# Supplementary material for: The membrane curvature-inducing REEP1-4 proteins generate an ER-derived vesicular compartment
Source: Nat Commun. 2024 Oct 5;15:8655. doi: 10.1038/s41467-024-52901-6 (PMC11455953; doi:10.1038/s41467-024-52901-6)
Supplement: Supplementary file 3 — Supplementary Dataset 1 [file 41467_2024_52901_MOESM3_ESM.xlsx]

## Sheet: Supplementary Data 1
										REEP1wt- Rep #1	REEP1wt-Rep #2	REEP1wt-Rep #3	REEP1wt-Rep #4	REEP1wt-Rep #5	REEP1wt-Rep #6	REEP1L107P- Rep #1	REEP1L107P-Rep #2	REEP1L107P-Rep #3	REEP1wt-Rep #4	REEP1L107P-Rep #5	REEP1L107P-Rep #6
Protein Id	Gene Symbol	Description	Number of peptides	P value	Mean of WT	Mean of L107P	Fold change	P-val (-log10)	FC (log2)	127n_sn scaled	128c_sn scaled	130n_sn scaled	131c_sn scaled	133n_sn scaled	134c_sn scaled	127c_sn scaled	129n_sn scaled	130c_sn scaled	132n_sn scaled	133c_sn scaled	135_sn scaled	Column1
sp|Q9H2M9|RBGPR_HUMAN	RAB3GAP2	Rab3 GTPase-activating protein non-catalytic subunit OS=Homo sapiens OX=9606 GN=RAB3GAP2 PE=1 SV=1	103	0.021031	10.46	5.288	1.97806	1.67714	0.984089	12.2538	13.2046	5.00775	5.9203	13.1975	13.1495	5.10645	6.98862	3.23058	4.23071	5.63269	6.53607
sp|Q15042|RB3GP_HUMAN	RAB3GAP1	Rab3 GTPase-activating protein catalytic subunit OS=Homo sapiens OX=9606 GN=RAB3GAP1 PE=1 SV=3	68	0.02123	10.14	5.536	1.83165	1.67305	0.873142	11.7386	12.4431	5.12526	6.26575	12.5955	12.6648	5.24826	7.04099	3.60771	4.80864	5.77465	6.73734
sp|X00001|REEP1wt_HUMAN	REEP1wt-mEmHA	REEP1wt OS=Homo sapiens GN=R1wt PE=1 SV=3	135	0.034092	10.22	5.859	1.74432	1.46735	0.802669	11.348	11.3018	5.08103	6.28876	13.3165	13.9858	6.17919	7.38188	3.19992	4.17011	7.39014	6.8322
sp|Q9Y6Y8|S23IP_HUMAN	SEC23IP	SEC23-interacting protein OS=Homo sapiens OX=9606 GN=SEC23IP PE=1 SV=1	46	0.028331	9.622	5.768	1.66817	1.54774	0.738266	9.23407	10.3938	5.44316	6.73762	12.6268	13.2979	4.99625	6.65925	4.10612	5.52488	6.12893	7.19301
sp|P45973|CBX5_HUMAN	CBX5	Chromobox protein homolog 5 OS=Homo sapiens OX=9606 GN=CBX5 PE=1 SV=1	1	0.059271	9.072	5.565	1.63019	1.22716	0.705039	9.84278	9.44471	5.49039	4.95248	10.2508	14.4515	4.03632	7.08629	4.28171	5.07639	5.23227	7.67978
sp|Q9Y4B6|DCAF1_HUMAN	DCAF1	DDB1- and CUL4-associated factor 1 OS=Homo sapiens OX=9606 GN=DCAF1 PE=1 SV=3	2	0.027777	8.805	5.402	1.62995	1.55631	0.704829	7.30876	9.60666	6.072	6.23904	13.0185	10.5841	4.24603	5.31431	4.87669	7.02041	5.39975	5.55541
sp|Q8NB14|UBP38_HUMAN	USP38	Ubiquitin carboxyl-terminal hydrolase 38 OS=Homo sapiens OX=9606 GN=USP38 PE=1 SV=2	2	0.462732	9.898	6.13	1.61468	0.33467	0.69125	3.47072	5.92597	4.35252	4.92886	7.49297	33.2151	3.64137	6.50736	5.13594	5.79613	6.36227	9.3344
sp|O43865|SAHH2_HUMAN	AHCYL1	S-adenosylhomocysteine hydrolase-like protein 1 OS=Homo sapiens OX=9606 GN=AHCYL1 PE=1 SV=2	4	0.004328	9.701	6.043	1.60533	2.36371	0.682869	7.87537	9.79183	7.10173	9.81816	11.5567	12.0619	3.92234	5.79116	6.0936	7.68421	5.84046	6.92772
sp|Q8N0X7|SPART_HUMAN	SPART	Spartin OS=Homo sapiens OX=9606 GN=SPART PE=1 SV=1	26	0.025523	9.237	5.955	1.55113	1.59307	0.633323	8.92871	9.80834	5.68969	6.97221	11.7256	12.2968	4.98656	6.67616	4.55994	5.93722	6.32737	7.24047
sp|Q9Y615|ACL7A_HUMAN	ACTL7A	Actin-like protein 7A OS=Homo sapiens OX=9606 GN=ACTL7A PE=1 SV=1	2	0.104281	9.696	6.526	1.48575	0.981795	0.571191	10.7539	11.0328	4.66616	5.73878	12.521	13.4606	6.91	8.50164	3.08982	4.5792	8.41316	7.66058
sp|Q8IVD9|NUDC3_HUMAN	NUDCD3	NudC domain-containing protein 3 OS=Homo sapiens OX=9606 GN=NUDCD3 PE=1 SV=3	1	0.112054	7.635	5.325	1.4338	0.950573	0.519847	5.91689	9.79828	5.18098	5.50166	9.80425	9.60657	2.2581	8.21772	3.55683	6.11814	4.53675	7.26379
sp|P61626|LYSC_HUMAN	LYZ	Lysozyme C OS=Homo sapiens OX=9606 GN=LYZ PE=1 SV=1	6	0.473337	8.773	6.179	1.41981	0.32483	0.505697	5.06941	2.51684	21.0755	4.00827	3.47125	16.4947	5.70759	4.93589	3.89125	5.63016	5.99024	10.9194
sp|Q9UGM3|DMBT1_HUMAN	DMBT1	Deleted in malignant brain tumors 1 protein OS=Homo sapiens OX=9606 GN=DMBT1 PE=1 SV=2	1	0.407991	8.219	5.87	1.40017	0.389349	0.485602	7.61942	3.02104	18.9508	3.42594	5.13317	11.161	4.79046	4.20761	3.07452	6.12479	7.5069	9.5149
sp|Q9BRK0-2|REEP2-2_HUMAN	REEP2	Isoform of Q9BRK0, Isoform 2 of Receptor expression-enhancing protein 2 OS=Homo sapiens OX=9606 GN=REEP2 PE=1 SV=2	26	0.07135	9.386	6.717	1.39735	1.14661	0.482693	10.1357	10.6187	5.43706	6.53051	11.848	11.7438	6.67077	8.30254	4.35938	5.48049	7.85451	7.63667
sp|Q3MIP1|IPIL2_HUMAN	ITPRIPL2	Inositol 1,4,5-trisphosphate receptor-interacting protein-like 2 OS=Homo sapiens OX=9606 GN=ITPRIPL2 PE=1 SV=1	10	0.023087	8.81	6.358	1.38566	1.63663	0.470569	9.0799	9.18337	6.03677	7.36555	11.1297	10.0623	5.51766	6.63421	4.91087	6.00585	6.98964	8.08931
sp|P02647|APOA1_HUMAN	APOA1	Apolipoprotein A-I OS=Homo sapiens OX=9606 GN=APOA1 PE=1 SV=1	1	0.462634	9.02	6.58	1.37082	0.334762	0.45504	3.48031	8.90452	23.3258	5.52727	7.43631	5.44366	3.71366	6.384	5.53866	6.11741	6.91154	10.8145
sp|Q9UBH6|XPR1_HUMAN	XPR1	Xenotropic and polytropic retrovirus receptor 1 OS=Homo sapiens OX=9606 GN=XPR1 PE=1 SV=1	1	0.054463	8.784	6.516	1.34807	1.2639	0.430891	10.5728	9.04046	5.78508	6.79098	10.1956	10.3176	5.91177	6.17639	5.03757	6.02015	6.55393	9.39763
sp|Q9UI14|PRAF1_HUMAN	RABAC1	Prenylated Rab acceptor protein 1 OS=Homo sapiens OX=9606 GN=RABAC1 PE=1 SV=1	11	0.122	9.115	6.871	1.32659	0.91364	0.407723	8.62851	10.3623	5.21622	6.67594	11.9854	11.8191	6.43578	8.43688	4.53524	5.88697	8.28235	7.64809
sp|Q641Q2|WAC2A_HUMAN	WASHC2A	WASH complex subunit 2A OS=Homo sapiens OX=9606 GN=WASHC2A PE=1 SV=3	1	0.181559	7.018	5.389	1.30228	0.740982	0.381042	6.93497	9.63371	2.6887	6.15813	7.99937	8.69279	6.01707	5.89637	4.46802	3.59485	6.03019	6.32504
sp|Q86YL5|TDRP_HUMAN	TDRP	Testis development-related protein OS=Homo sapiens OX=9606 GN=TDRP PE=1 SV=2	1	0.527916	7.094	5.458	1.29974	0.277435	0.378227	3.04544	2.57304	11.7277	4.35091	4.69824	16.1707	5.02567	6.32192	2.5572	5.09717	4.2324	9.51418
sp|Q9NP72|RAB18_HUMAN	RAB18	Ras-related protein Rab-18 OS=Homo sapiens OX=9606 GN=RAB18 PE=1 SV=1	48	0.089627	8.805	6.977	1.262	1.04756	0.335716	8.8916	9.45028	5.8959	7.05158	11.062	10.4776	6.45684	7.67224	5.15798	6.33822	7.86807	8.37136
sp|Q9BW83|IFT27_HUMAN	IFT27	Intraflagellar transport protein 27 homolog OS=Homo sapiens OX=9606 GN=IFT27 PE=1 SV=1	1	0.205549	7.701	6.11	1.26039	0.687085	0.333873	5.37921	10.525	5.31767	7.11777	8.96856	8.89809	3.65149	8.13739	4.26251	6.33673	5.86134	8.40947
sp|O75179|ANR17_HUMAN	ANKRD17	Ankyrin repeat domain-containing protein 17 OS=Homo sapiens OX=9606 GN=ANKRD17 PE=1 SV=3	2	0.173939	7.266	5.781	1.25688	0.759603	0.329842	6.70807	8.68804	4.065	6.01789	10.2242	7.89092	5.59448	7.26906	4.09201	5.81905	6.57177	5.34183
sp|P01876|IGHA1_HUMAN	IGHA1	Immunoglobulin heavy constant alpha 1 OS=Homo sapiens OX=9606 GN=IGHA1 PE=1 SV=2	6	0.616439	8.047	6.405	1.25636	0.21011	0.329252	3.9514	4.0392	21.933	4.702	4.86149	8.79763	4.09162	4.95947	4.40668	6.27693	6.37441	12.3205
sp|O95071|UBR5_HUMAN	UBR5	E3 ubiquitin-protein ligase UBR5 OS=Homo sapiens OX=9606 GN=UBR5 PE=1 SV=2	1	0.379073	7.548	6.078	1.24186	0.421277	0.312498	4.76843	8.12771	9.17025	7.03794	10.1353	6.05071	1.65506	5.38541	4.49624	11.7187	6.91725	6.29695
tr|C9JHV9|C9JHV9_HUMAN	PTK2B	Isoform of Q14289, Protein-tyrosine kinase 2-beta (Fragment) OS=Homo sapiens OX=9606 GN=PTK2B PE=1 SV=1	1	0.270853	8.167	6.618	1.23406	0.567266	0.303411	7.19689	8.31782	5.55859	5.58586	10.8657	11.4782	6.12581	6.95857	3.73496	5.29788	8.61044	8.98031
sp|Q7Z7N9|T179B_HUMAN	TMEM179B	Transmembrane protein 179B OS=Homo sapiens OX=9606 GN=TMEM179B PE=1 SV=1	1	0.263146	8.824	7.165	1.23154	0.579803	0.300466	9.77192	8.94494	6.13211	5.4252	11.5948	11.0759	7.1583	8.97276	3.52902	5.39	9.02227	8.92022
sp|Q9NZD2|GLTP_HUMAN	GLTP	Glycolipid transfer protein OS=Homo sapiens OX=9606 GN=GLTP PE=1 SV=3	1	0.275174	7.675	6.303	1.21767	0.560393	0.284128	4.28367	7.50341	8.60366	10.2998	6.54383	8.81519	5.25642	3.72935	7.65456	9.53753	5.71385	5.92696
sp|P04183|KITH_HUMAN	TK1	Thymidine kinase, cytosolic OS=Homo sapiens OX=9606 GN=TK1 PE=1 SV=2	3	0.175258	8.002	6.572	1.21759	0.756322	0.284028	8.41003	8.32276	5.44796	6.37259	10.0628	9.3945	6.12605	7.7232	4.03837	5.93362	6.87187	8.73967
sp|Q969M7|UBE2F_HUMAN	UBE2F	NEDD8-conjugating enzyme UBE2F OS=Homo sapiens OX=9606 GN=UBE2F PE=1 SV=1	1	0.411971	7.227	5.957	1.21319	0.385133	0.278811	4.89177	8.82418	3.30229	7.15682	6.39864	12.7886	5.2824	7.76983	4.48762	4.9463	6.52402	6.73042
sp|P08047|SP1_HUMAN	SP1	Transcription factor Sp1 OS=Homo sapiens OX=9606 GN=SP1 PE=1 SV=3	1	0.138639	7.339	6.064	1.21026	0.858115	0.275314	8.37931	7.78972	5.93733	6.5457	7.91578	7.46548	7.8855	5.14811	4.40918	4.47873	8.11665	6.34632
sp|P78537|BL1S1_HUMAN	BLOC1S1	Biogenesis of lysosome-related organelles complex 1 subunit 1 OS=Homo sapiens OX=9606 GN=BLOC1S1 PE=1 SV=2	1	0.234281	8.475	7.014	1.2083	0.630263	0.272976	7.05741	10.2835	5.46826	6.54314	12.0257	9.47041	7.32171	6.40582	5.69692	7.3305	6.48272	8.84676
sp|P53365|ARFP2_HUMAN	ARFIP2	Arfaptin-2 OS=Homo sapiens OX=9606 GN=ARFIP2 PE=1 SV=1	2	0.17246	8.093	6.712	1.20575	0.763312	0.269932	6.21505	8.02885	10.383	6.19743	7.3673	10.3647	5.46595	7.81257	5.11915	6.38563	7.37886	8.10868
sp|Q8NBW4|S38A9_HUMAN	SLC38A9	Sodium-coupled neutral amino acid transporter 9 OS=Homo sapiens OX=9606 GN=SLC38A9 PE=1 SV=2	2	0.220901	8.607	7.151	1.20361	0.655802	0.267365	5.44377	8.57318	7.4666	8.74293	11.7231	9.69147	5.24981	7.94259	6.89097	10.0187	5.61139	7.1912
sp|Q6NUK4|REEP3_HUMAN	REEP3	Receptor expression-enhancing protein 3 OS=Homo sapiens OX=9606 GN=REEP3 PE=1 SV=1	30	0.333295	8.783	7.401	1.18673	0.477171	0.246994	9.19889	9.13251	5.15815	6.31246	11.8029	11.0934	7.26785	8.64525	4.26361	5.72255	9.40918	9.09782
sp|P25311|ZA2G_HUMAN	AZGP1	Zinc-alpha-2-glycoprotein OS=Homo sapiens OX=9606 GN=AZGP1 PE=1 SV=2	2	0.563105	7.268	6.144	1.18294	0.249411	0.24238	5.59689	3.89762	11.0486	4.44704	5.17313	13.4475	4.47812	5.41509	3.79744	6.07733	7.01555	10.0827
sp|Q9BZX2|UCK2_HUMAN	UCK2	Uridine-cytidine kinase 2 OS=Homo sapiens OX=9606 GN=UCK2 PE=1 SV=1	1	0.353434	7.044	5.958	1.18228	0.451692	0.241567	7.17623	8.57978	3.36479	5.16693	8.63546	9.34356	4.61836	7.41178	3.97554	6.18326	6.66045	6.8982
sp|Q9Y3B4|SF3B6_HUMAN	SF3B6	Splicing factor 3B subunit 6 OS=Homo sapiens OX=9606 GN=SF3B6 PE=1 SV=1	1	0.298563	7.278	6.181	1.17748	0.524964	0.235702	5.14792	8.79293	5.07729	6.38898	8.4927	9.76637	5.8953	8.36491	4.4807	5.84575	7.1391	5.36087
sp|Q9UDY4|DNJB4_HUMAN	DNAJB4	DnaJ homolog subfamily B member 4 OS=Homo sapiens OX=9606 GN=DNAJB4 PE=1 SV=1	1	0.437394	6.63	5.681	1.16705	0.359127	0.222864	6.07387	9.69153	3.21743	4.75021	9.16056	6.88543	5.82269	7.70938	3.57483	5.16806	5.9391	5.86936
sp|Q9NXN4|GDAP2_HUMAN	GDAP2	Ganglioside-induced differentiation-associated protein 2 OS=Homo sapiens OX=9606 GN=GDAP2 PE=1 SV=1	3	0.553513	7.91	6.778	1.16701	0.256872	0.222818	5.34157	6.36146	5.03102	5.89928	9.034	15.7956	5.42607	6.98989	4.80481	6.13893	8.06136	9.2497
sp|Q96F63|CCD97_HUMAN	CCDC97	Coiled-coil domain-containing protein 97 OS=Homo sapiens OX=9606 GN=CCDC97 PE=1 SV=1	1	0.36225	7.181	6.157	1.16631	0.440992	0.221957	5.4403	6.62399	4.54046	7.22059	10.9803	8.27917	5.42985	6.58288	4.44103	7.13895	5.58219	7.76853
sp|Q13049|TRI32_HUMAN	TRIM32	E3 ubiquitin-protein ligase TRIM32 OS=Homo sapiens OX=9606 GN=TRIM32 PE=1 SV=2	4	0.197212	8.049	6.934	1.1608	0.705067	0.215122	6.96587	9.11179	6.15894	6.7242	9.84897	9.48281	5.6808	7.70007	5.41246	7.94163	7.04982	7.81819
sp|Q9BPY3|F118B_HUMAN	FAM118B	Protein FAM118B OS=Homo sapiens OX=9606 GN=FAM118B PE=1 SV=1	1	0.551738	7.091	6.111	1.16037	0.258267	0.214581	8.41559	7.62009	4.64115	3.7524	9.31282	8.80113	5.99595	9.93037	1.79147	3.31121	8.66307	6.97652
sp|Q99675|CGRF1_HUMAN	CGRRF1	Cell growth regulator with RING finger domain protein 1 OS=Homo sapiens OX=9606 GN=CGRRF1 PE=1 SV=1	2	0.288953	8.377	7.226	1.15929	0.539173	0.213236	9.08104	8.70448	5.96662	6.9855	11.7158	7.80763	7.55831	9.58532	5.48325	5.73681	8.01538	6.97752
sp|Q96MF7|NSE2_HUMAN	NSMCE2	E3 SUMO-protein ligase NSE2 OS=Homo sapiens OX=9606 GN=NSMCE2 PE=1 SV=2	1	0.627998	6.892	5.954	1.15754	0.202042	0.211063	7.83951	10.3986	1.84564	2.84796	11.6642	6.75903	5.74181	9.13508	3.49724	3.79999	8.23422	5.31315
sp|Q06210|GFPT1_HUMAN	GFPT1	Glutamine--fructose-6-phosphate aminotransferase [isomerizing] 1 OS=Homo sapiens OX=9606 GN=GFPT1 PE=1 SV=3	2	0.425179	6.417	5.549	1.15642	0.371428	0.209671	5.49296	6.52925	5.16786	4.28237	8.18118	8.84817	5.87006	7.03977	3.39511	3.20073	6.35161	7.43709
sp|P07093|GDN_HUMAN	SERPINE2	Glia-derived nexin OS=Homo sapiens OX=9606 GN=SERPINE2 PE=1 SV=1	3	0.192413	7.888	6.834	1.15423	0.715766	0.206929	6.38918	8.12622	6.44201	7.93419	9.13526	9.30138	5.42496	8.48343	5.12074	7.62157	6.62405	7.72804
sp|Q13823|NOG2_HUMAN	GNL2	Nucleolar GTP-binding protein 2 OS=Homo sapiens OX=9606 GN=GNL2 PE=1 SV=1	10	0.441161	7.402	6.427	1.1517	0.355403	0.20377	7.05626	9.49806	4.28268	4.91609	9.61558	9.041	5.9493	8.51833	3.90854	4.97836	7.25451	7.95092
sp|Q5BJF6|ODFP2_HUMAN	ODF2	Outer dense fiber protein 2 OS=Homo sapiens OX=9606 GN=ODF2 PE=1 SV=1	1	0.545114	7.815	6.795	1.15011	0.263513	0.201772	4.88297	7.69673	7.6608	12.8899	7.64113	6.11798	3.85426	8.87867	6.58067	11.5293	5.08052	4.84837
sp|P24043|LAMA2_HUMAN	LAMA2	Laminin subunit alpha-2 OS=Homo sapiens OX=9606 GN=LAMA2 PE=1 SV=4	1	0.541703	6.725	5.848	1.14997	0.266239	0.201591	6.88209	7.37214	2.97385	5.313	11.2069	6.60474	6.55631	8.2184	3.42045	4.08274	8.02771	4.77962
sp|Q66K14|TBC9B_HUMAN	TBC1D9B	TBC1 domain family member 9B OS=Homo sapiens OX=9606 GN=TBC1D9B PE=1 SV=3	1	0.442115	7.774	6.775	1.14745	0.354465	0.198436	5.27711	6.24567	7.26005	8.81085	9.06505	9.98539	4.50513	8.03842	3.9506	10.6703	6.66814	6.82019
sp|O94830|DDHD2_HUMAN	DDHD2	Phospholipase DDHD2 OS=Homo sapiens OX=9606 GN=DDHD2 PE=1 SV=2	2	0.330193	7.79	6.8	1.14559	0.481232	0.196089	6.3116	8.83804	5.7576	6.55474	9.5833	9.69248	4.91557	7.9162	5.09539	6.40427	7.87915	8.58937
sp|O43567|RNF13_HUMAN	RNF13	E3 ubiquitin-protein ligase RNF13 OS=Homo sapiens OX=9606 GN=RNF13 PE=1 SV=1	2	0.094986	8.395	7.339	1.14389	1.02234	0.193947	7.40058	8.35694	8.54384	8.5533	8.30742	9.2104	8.60278	8.8596	6.99141	7.43858	6.30019	5.8433
sp|Q9P260|RELCH_HUMAN	RELCH	RAB11-binding protein RELCH OS=Homo sapiens OX=9606 GN=RELCH PE=1 SV=2	1	0.509201	7.289	6.378	1.14283	0.293111	0.192617	8.2831	5.83609	4.02068	6.48815	6.57644	12.5269	5.86015	8.56513	5.91931	4.73313	7.31713	5.87326
sp|Q96RL1|UIMC1_HUMAN	UIMC1	BRCA1-A complex subunit RAP80 OS=Homo sapiens OX=9606 GN=UIMC1 PE=1 SV=2	1	0.701055	6.956	6.1	1.14033	0.154248	0.189449	3.33618	5.63143	11.4957	4.24135	2.92411	14.1093	4.95727	6.95087	3.86823	5.53911	4.83823	10.4459
sp|O00391|QSOX1_HUMAN	QSOX1	Sulfhydryl oxidase 1 OS=Homo sapiens OX=9606 GN=QSOX1 PE=1 SV=3	1	0.311793	7.812	6.864	1.13811	0.506134	0.186642	6.11874	8.71768	6.70575	6.75421	11.183	7.39442	5.14459	6.9137	6.5817	6.82067	7.34975	8.37115
sp|Q96JC1|VPS39_HUMAN	VPS39	Vam6/Vps39-like protein OS=Homo sapiens OX=9606 GN=VPS39 PE=1 SV=2	1	0.670486	7.387	6.492	1.13786	0.17361	0.186326	7.69968	4.55646	3.99497	5.3269	6.64338	16.1005	3.8547	7.62163	5.79282	8.34404	4.50859	8.8326
sp|O60231|DHX16_HUMAN	DHX16	Pre-mRNA-splicing factor ATP-dependent RNA helicase DHX16 OS=Homo sapiens OX=9606 GN=DHX16 PE=1 SV=2	2	0.472713	6.849	6.03	1.13582	0.325402	0.183735	7.80754	7.7001	3.93013	4.61846	9.72371	7.31674	5.676	7.45745	3.28516	5.59268	6.75565	7.41018
sp|O94953|KDM4B_HUMAN	KDM4B	Lysine-specific demethylase 4B OS=Homo sapiens OX=9606 GN=KDM4B PE=1 SV=4	1	0.499731	7.391	6.513	1.13481	0.301264	0.182447	8.26557	9.46838	4.53625	5.03868	8.92656	8.10757	6.49565	8.66383	2.84255	5.38857	6.72347	8.96552
sp|Q9P2K5|MYEF2_HUMAN	MYEF2	Myelin expression factor 2 OS=Homo sapiens OX=9606 GN=MYEF2 PE=1 SV=3	1	0.540443	7.738	6.842	1.13096	0.26725	0.177543	5.69364	8.82484	5.92789	6.8962	12.602	6.4813	4.91789	7.01155	4.58787	9.35351	5.46708	9.71287
sp|Q5VTB9|RN220_HUMAN	RNF220	E3 ubiquitin-protein ligase RNF220 OS=Homo sapiens OX=9606 GN=RNF220 PE=1 SV=1	2	0.539438	6.961	6.157	1.13058	0.268058	0.177067	9.10646	8.49616	3.77028	4.61146	9.24029	6.54071	6.70017	7.74318	3.32687	3.95792	7.51541	7.69901
sp|Q5VIR6|VPS53_HUMAN	VPS53	Vacuolar protein sorting-associated protein 53 homolog OS=Homo sapiens OX=9606 GN=VPS53 PE=1 SV=2	6	0.65644	6.15	5.441	1.13031	0.182805	0.176715	7.21272	6.83178	2.50889	3.73802	10.7111	5.89762	6.99795	6.92127	2.44196	2.6833	8.42836	5.17027
sp|Q9Y4C4|MFHA1_HUMAN	MFHAS1	Malignant fibrous histiocytoma-amplified sequence 1 OS=Homo sapiens OX=9606 GN=MFHAS1 PE=1 SV=2	1	0.548593	8.209	7.277	1.12807	0.26075	0.173863	8.89858	8.08976	5.27777	6.15984	9.56406	11.2611	3.55491	10.8237	4.95315	5.70623	9.54754	9.0788
sp|A8MW92|P20L1_HUMAN	PHF20L1	PHD finger protein 20-like protein 1 OS=Homo sapiens OX=9606 GN=PHF20L1 PE=1 SV=2	1	0.478394	6.596	5.854	1.12675	0.320214	0.172169	5.03776	6.91339	5.41508	4.61008	9.04295	8.55438	5.45157	6.64651	3.12679	5.30299	7.26211	7.33198
sp|Q9HCB6|SPON1_HUMAN	SPON1	Spondin-1 OS=Homo sapiens OX=9606 GN=SPON1 PE=1 SV=2	1	0.217559	7.602	6.747	1.12672	0.662423	0.172133	7.55707	5.61842	7.41741	7.08354	8.26598	9.66675	6.65942	6.68106	5.30978	7.20396	6.85197	7.77626
sp|Q9UNI6|DUS12_HUMAN	DUSP12	Dual specificity protein phosphatase 12 OS=Homo sapiens OX=9606 GN=DUSP12 PE=1 SV=1	1	0.597566	6.878	6.114	1.12496	0.223614	0.169873	5.71885	7.78668	3.82197	4.52085	8.92442	10.4958	7.00722	8.98554	2.75102	4.32915	6.80963	6.80079
sp|O00193|SMAP_HUMAN	SMAP	Small acidic protein OS=Homo sapiens OX=9606 GN=SMAP PE=1 SV=1	3	0.550774	6.101	5.428	1.12399	0.259027	0.168625	4.37384	8.24876	3.72227	4.70408	7.31167	8.24811	3.243	6.83575	3.92889	5.04898	5.84996	7.66171
sp|Q9C0C9|UBE2O_HUMAN	UBE2O	(E3-independent) E2 ubiquitin-conjugating enzyme OS=Homo sapiens OX=9606 GN=UBE2O PE=1 SV=3	7	0.519247	7.249	6.454	1.12318	0.284626	0.167588	6.89562	7.77043	4.02872	5.05517	9.45876	10.2873	5.85835	7.72186	3.96814	5.7038	7.33719	8.13453
sp|P46063|RECQ1_HUMAN	RECQL	ATP-dependent DNA helicase Q1 OS=Homo sapiens OX=9606 GN=RECQL PE=1 SV=3	1	0.553788	6.674	5.943	1.123	0.256656	0.16736	6.74202	7.96381	3.86369	5.48685	10.0068	5.9828	7.06866	6.78956	3.84316	4.46861	9.0175	4.47002
sp|Q9H6W3|RIOX1_HUMAN	RIOX1	Ribosomal oxygenase 1 OS=Homo sapiens OX=9606 GN=RIOX1 PE=1 SV=2	1	0.526741	7.368	6.576	1.12044	0.278403	0.164063	6.86969	7.45358	4.84881	6.23072	11.3289	7.47421	5.02137	7.33161	3.63228	6.25517	8.8346	8.38022
sp|P43378|PTN9_HUMAN	PTPN9	Tyrosine-protein phosphatase non-receptor type 9 OS=Homo sapiens OX=9606 GN=PTPN9 PE=1 SV=1	1	0.257407	7.35	6.564	1.11974	0.58938	0.163169	8.38606	6.92887	6.01434	7.27461	8.73187	6.76302	6.07182	7.30927	4.34609	6.82074	7.05988	7.77658
sp|Q7L3S4|ZN771_HUMAN	ZNF771	Zinc finger protein 771 OS=Homo sapiens OX=9606 GN=ZNF771 PE=1 SV=1	1	0.254733	6.775	6.059	1.11817	0.593915	0.161141	6.64802	8.07959	6.22711	6.46154	5.70695	7.52962	5.95508	7.77399	4.45354	5.25133	6.21919	6.70257
sp|Q8TAD8|SNIP1_HUMAN	SNIP1	Smad nuclear-interacting protein 1 OS=Homo sapiens OX=9606 GN=SNIP1 PE=1 SV=1	2	0.765486	6.275	5.621	1.11635	0.116063	0.158789	3.16219	8.39717	2.36305	3.06572	12.8761	7.78775	2.72888	7.61026	2.72411	3.29719	10.3808	6.98361
sp|Q8NC60|NOA1_HUMAN	NOA1	Nitric oxide-associated protein 1 OS=Homo sapiens OX=9606 GN=NOA1 PE=1 SV=2	4	0.717163	6.412	5.748	1.11552	0.144382	0.157714	5.32767	7.32834	3.1524	3.84702	12.3704	6.44814	4.52181	7.01011	3.09027	3.30185	10.676	5.88863
sp|Q9Y217|MTMR6_HUMAN	MTMR6	Myotubularin-related protein 6 OS=Homo sapiens OX=9606 GN=MTMR6 PE=1 SV=3	1	0.576991	6.419	5.76	1.11441	0.238831	0.15628	6.70415	7.27383	4.06312	6.79855	5.99544	7.67759	3.66542	7.83305	3.7923	3.56217	6.44362	9.26082
sp|P11441|UBL4A_HUMAN	UBL4A	Ubiquitin-like protein 4A OS=Homo sapiens OX=9606 GN=UBL4A PE=1 SV=1	5	0.444301	8.08	7.261	1.11279	0.352323	0.154187	7.18819	8.42575	5.30217	6.74937	10.4492	10.3649	6.36513	8.13396	5.03949	7.33192	7.52724	9.16554
sp|Q8IU85|KCC1D_HUMAN	CAMK1D	Calcium/calmodulin-dependent protein kinase type 1D OS=Homo sapiens OX=9606 GN=CAMK1D PE=1 SV=1	1	0.456162	7.117	6.396	1.11273	0.340881	0.154099	6.1745	8.22737	3.96851	6.43174	9.7849	8.11322	6.78131	7.73768	5.02139	6.01912	6.91118	5.90364
sp|Q8N465|D2HDH_HUMAN	D2HGDH	D-2-hydroxyglutarate dehydrogenase, mitochondrial OS=Homo sapiens OX=9606 GN=D2HGDH PE=1 SV=3	1	0.791001	8.197	7.372	1.11191	0.101823	0.15304	3.7619	5.27562	11.5059	18.6047	4.4996	5.53288	5.22976	4.01474	10.398	15.4153	3.8984	5.2781
sp|P62851|RS25_HUMAN	RPS25	40S ribosomal protein S25 OS=Homo sapiens OX=9606 GN=RPS25 PE=1 SV=1	20	0.599923	6.723	6.051	1.11106	0.221904	0.151932	7.0921	9.50763	3.74378	4.628	7.76658	7.59719	6.7538	9.6651	3.4334	4.45494	6.31767	5.67857
sp|Q5C9Z4|NOM1_HUMAN	NOM1	Nucleolar MIF4G domain-containing protein 1 OS=Homo sapiens OX=9606 GN=NOM1 PE=1 SV=1	1	0.669095	7.272	6.553	1.10972	0.174512	0.150197	4.25489	7.19512	5.52576	5.27155	14.6342	6.74798	5.12023	8.01325	5.64204	7.52521	6.38209	6.63381
sp|O00273|DFFA_HUMAN	DFFA	DNA fragmentation factor subunit alpha OS=Homo sapiens OX=9606 GN=DFFA PE=1 SV=1	1	0.462283	7.388	6.665	1.10848	0.335092	0.148579	5.00511	9.30922	5.08939	8.41551	9.21634	7.29525	5.04816	8.1421	7.25339	6.13603	5.71891	7.69338
sp|Q01844|EWS_HUMAN	EWSR1	RNA-binding protein EWS OS=Homo sapiens OX=9606 GN=EWSR1 PE=1 SV=1	7	0.546374	6.392	5.768	1.10818	0.26251	0.148196	5.57854	8.28245	3.56499	4.73198	8.91556	7.27746	5.33005	7.35883	3.85686	5.44379	6.00483	6.61547
sp|P51610|HCFC1_HUMAN	HCFC1	Host cell factor 1 OS=Homo sapiens OX=9606 GN=HCFC1 PE=1 SV=2	2	0.566611	7.14	6.455	1.10612	0.246715	0.145507	6.05944	8.96024	5.49711	4.65796	7.59159	10.0761	4.86637	8.19988	4.0944	5.34258	7.96308	8.26429
sp|Q05086|UBE3A_HUMAN	UBE3A	Ubiquitin-protein ligase E3A OS=Homo sapiens OX=9606 GN=UBE3A PE=1 SV=4	1	0.477427	7.537	6.815	1.10594	0.321093	0.145277	7.4222	7.12065	5.04856	6.98921	9.28712	9.35229	5.41454	6.43653	4.82341	7.28324	7.07065	9.861
sp|O43731|ERD23_HUMAN	KDELR3	ER lumen protein-retaining receptor 3 OS=Homo sapiens OX=9606 GN=KDELR3 PE=1 SV=1	1	0.424099	8.501	7.687	1.10589	0.372533	0.145212	9.18519	8.09003	7.12075	11.4909	8.50071	6.61746	8.40991	7.21617	7.32282	5.48289	10.4501	7.24066
sp|Q9BVS5|TR61B_HUMAN	TRMT61B	tRNA (adenine(58)-N(1))-methyltransferase, mitochondrial OS=Homo sapiens OX=9606 GN=TRMT61B PE=1 SV=2	1	0.73429	7.476	6.774	1.10363	0.134132	0.142259	3.63725	6.57782	7.49139	14.1625	8.16188	4.82377	4.06079	4.44369	8.79092	12.5036	5.44269	5.40358
sp|Q7Z4H3|HDDC2_HUMAN	HDDC2	5'-deoxynucleotidase HDDC2 OS=Homo sapiens OX=9606 GN=HDDC2 PE=1 SV=1	1	0.694405	7.685	6.969	1.10274	0.158387	0.141094	4.37569	13.863	9.54326	8.06641	4.71791	5.54153	4.13304	10.815	7.73938	6.99245	6.99259	5.14326
sp|Q92692|NECT2_HUMAN	NECTIN2	Nectin-2 OS=Homo sapiens OX=9606 GN=NECTIN2 PE=1 SV=1	5	0.62601	8.051	7.316	1.10046	0.203419	0.138113	5.83215	6.0315	6.74736	7.91286	7.21312	14.5669	5.89023	6.99846	6.95369	9.4193	6.47991	8.15178
sp|Q8N1F8|S11IP_HUMAN	STK11IP	Serine/threonine-protein kinase 11-interacting protein OS=Homo sapiens OX=9606 GN=STK11IP PE=1 SV=4	1	0.298739	8.068	7.347	1.09814	0.524708	0.135056	7.49218	8.21229	7.64208	6.80903	9.81996	8.43444	5.47446	8.04448	6.16427	7.63857	8.26164	8.49687
sp|Q96NU1|SAM11_HUMAN	SAMD11	Sterile alpha motif domain-containing protein 11 OS=Homo sapiens OX=9606 GN=SAMD11 PE=1 SV=3	1	0.537045	6.686	6.105	1.09517	0.269989	0.131152	7.36558	8.10334	4.55084	5.27603	9.50444	5.31502	5.07536	8.08007	5.64157	5.62038	6.07205	6.13972
sp|Q9Y5R8|TPPC1_HUMAN	TRAPPC1	Trafficking protein particle complex subunit 1 OS=Homo sapiens OX=9606 GN=TRAPPC1 PE=1 SV=1	1	0.660776	7.049	6.437	1.09508	0.179946	0.13103	7.20403	6.96058	4.18145	4.56712	11.727	7.65661	6.30331	9.42062	4.27223	5.23772	5.51768	7.87146
sp|Q99726|ZNT3_HUMAN	SLC30A3	Zinc transporter 3 OS=Homo sapiens OX=9606 GN=SLC30A3 PE=1 SV=2	1	0.5065	8.245	7.544	1.09292	0.295421	0.12819	6.70742	9.70408	6.81344	5.65858	10.7979	9.78892	7.76116	7.59748	5.05453	7.68783	8.63344	8.53211
sp|P53618|COPB_HUMAN	COPB1	Coatomer subunit beta OS=Homo sapiens OX=9606 GN=COPB1 PE=1 SV=3	78	0.635036	7.933	7.259	1.09285	0.197202	0.128096	6.49047	9.594	4.55067	6.2654	9.84842	10.8505	5.41563	9.76719	4.39968	6.13164	8.19454	9.64331
sp|Q969T9|WBP2_HUMAN	WBP2	WW domain-binding protein 2 OS=Homo sapiens OX=9606 GN=WBP2 PE=1 SV=1	4	0.492095	7.006	6.411	1.09281	0.307951	0.128042	5.63605	8.78435	4.64659	6.00274	8.51511	8.45109	5.33228	7.28222	5.22981	6.89095	6.39987	7.33142
sp|Q96AN5|TM143_HUMAN	TMEM143	Transmembrane protein 143 OS=Homo sapiens OX=9606 GN=TMEM143 PE=1 SV=1	1	0.665146	7.922	7.253	1.09224	0.177083	0.127287	5.92437	4.90549	8.25006	13.1139	7.18404	8.15146	5.24302	6.39362	8.5399	11.0784	4.93895	7.32613
sp|Q9Y678|COPG1_HUMAN	COPG1	Coatomer subunit gamma-1 OS=Homo sapiens OX=9606 GN=COPG1 PE=1 SV=1	40	0.584956	7.974	7.305	1.09158	0.232877	0.126419	6.62962	9.23486	5.18613	6.38531	9.78436	10.6213	5.63207	9.08068	4.98978	6.56924	7.79481	9.76104
sp|O15119|TBX3_HUMAN	TBX3	T-box transcription factor TBX3 OS=Homo sapiens OX=9606 GN=TBX3 PE=1 SV=4	1	0.570619	7.575	6.941	1.09134	0.243654	0.126102	6.06931	7.25688	6.98817	9.55591	8.30232	7.27674	4.33378	6.79051	5.56506	11.1883	6.53326	7.2362
sp|Q6ICG6|K0930_HUMAN	KIAA0930	Uncharacterized protein KIAA0930 OS=Homo sapiens OX=9606 GN=KIAA0930 PE=1 SV=1	7	0.496729	8.008	7.341	1.09086	0.30388	0.125465	7.22083	8.17236	5.63852	6.92559	9.83727	10.2518	6.25217	7.88984	5.31659	6.99636	8.07188	9.5162
sp|O95218|ZRAB2_HUMAN	ZRANB2	Zinc finger Ran-binding domain-containing protein 2 OS=Homo sapiens OX=9606 GN=ZRANB2 PE=1 SV=2	1	0.652334	6.572	6.025	1.09079	0.18553	0.125371	7.70864	6.91468	2.0459	6.67653	7.52641	8.56063	6.21962	9.16166	5.42158	4.1039	6.03037	5.21568
sp|Q9HB71|CYBP_HUMAN	CACYBP	Calcyclin-binding protein OS=Homo sapiens OX=9606 GN=CACYBP PE=1 SV=2	26	0.52804	6.595	6.054	1.08936	0.277333	0.123484	6.45004	7.90386	4.05304	5.10887	8.48163	7.57449	5.97955	7.21238	4.14151	6.05812	6.41284	6.51745
sp|Q86UA1|PRP39_HUMAN	PRPF39	Pre-mRNA-processing factor 39 OS=Homo sapiens OX=9606 GN=PRPF39 PE=1 SV=3	1	0.737919	6.317	5.799	1.08933	0.131991	0.123435	5.98786	6.62852	2.8076	4.00115	9.9937	8.48451	6.74589	8.88375	3.63899	1.93163	6.78844	6.80344
sp|P28676|GRAN_HUMAN	GCA	Grancalcin OS=Homo sapiens OX=9606 GN=GCA PE=1 SV=2	1	0.48703	7.233	6.64	1.08931	0.312444	0.123411	7.62166	8.84281	4.54186	5.28461	8.95112	8.15635	6.90666	6.56602	5.65756	6.42878	7.20816	7.07515
sp|Q86XX4|FRAS1_HUMAN	FRAS1	Extracellular matrix organizing protein FRAS1 OS=Homo sapiens OX=9606 GN=FRAS1 PE=1 SV=2	1	0.517643	7.798	7.173	1.08713	0.28597	0.120528	6.93347	7.98759	6.98145	8.09335	9.42505	7.3684	6.3702	7.91471	4.24325	7.16692	6.84668	10.495
sp|Q8NDF8|PAPD5_HUMAN	TENT4B	Terminal nucleotidyltransferase 4B OS=Homo sapiens OX=9606 GN=TENT4B PE=1 SV=2	1	0.570016	6.586	6.062	1.08644	0.244113	0.119609	6.47665	7.0246	4.00408	5.89283	8.60179	7.51557	5.5742	7.95538	3.47984	6.0371	7.10181	6.22335
sp|Q5H9B9|BM2KL_HUMAN	BMP2KL	Putative BMP-2-inducible kinase-like protein OS=Homo sapiens OX=9606 GN=BMP2KL PE=5 SV=2	2	0.747967	6.926	6.383	1.08507	0.126118	0.117788	6.95486	8.87329	3.14001	3.18015	9.83979	9.5649	5.58265	7.96903	3.22012	3.71399	8.6571	9.15545
sp|Q96PZ0|PUS7_HUMAN	PUS7	Pseudouridylate synthase 7 homolog OS=Homo sapiens OX=9606 GN=PUS7 PE=1 SV=2	2	0.497117	6.76	6.233	1.08455	0.303541	0.117097	6.55797	8.38775	4.64238	5.39963	7.1392	8.43558	5.77605	6.29559	4.7284	6.98291	7.46951	6.14599
sp|O95340|PAPS2_HUMAN	PAPSS2	Bifunctional 3'-phosphoadenosine 5'-phosphosulfate synthase 2 OS=Homo sapiens OX=9606 GN=PAPSS2 PE=1 SV=2	1	0.507614	6.818	6.292	1.0836	0.294466	0.11583	8.35006	7.11434	4.9017	5.7953	6.68141	8.06546	5.63486	8.17518	4.31743	6.61149	5.86964	7.14119
sp|P49642|PRI1_HUMAN	PRIM1	DNA primase small subunit OS=Homo sapiens OX=9606 GN=PRIM1 PE=1 SV=1	2	0.622168	7.035	6.495	1.08314	0.206092	0.115221	6.35301	7.29779	5.47814	5.78991	9.16381	8.12886	5.52076	9.00348	3.19506	6.83521	5.79727	8.62108
sp|Q9Y6X4|F169A_HUMAN	FAM169A	Soluble lamin-associated protein of 75 kDa OS=Homo sapiens OX=9606 GN=FAM169A PE=1 SV=2	2	0.640538	7.213	6.661	1.08287	0.193455	0.114861	5.83056	6.85943	4.93417	5.77813	10.9566	8.91659	4.97782	8.14134	4.34975	6.96858	7.63003	7.89683
sp|P23443|KS6B1_HUMAN	RPS6KB1	Ribosomal protein S6 kinase beta-1 OS=Homo sapiens OX=9606 GN=RPS6KB1 PE=1 SV=2	1	0.621543	6.78	6.274	1.08065	0.206529	0.1119	6.56429	7.29631	5.44231	3.9654	9.41864	7.99492	6.17998	7.56405	3.48926	6.08969	7.12751	7.19463
sp|Q9Y657|SPIN1_HUMAN	SPIN1	Spindlin-1 OS=Homo sapiens OX=9606 GN=SPIN1 PE=1 SV=3	1	0.621094	6.493	6.009	1.08055	0.206843	0.11176	7.42361	6.42219	6.5211	3.15724	9.31511	6.12145	5.50002	5.99384	5.11025	4.95412	6.45387	8.04243
sp|P49023|PAXI_HUMAN	PXN	Paxillin OS=Homo sapiens OX=9606 GN=PXN PE=1 SV=3	1	0.624284	7.144	6.618	1.07948	0.204618	0.110337	7.20754	7.29577	4.51684	7.53863	7.89737	8.41055	3.79796	9.10426	4.58753	8.70467	7.12507	6.38936
sp|Q2TAL8|QRIC1_HUMAN	QRICH1	Transcriptional regulator QRICH1 OS=Homo sapiens OX=9606 GN=QRICH1 PE=1 SV=1	2	0.548692	7.12	6.599	1.07895	0.260671	0.10963	7.74154	8.37411	4.82388	5.55156	8.14472	8.08144	6.59066	6.73155	4.45803	6.51496	6.52004	8.78164
sp|O00748|EST2_HUMAN	CES2	Cocaine esterase OS=Homo sapiens OX=9606 GN=CES2 PE=1 SV=1	1	0.440407	7.821	7.249	1.07891	0.356146	0.109571	8.61739	9.52782	6.64587	7.90953	7.16023	7.06685	5.57621	9.11248	6.90878	6.13439	7.25981	8.50424
sp|Q8TDD1|DDX54_HUMAN	DDX54	ATP-dependent RNA helicase DDX54 OS=Homo sapiens OX=9606 GN=DDX54 PE=1 SV=2	1	0.818635	8.166	7.573	1.0783	0.0869097	0.108765	16.9288	8.13542	2.67055	3.97654	9.18118	8.10288	7.01875	11.5854	2.87515	5.10459	11.9183	6.93383
sp|Q9Y6B6|SAR1B_HUMAN	SAR1B	GTP-binding protein SAR1b OS=Homo sapiens OX=9606 GN=SAR1B PE=1 SV=1	1	0.568594	7.243	6.725	1.07703	0.245198	0.107053	6.75932	10.2326	4.9274	7.34224	8.10134	6.09682	5.42732	8.21613	5.80279	7.81256	6.93945	6.14925
sp|Q9HD34|LYRM4_HUMAN	LYRM4	LYR motif-containing protein 4 OS=Homo sapiens OX=9606 GN=LYRM4 PE=1 SV=1	2	0.790822	7.539	7.003	1.07654	0.101921	0.1064	4.1173	4.92985	7.96627	13.7659	6.32717	8.12933	4.0766	5.05515	9.18473	12.8893	5.21949	5.59299
sp|Q96K17|BT3L4_HUMAN	BTF3L4	Transcription factor BTF3 homolog 4 OS=Homo sapiens OX=9606 GN=BTF3L4 PE=1 SV=1	6	0.640838	6.429	5.973	1.07634	0.193252	0.106139	6.58863	8.39347	3.6716	4.66741	8.30022	6.95419	5.67965	7.83172	3.90105	5.61102	6.41062	6.4061
sp|O15355|PPM1G_HUMAN	PPM1G	Protein phosphatase 1G OS=Homo sapiens OX=9606 GN=PPM1G PE=1 SV=1	15	0.648505	6.556	6.102	1.0744	0.188087	0.103534	7.16192	8.00902	3.73522	4.61263	8.09902	7.72078	5.75785	7.63025	3.8554	5.47478	6.35862	7.5332
sp|Q16204|CCDC6_HUMAN	CCDC6	Coiled-coil domain-containing protein 6 OS=Homo sapiens OX=9606 GN=CCDC6 PE=1 SV=2	6	0.487748	7.068	6.581	1.074	0.311805	0.102995	6.11943	7.10302	5.58959	7.84611	8.70444	7.0477	5.37741	7.41897	4.96987	7.72998	6.31564	7.67601
sp|Q96D46|NMD3_HUMAN	NMD3	60S ribosomal export protein NMD3 OS=Homo sapiens OX=9606 GN=NMD3 PE=1 SV=1	1	0.696687	6.653	6.195	1.07393	0.156962	0.102901	7.95749	5.93414	6.01912	4.00067	7.4603	8.54902	6.264	7.99142	2.01226	5.72237	7.95856	7.2202
sp|P08708|RS17_HUMAN	RPS17	40S ribosomal protein S17 OS=Homo sapiens OX=9606 GN=RPS17 PE=1 SV=2	27	0.672176	6.671	6.214	1.07354	0.172517	0.102381	6.96748	9.17297	4.29405	5.85526	6.2715	7.46249	7.15986	9.48268	3.74567	5.0292	5.68716	6.18175
sp|Q9HD26|GOPC_HUMAN	GOPC	Golgi-associated PDZ and coiled-coil motif-containing protein OS=Homo sapiens OX=9606 GN=GOPC PE=1 SV=1	1	0.668232	7.081	6.601	1.07272	0.175073	0.101269	6.92445	8.41416	5.44457	4.87523	9.24507	7.58534	3.69693	9.69338	5.33483	6.13674	7.63402	7.11101
sp|Q9BZZ5|API5_HUMAN	API5	Apoptosis inhibitor 5 OS=Homo sapiens OX=9606 GN=API5 PE=1 SV=3	5	0.588953	7.199	6.713	1.0724	0.229919	0.100839	6.66105	8.41483	4.89783	5.74695	9.53991	7.9354	6.27959	7.64107	4.48589	6.81533	7.37979	7.67657
sp|Q9BWC9|CC106_HUMAN	CCDC106	Coiled-coil domain-containing protein 106 OS=Homo sapiens OX=9606 GN=CCDC106 PE=1 SV=1	1	0.822388	6.514	6.077	1.07191	0.0849232	0.100184	7.48163	10.9756	2.47549	3.33652	6.88168	7.93263	5.99072	11.4994	2.13661	2.92517	5.97786	7.93321
sp|O14737|PDCD5_HUMAN	PDCD5	Programmed cell death protein 5 OS=Homo sapiens OX=9606 GN=PDCD5 PE=1 SV=3	11	0.691019	6.223	5.811	1.0709	0.16051	0.0988238	6.65933	8.16711	3.25097	4.38331	8.10894	6.76737	5.89377	7.66703	3.4926	4.99146	6.37274	6.44611
sp|P07384|CAN1_HUMAN	CAPN1	Calpain-1 catalytic subunit OS=Homo sapiens OX=9606 GN=CAPN1 PE=1 SV=1	5	0.599753	6.804	6.359	1.06998	0.222028	0.0975832	6.275	7.80543	4.54109	5.33539	8.83839	8.03059	5.65798	7.28927	4.55778	6.60961	6.65923	7.38178
sp|P48444|COPD_HUMAN	ARCN1	Coatomer subunit delta OS=Homo sapiens OX=9606 GN=ARCN1 PE=1 SV=1	27	0.748458	7.874	7.36	1.06984	0.125833	0.0973909	6.57589	9.59468	4.40786	5.30795	10.0828	11.2735	5.0677	9.68547	4.45821	5.78781	8.65494	10.5064
sp|P55209|NP1L1_HUMAN	NAP1L1	Nucleosome assembly protein 1-like 1 OS=Homo sapiens OX=9606 GN=NAP1L1 PE=1 SV=1	23	0.554908	6.668	6.235	1.06945	0.255779	0.0968645	5.88485	7.88799	4.54033	6.07526	8.29795	7.32136	5.46921	7.55058	4.76593	6.80552	6.24986	6.56651
sp|Q8NBI2|CYAC3_HUMAN	CYB561A3	Lysosomal membrane ascorbate-dependent ferrireductase CYB561A3 OS=Homo sapiens OX=9606 GN=CYB561A3 PE=1 SV=1	2	0.692277	6.646	6.227	1.06729	0.15972	0.093949	7.50735	7.84304	3.67014	5.27383	8.57627	7.00652	6.67323	8.57815	3.6356	4.8537	6.962	6.65652
sp|P06132|DCUP_HUMAN	UROD	Uroporphyrinogen decarboxylase OS=Homo sapiens OX=9606 GN=UROD PE=1 SV=2	1	0.483625	7.152	6.704	1.06683	0.315491	0.0933246	6.47963	8.27326	5.71658	6.85904	7.96996	7.61517	5.1696	5.7228	6.32021	7.21214	8.09593	7.70036
sp|P29084|T2EB_HUMAN	GTF2E2	Transcription initiation factor IIE subunit beta OS=Homo sapiens OX=9606 GN=GTF2E2 PE=1 SV=1	1	0.66954	7.237	6.786	1.06646	0.174223	0.0928303	6.11602	6.48027	4.93691	6.92806	9.40726	9.55358	5.34026	7.3743	4.21486	7.81522	7.20539	8.76814
sp|P68104|EF1A1_HUMAN	EEF1A1	Elongation factor 1-alpha 1 OS=Homo sapiens OX=9606 GN=EEF1A1 PE=1 SV=1	31	0.561276	6.48	6.08	1.06579	0.250824	0.0919225	6.48991	7.45477	4.34692	5.92382	7.84825	6.81566	6.14005	7.41368	4.39034	6.89948	5.74708	5.89005
sp|O75356|ENTP5_HUMAN	ENTPD5	Ectonucleoside triphosphate diphosphohydrolase 5 OS=Homo sapiens OX=9606 GN=ENTPD5 PE=1 SV=1	1	0.724642	7.262	6.814	1.06575	0.139876	0.091865	5.26835	5.72766	8.72591	10.0457	5.92332	7.87959	3.05672	7.02918	6.18396	10.3342	6.79479	7.48275
sp|Q5F1R6|DJC21_HUMAN	DNAJC21	DnaJ homolog subfamily C member 21 OS=Homo sapiens OX=9606 GN=DNAJC21 PE=1 SV=2	1	0.671612	6.764	6.35	1.0652	0.172882	0.0911201	6.12612	8.34314	3.98039	5.44937	8.64665	8.03691	5.70586	8.29239	4.32958	5.95172	7.21323	6.60707
sp|P25788|PSA3_HUMAN	PSMA3	Proteasome subunit alpha type-3 OS=Homo sapiens OX=9606 GN=PSMA3 PE=1 SV=2	2	0.711585	7.503	7.044	1.06516	0.147773	0.0910726	4.7281	8.91924	5.34832	6.38146	10.3596	9.28048	4.83164	8.69302	4.83302	7.2528	7.72558	8.9285
sp|Q9C0H5|RHG39_HUMAN	ARHGAP39	Rho GTPase-activating protein 39 OS=Homo sapiens OX=9606 GN=ARHGAP39 PE=1 SV=2	2	0.713566	6.131	5.756	1.06515	0.146566	0.0910558	6.91815	6.89812	6.78507	3.13646	6.34928	6.69756	4.2658	7.69086	3.04591	5.01465	7.03153	7.48648
sp|Q96EY8|MMAB_HUMAN	MMAB	Corrinoid adenosyltransferase OS=Homo sapiens OX=9606 GN=MMAB PE=1 SV=1	3	0.912522	8.224	7.721	1.06515	0.0397567	0.0910526	2.93863	3.67756	11.8664	22.4042	4.86815	3.58725	2.20617	4.19124	11.6514	21.9108	3.44289	2.92478
sp|Q9BT67|NFIP1_HUMAN	NDFIP1	NEDD4 family-interacting protein 1 OS=Homo sapiens OX=9606 GN=NDFIP1 PE=1 SV=1	1	0.621478	7.792	7.319	1.06463	0.206574	0.0903471	6.7479	8.70047	5.33291	7.25444	9.87863	8.8394	7.05501	9.51228	4.85545	6.63637	7.91851	7.93775
sp|Q9NPD8|UBE2T_HUMAN	UBE2T	Ubiquitin-conjugating enzyme E2 T OS=Homo sapiens OX=9606 GN=UBE2T PE=1 SV=1	1	0.678569	6.833	6.422	1.064	0.168406	0.0894965	5.96663	6.69893	4.48405	5.6562	9.14563	9.04706	6.24934	7.94581	4.49036	5.09405	7.19072	7.56294
sp|A0A087WW87|KV240_HUMAN	IGKV2-40	Immunoglobulin kappa variable 2-40 OS=Homo sapiens OX=9606 GN=IGKV2-40 PE=3 SV=2	3	0.741146	6.372	5.991	1.0636	0.130096	0.0889494	6.77172	7.8354	3.65543	4.36478	9.32916	6.27796	6.44107	7.41077	3.50959	4.24032	7.91483	6.42817
sp|Q8IWR0|Z3H7A_HUMAN	ZC3H7A	Zinc finger CCCH domain-containing protein 7A OS=Homo sapiens OX=9606 GN=ZC3H7A PE=1 SV=1	2	0.658719	7.031	6.616	1.06273	0.1813	0.0877707	6.48385	8.20388	4.76396	5.39491	9.16855	8.17347	5.53517	7.88037	4.52399	6.60345	7.0732	8.08191
sp|Q0VDF9|HSP7E_HUMAN	HSPA14	Heat shock 70 kDa protein 14 OS=Homo sapiens OX=9606 GN=HSPA14 PE=1 SV=1	1	0.737109	7.345	6.915	1.06218	0.132468	0.0870332	3.70812	9.46679	6.53356	9.07649	7.33873	7.94409	4.24581	5.89038	9.03241	10.1487	6.36903	5.80582
sp|Q96DP5|FMT_HUMAN	MTFMT	Methionyl-tRNA formyltransferase, mitochondrial OS=Homo sapiens OX=9606 GN=MTFMT PE=1 SV=2	1	0.805184	7.802	7.347	1.06193	0.0941049	0.0866887	5.81368	7.24981	9.01184	13.0866	6.47818	5.17124	4.62569	4.81048	9.73506	12.834	6.84766	5.22886
tr|F8W8C2|F8W8C2_HUMAN	VEZT	Isoform of Q9HBM0, Vezatin (Fragment) OS=Homo sapiens OX=9606 GN=VEZT PE=1 SV=1	2	0.726501	8.315	7.832	1.06167	0.138764	0.0863355	8.73807	9.59492	4.95464	5.4727	11.0029	10.1295	7.72914	9.32059	4.72725	5.88475	9.8075	9.52176
sp|C9JLW8|MCRI1_HUMAN	MCRIP1	Mapk-regulated corepressor-interacting protein 1 OS=Homo sapiens OX=9606 GN=MCRIP1 PE=1 SV=1	1	0.664947	6.494	6.118	1.06146	0.177213	0.0860473	6.55487	8.51864	3.81074	5.40063	8.03035	6.64599	6.16373	7.48477	4.18992	5.84015	6.27411	6.7578
sp|Q9BV68|RN126_HUMAN	RNF126	E3 ubiquitin-protein ligase RNF126 OS=Homo sapiens OX=9606 GN=RNF126 PE=1 SV=2	1	0.798927	6.496	6.126	1.0604	0.0974929	0.0846063	7.92279	7.18999	2.40904	3.86185	8.08838	9.50197	7.21915	7.66909	3.04817	4.04878	6.5847	8.18823
sp|Q13685|AAMP_HUMAN	AAMP	Angio-associated migratory cell protein OS=Homo sapiens OX=9606 GN=AAMP PE=1 SV=2	5	0.718296	6.478	6.112	1.05988	0.143697	0.0839039	5.70185	8.06967	3.80563	5.15734	8.44213	7.6941	4.60697	7.19658	4.01517	6.28924	6.52906	8.03796
sp|Q6QNY0|BL1S3_HUMAN	BLOC1S3	Biogenesis of lysosome-related organelles complex 1 subunit 3 OS=Homo sapiens OX=9606 GN=BLOC1S3 PE=1 SV=1	1	0.678376	7.674	7.246	1.05907	0.16853	0.082794	5.74912	9.33517	5.27152	6.47523	10.1479	9.06736	7.52775	8.63297	5.10813	7.66641	6.4519	8.08831
sp|Q6PD62|CTR9_HUMAN	CTR9	RNA polymerase-associated protein CTR9 homolog OS=Homo sapiens OX=9606 GN=CTR9 PE=1 SV=1	1	0.790362	6.327	5.975	1.05891	0.102174	0.0825829	7.68402	7.27796	2.8241	3.2485	8.78825	8.13922	5.30621	8.63537	3.30507	5.56782	6.91254	6.1218
sp|Q15119|PDK2_HUMAN	PDK2	[Pyruvate dehydrogenase (acetyl-transferring)] kinase isozyme 2, mitochondrial OS=Homo sapiens OX=9606 GN=PDK2 PE=1 SV=2	1	0.832028	8.192	7.745	1.05771	0.0798621	0.0809505	4.35793	5.48616	10.5655	13.7817	7.27861	7.68456	4.9783	5.80806	8.82252	14.5861	5.08677	7.18758
sp|Q15819|UB2V2_HUMAN	UBE2V2	Ubiquitin-conjugating enzyme E2 variant 2 OS=Homo sapiens OX=9606 GN=UBE2V2 PE=1 SV=4	1	0.701058	7.311	6.921	1.05635	0.154246	0.0790882	5.38108	6.79713	5.63263	6.13062	8.83767	11.0866	5.91665	7.0566	5.92697	7.72932	7.13866	7.76044
sp|Q9Y5H8|PCDA3_HUMAN	PCDHA3	Protocadherin alpha-3 OS=Homo sapiens OX=9606 GN=PCDHA3 PE=2 SV=1	1	0.740693	6.846	6.483	1.05599	0.130362	0.0785997	6.39567	7.61546	4.52871	4.97681	9.33316	8.2261	6.56189	8.12382	4.19083	4.46597	8.5143	7.03899
sp|Q12962|TAF10_HUMAN	TAF10	Transcription initiation factor TFIID subunit 10 OS=Homo sapiens OX=9606 GN=TAF10 PE=1 SV=1	1	0.796249	7.008	6.64	1.05542	0.0989511	0.0778195	3.48796	6.3844	5.58243	10.3664	6.66642	9.56268	9.19219	7.61371	3.44076	4.91645	8.62965	6.04964
sp|P62249|RS16_HUMAN	RPS16	40S ribosomal protein S16 OS=Homo sapiens OX=9606 GN=RPS16 PE=1 SV=2	21	0.595541	6.724	6.371	1.05541	0.225088	0.0777999	7.02944	7.70688	5.08797	5.91939	7.07822	7.51911	6.68026	7.86127	4.48116	5.78266	6.08621	7.33398
sp|P62273|RS29_HUMAN	RPS29	40S ribosomal protein S29 OS=Homo sapiens OX=9606 GN=RPS29 PE=1 SV=2	7	0.667155	6.257	5.929	1.05532	0.175773	0.0776823	7.01404	6.5439	4.85319	5.16615	5.78461	8.18133	7.72122	6.72746	4.13415	4.99111	5.37845	6.62066
sp|Q6RW13|ATRAP_HUMAN	AGTRAP	Type-1 angiotensin II receptor-associated protein OS=Homo sapiens OX=9606 GN=AGTRAP PE=1 SV=1	4	0.664938	8.07	7.648	1.05518	0.177219	0.0774862	7.15071	8.20863	5.84368	7.03813	10.9518	9.22611	6.78828	7.75913	5.91074	6.83883	8.89326	9.69841
sp|Q9NRX6|KISHB_HUMAN	TMEM167B	Protein kish-B OS=Homo sapiens OX=9606 GN=TMEM167B PE=1 SV=1	2	0.790251	6.289	5.961	1.05502	0.102235	0.0772763	7.98473	6.98775	3.71201	3.48112	8.74746	6.82071	8.92699	5.76379	3.97648	3.71602	6.92516	6.45732
sp|Q9H0X9|OSBL5_HUMAN	OSBPL5	Oxysterol-binding protein-related protein 5 OS=Homo sapiens OX=9606 GN=OSBPL5 PE=1 SV=1	1	0.697639	7.801	7.398	1.05447	0.156369	0.0765238	5.32835	7.46609	7.56526	9.94562	7.88589	8.6129	4.56019	7.03817	7.25966	9.91127	6.40643	9.21153
sp|Q8TCG2|P4K2B_HUMAN	PI4K2B	Phosphatidylinositol 4-kinase type 2-beta OS=Homo sapiens OX=9606 GN=PI4K2B PE=1 SV=1	3	0.697066	6.83	6.478	1.05434	0.156726	0.0763371	6.93949	6.40124	4.80486	6.54682	9.38618	6.90002	6.43543	6.8588	4.14404	5.26809	8.08726	8.07452
sp|Q15058|KIF14_HUMAN	KIF14	Kinesin-like protein KIF14 OS=Homo sapiens OX=9606 GN=KIF14 PE=1 SV=1	3	0.916751	8.064	7.65	1.05412	0.0377486	0.0760359	2.2061	2.86408	18.7639	14.586	5.93491	4.03193	2.73457	3.8085	10.7531	19.4861	3.99539	5.12467
sp|P09017|HXC4_HUMAN	HOXC4	Homeobox protein Hox-C4 OS=Homo sapiens OX=9606 GN=HOXC4 PE=1 SV=2	3	0.614327	7.463	7.08	1.0541	0.2116	0.0760063	6.54938	8.35745	6.14515	7.00111	7.81692	8.90533	6.67234	8.14988	5.27033	6.08077	7.03166	9.27252
sp|O60239|3BP5_HUMAN	SH3BP5	SH3 domain-binding protein 5 OS=Homo sapiens OX=9606 GN=SH3BP5 PE=1 SV=2	1	0.762562	7.061	6.7	1.05388	0.117725	0.0757114	6.8508	6.98883	4.78082	5.54806	6.87403	11.3206	5.55406	7.30868	4.66953	6.73499	6.29804	9.63424
sp|Q96P16|RPR1A_HUMAN	RPRD1A	Regulation of nuclear pre-mRNA domain-containing protein 1A OS=Homo sapiens OX=9606 GN=RPRD1A PE=1 SV=1	2	0.597473	6.876	6.525	1.05379	0.223682	0.0755916	5.73398	7.30857	5.49221	7.42361	7.39003	7.90585	5.21638	6.52759	5.01418	7.90231	6.78691	7.70269
sp|P42224|STAT1_HUMAN	STAT1	Signal transducer and activator of transcription 1-alpha/beta OS=Homo sapiens OX=9606 GN=STAT1 PE=1 SV=2	2	0.542962	7.517	7.137	1.05324	0.265231	0.0748392	6.47336	7.42984	6.47202	7.23822	9.16701	8.32312	5.93994	8.43539	6.36433	8.23164	6.53644	7.31343
sp|Q9Y2E8|SL9A8_HUMAN	SLC9A8	Sodium/hydrogen exchanger 8 OS=Homo sapiens OX=9606 GN=SLC9A8 PE=1 SV=4	1	0.72869	8.304	7.885	1.05314	0.137457	0.0746957	6.8438	8.72004	6.82375	5.27319	12.0477	10.1127	7.1438	7.13274	5.85457	9.33916	8.52893	9.30791
sp|Q96QK1|VPS35_HUMAN	VPS35	Vacuolar protein sorting-associated protein 35 OS=Homo sapiens OX=9606 GN=VPS35 PE=1 SV=2	20	0.768281	7.647	7.264	1.05273	0.11448	0.0741297	4.60631	9.00281	5.4092	6.8304	10.0216	10.0146	4.46078	9.34184	5.58014	7.44822	7.26536	9.48912
sp|Q15428|SF3A2_HUMAN	SF3A2	Splicing factor 3A subunit 2 OS=Homo sapiens OX=9606 GN=SF3A2 PE=1 SV=2	4	0.699384	6.833	6.491	1.05269	0.155284	0.0740784	5.29927	7.90381	4.80886	7.55308	8.93217	6.49835	5.4459	8.2066	4.7651	7.94491	6.7121	5.86849
sp|Q9UKK9|NUDT5_HUMAN	NUDT5	ADP-sugar pyrophosphatase OS=Homo sapiens OX=9606 GN=NUDT5 PE=1 SV=1	16	0.736153	6.547	6.223	1.05206	0.133032	0.0732237	4.80521	8.4291	4.41972	5.5973	8.77547	7.2548	4.79228	7.62527	4.5011	6.31807	6.77804	7.32568
sp|Q8WU90|ZC3HF_HUMAN	ZC3H15	Zinc finger CCCH domain-containing protein 15 OS=Homo sapiens OX=9606 GN=ZC3H15 PE=1 SV=1	11	0.71924	6.708	6.379	1.05158	0.143126	0.0725524	6.48676	8.03012	3.8433	5.53633	8.91196	7.43996	6.49971	8.02192	4.3979	6.40165	6.73078	6.22023
sp|Q9H4B7|TBB1_HUMAN	TUBB1	Tubulin beta-1 chain OS=Homo sapiens OX=9606 GN=TUBB1 PE=1 SV=1	9	0.6863	6.942	6.604	1.05118	0.163486	0.0720112	6.45798	8.0089	4.56233	6.10164	8.40184	8.11806	6.06386	8.56122	4.54952	6.69162	6.95777	6.80008
sp|P21802|FGFR2_HUMAN	FGFR2	Fibroblast growth factor receptor 2 OS=Homo sapiens OX=9606 GN=FGFR2 PE=1 SV=1	1	0.748173	7.532	7.174	1.0499	0.125998	0.0702553	6.83514	6.5499	5.77014	5.80666	9.82247	10.4048	5.02718	9.31685	5.7338	8.77113	6.76841	7.42784
sp|Q9NR56|MBNL1_HUMAN	MBNL1	Muscleblind-like protein 1 OS=Homo sapiens OX=9606 GN=MBNL1 PE=1 SV=2	2	0.773589	6.519	6.21	1.04976	0.11149	0.0700574	4.64565	9.66551	4.67171	4.56991	7.78492	7.77742	5.32645	7.18205	4.80945	4.96571	7.37152	7.60724
sp|Q13868|EXOS2_HUMAN	EXOSC2	Exosome complex component RRP4 OS=Homo sapiens OX=9606 GN=EXOSC2 PE=1 SV=2	1	0.649767	7.395	7.047	1.04938	0.187242	0.0695409	6.32663	7.13901	6.78164	8.36608	8.50708	7.24937	4.39842	7.20425	6.50182	9.09245	8.03239	7.05373
sp|P35249|RFC4_HUMAN	RFC4	Replication factor C subunit 4 OS=Homo sapiens OX=9606 GN=RFC4 PE=1 SV=2	3	0.6822	7.103	6.769	1.04934	0.166088	0.0694858	5.82674	8.64903	4.91632	7.04116	8.11329	8.07224	5.58055	8.46921	5.10908	7.51799	6.54984	7.38738
sp|Q9BSW2|EFC4B_HUMAN	CRACR2A	EF-hand calcium-binding domain-containing protein 4B OS=Homo sapiens OX=9606 GN=CRACR2A PE=1 SV=2	2	0.590454	7.468	7.119	1.04902	0.228814	0.0690473	6.27312	8.12877	6.74127	9.01189	7.83836	6.81319	5.71368	7.12402	6.55513	9.1596	7.08785	7.07343
sp|Q5T0D9|TPRGL_HUMAN	TPRG1L	Tumor protein p63-regulated gene 1-like protein OS=Homo sapiens OX=9606 GN=TPRG1L PE=1 SV=1	7	0.682709	8.066	7.69	1.04889	0.165764	0.0688698	6.84389	8.03726	5.70554	7.72657	10.5492	9.53175	6.03384	8.67915	6.10249	8.32278	8.10892	8.89321
sp|Q8WXF7|ATLA1_HUMAN	ATL1	Atlastin-1 OS=Homo sapiens OX=9606 GN=ATL1 PE=1 SV=1	55	0.775588	8.205	7.828	1.04816	0.110369	0.0678596	8.55484	9.3603	4.69264	5.98889	10.8679	9.76414	8.31879	10.1782	4.75491	6.07525	9.56658	8.07434
sp|Q05639|EF1A2_HUMAN	EEF1A2	Elongation factor 1-alpha 2 OS=Homo sapiens OX=9606 GN=EEF1A2 PE=1 SV=1	31	0.68797	6.549	6.25	1.04784	0.16243	0.0674184	6.39639	7.66461	4.43717	5.4756	8.19517	7.12774	6.0932	7.74488	4.42716	6.36053	6.21158	6.66144
sp|P60891|PRPS1_HUMAN	PRPS1	Ribose-phosphate pyrophosphokinase 1 OS=Homo sapiens OX=9606 GN=PRPS1 PE=1 SV=2	9	0.70317	6.599	6.304	1.0468	0.15294	0.0659799	7.33076	8.26389	4.35858	5.2256	7.45964	6.95697	6.77465	7.37077	4.29714	6.04382	6.42449	6.91254
sp|P08238|HS90B_HUMAN	HSP90AB1	Heat shock protein HSP 90-beta OS=Homo sapiens OX=9606 GN=HSP90AB1 PE=1 SV=4	49	0.70671	6.766	6.465	1.04656	0.150759	0.0656528	6.28709	8.15489	4.60898	6.01312	7.85423	7.67915	5.30732	8.37562	4.66472	6.68635	6.64121	7.11599
sp|Q02040|AK17A_HUMAN	AKAP17A	A-kinase anchor protein 17A OS=Homo sapiens OX=9606 GN=AKAP17A PE=1 SV=2	6	0.71918	7.195	6.875	1.04655	0.143162	0.065635	6.40265	8.15296	5.42213	6.12246	9.13371	7.93595	5.24424	8.64134	4.83584	6.63954	7.79561	8.09214
sp|Q9Y613|FHOD1_HUMAN	FHOD1	FH1/FH2 domain-containing protein 1 OS=Homo sapiens OX=9606 GN=FHOD1 PE=1 SV=3	1	0.693995	7.133	6.817	1.04635	0.158644	0.065372	4.81277	8.05449	6.32403	7.43413	7.89486	8.27995	6.05064	9.15916	5.27778	6.52563	7.61277	6.27478
sp|Q5T1C6|THEM4_HUMAN	THEM4	Acyl-coenzyme A thioesterase THEM4 OS=Homo sapiens OX=9606 GN=THEM4 PE=1 SV=1	1	0.930477	8.085	7.727	1.04633	0.0312944	0.0653394	4.38711	2.73452	13.3037	20.6896	5.4604	1.93695	2.69322	4.83269	13.0583	18.3551	3.3798	4.04348
sp|P61978-2|HNRPK-2_HUMAN	HNRNPK	Isoform of P61978, Isoform 2 of Heterogeneous nuclear ribonucleoprotein K OS=Homo sapiens OX=9606 GN=HNRNPK PE=1 SV=1	29	0.779715	6.497	6.21	1.04622	0.108064	0.0651804	6.28883	8.06878	3.6671	4.69519	8.74823	7.51549	5.88275	7.70373	3.86704	5.58822	6.91207	7.30676
sp|Q6P087|RUSD3_HUMAN	RPUSD3	Mitochondrial mRNA pseudouridine synthase RPUSD3 OS=Homo sapiens OX=9606 GN=RPUSD3 PE=1 SV=3	1	0.749771	7.009	6.7	1.04612	0.125071	0.0650475	5.51323	5.96819	7.25543	8.93878	8.2421	6.13665	4.68961	7.5264	5.20959	9.86587	6.2418	6.66547
sp|P46019|KPB2_HUMAN	PHKA2	Phosphorylase b kinase regulatory subunit alpha, liver isoform OS=Homo sapiens OX=9606 GN=PHKA2 PE=1 SV=1	1	0.721505	7.544	7.212	1.04603	0.141761	0.0649303	4.99253	7.39667	7.07113	8.77735	8.53089	8.49625	4.69459	7.93562	7.28881	9.59784	5.99249	7.76528
sp|Q99873|ANM1_HUMAN	PRMT1	Protein arginine N-methyltransferase 1 OS=Homo sapiens OX=9606 GN=PRMT1 PE=1 SV=3	18	0.705032	6.424	6.143	1.04574	0.151791	0.0645285	5.82297	7.59203	4.48088	5.61045	7.8528	7.18486	4.71951	7.37624	4.69478	6.3508	6.61453	7.10125
sp|Q9NRV9|HEBP1_HUMAN	HEBP1	Heme-binding protein 1 OS=Homo sapiens OX=9606 GN=HEBP1 PE=1 SV=1	3	0.849653	7.036	6.73	1.04547	0.0707584	0.064149	4.10155	6.43073	7.39079	11.5609	6.66456	6.06768	3.36554	6.16681	7.94945	11.861	4.79557	6.24222
sp|Q86VR2|RETR3_HUMAN	RETREG3	Reticulophagy regulator 3 OS=Homo sapiens OX=9606 GN=RETREG3 PE=1 SV=1	11	0.847949	8.046	7.699	1.04507	0.0716303	0.0636007	9.38281	9.39003	3.61889	4.62086	11.0695	10.1955	8.49151	10.7664	3.52689	4.65673	10.4506	8.30307
sp|O95801|TTC4_HUMAN	TTC4	Tetratricopeptide repeat protein 4 OS=Homo sapiens OX=9606 GN=TTC4 PE=1 SV=3	3	0.785832	6.541	6.259	1.04506	0.10467	0.063579	6.24799	7.9843	3.46131	4.6489	8.36304	8.53835	5.98208	7.05567	4.36417	5.8247	6.32085	8.00776
sp|P07437|TBB5_HUMAN	TUBB	Tubulin beta chain OS=Homo sapiens OX=9606 GN=TUBB PE=1 SV=2	6	0.68253	7.178	6.87	1.04483	0.165878	0.0632718	5.77074	6.3869	6.74412	9.09587	7.7564	7.31625	5.28793	7.00137	6.65966	9.32568	6.06545	6.87947
tr|H3BMV3|H3BMV3_HUMAN	JPT2	Isoform of Q9H910, Jupiter microtubule-associated homolog 2 (Fragment) OS=Homo sapiens OX=9606 GN=JPT2 PE=1 SV=1	1	0.907934	8.187	7.837	1.04466	0.0419457	0.0630334	3.41935	4.40432	12.225	15.9374	7.40018	5.73499	3.45703	5.52238	8.45189	18.1315	5.05213	6.40795
sp|P51784|UBP11_HUMAN	USP11	Ubiquitin carboxyl-terminal hydrolase 11 OS=Homo sapiens OX=9606 GN=USP11 PE=1 SV=3	2	0.789973	7.271	6.963	1.04423	0.102388	0.0624448	6.56129	8.31215	4.81881	4.9897	10.4774	8.46964	6.29763	8.43891	4.69966	6.16863	6.92834	9.24202
sp|P50502|F10A1_HUMAN	ST13	Hsc70-interacting protein OS=Homo sapiens OX=9606 GN=ST13 PE=1 SV=2	29	0.695105	6.764	6.484	1.04318	0.15795	0.0609926	5.96724	7.82446	4.7386	6.40498	8.49047	7.15829	5.41906	7.60062	5.21785	7.46616	6.23319	6.96807
sp|Q8TD19|NEK9_HUMAN	NEK9	Serine/threonine-protein kinase Nek9 OS=Homo sapiens OX=9606 GN=NEK9 PE=1 SV=2	1	0.742369	7.363	7.061	1.04277	0.12938	0.0604212	5.23562	7.89096	6.32574	9.23157	7.9124	7.58129	5.13643	8.79961	5.38789	8.92624	6.29746	7.81883
sp|O95873|CF047_HUMAN	C6orf47	Uncharacterized protein C6orf47 OS=Homo sapiens OX=9606 GN=C6orf47 PE=1 SV=2	21	0.843035	8.188	7.854	1.04253	0.0741544	0.0600835	8.7129	9.1637	3.95557	5.00524	11.7833	10.5063	8.42643	9.96081	4.09014	5.20481	10.0216	9.42193
sp|Q9H1I8|ASCC2_HUMAN	ASCC2	Activating signal cointegrator 1 complex subunit 2 OS=Homo sapiens OX=9606 GN=ASCC2 PE=1 SV=3	1	0.822645	7.821	7.504	1.04224	0.0847875	0.0596933	3.97751	7.30754	6.32449	9.11208	9.88493	10.3204	4.26993	6.36355	7.66045	7.88543	7.37506	11.4676
sp|P62266|RS23_HUMAN	RPS23	40S ribosomal protein S23 OS=Homo sapiens OX=9606 GN=RPS23 PE=1 SV=3	45	0.745079	6.26	6.01	1.0416	0.127798	0.0587977	5.37117	7.25505	4.74426	5.77977	6.04451	8.36276	5.96862	7.762	4.00457	5.42865	6.2037	6.69297
sp|Q8WTT2|NOC3L_HUMAN	NOC3L	Nucleolar complex protein 3 homolog OS=Homo sapiens OX=9606 GN=NOC3L PE=1 SV=1	2	0.852129	6.853	6.582	1.04117	0.0694947	0.0582097	5.72603	8.09636	3.83023	4.38874	11.3202	7.75554	6.13485	7.70277	3.6428	4.90997	9.02295	8.07853
sp|Q15181|IPYR_HUMAN	PPA1	Inorganic pyrophosphatase OS=Homo sapiens OX=9606 GN=PPA1 PE=1 SV=2	22	0.739295	6.804	6.535	1.04116	0.131182	0.0581959	6.96223	8.07809	4.33469	5.69511	8.28151	7.47042	6.45054	8.2044	4.60087	6.51708	6.38946	7.04781
sp|Q9NPD3|EXOS4_HUMAN	EXOSC4	Exosome complex component RRP41 OS=Homo sapiens OX=9606 GN=EXOSC4 PE=1 SV=3	4	0.798022	6.98	6.707	1.0407	0.0979851	0.0575594	4.37584	6.89963	5.89669	6.77817	10.2317	7.69859	4.62143	6.65932	4.83299	7.89701	7.94684	8.283
sp|O75569|PRKRA_HUMAN	PRKRA	Interferon-inducible double-stranded RNA-dependent protein kinase activator A OS=Homo sapiens OX=9606 GN=PRKRA PE=1 SV=1	4	0.792888	6.688	6.427	1.04061	0.100788	0.0574294	5.966	6.62253	4.17769	6.27868	9.86211	7.22035	5.55391	7.55225	3.95292	6.48492	7.80513	7.21202
sp|Q86TN4|TRPT1_HUMAN	TRPT1	tRNA 2'-phosphotransferase 1 OS=Homo sapiens OX=9606 GN=TRPT1 PE=1 SV=2	2	0.743839	7.26	6.977	1.04056	0.128521	0.0573627	5.77549	8.12773	7.5703	8.55388	7.7499	5.77991	5.01268	7.8591	7.38674	9.35615	5.1237	7.12429
sp|Q9H6T3|RPAP3_HUMAN	RPAP3	RNA polymerase II-associated protein 3 OS=Homo sapiens OX=9606 GN=RPAP3 PE=1 SV=2	6	0.720702	7.004	6.735	1.03994	0.142244	0.0565011	5.75787	7.15832	5.66361	8.49589	7.91529	7.03138	5.45894	6.84132	6.11652	9.39279	6.09405	6.50651
sp|P06312|KV401_HUMAN	IGKV4-1	Immunoglobulin kappa variable 4-1 OS=Homo sapiens OX=9606 GN=IGKV4-1 PE=1 SV=1	9	0.840542	6.176	5.94	1.03973	0.0754406	0.0562098	6.45808	6.79841	3.32039	4.41077	9.52224	6.54322	6.77562	6.83434	3.59846	3.97084	8.1042	6.35948
sp|P60842|IF4A1_HUMAN	EIF4A1	Eukaryotic initiation factor 4A-I OS=Homo sapiens OX=9606 GN=EIF4A1 PE=1 SV=1	18	0.754372	6.972	6.71	1.03905	0.122414	0.0552598	6.16384	8.17401	5.04435	5.9216	8.01252	8.51843	5.22614	8.45568	4.91833	6.96656	7.00041	7.69329
sp|Q05084|ICA69_HUMAN	ICA1	Islet cell autoantigen 1 OS=Homo sapiens OX=9606 GN=ICA1 PE=1 SV=2	2	0.781408	7.321	7.046	1.03903	0.107122	0.0552362	6.03182	8.96356	5.09246	5.7245	9.30915	8.80437	5.25702	9.118	6.48167	7.78256	6.02967	7.60844
sp|P07900|HS90A_HUMAN	HSP90AA1	Heat shock protein HSP 90-alpha OS=Homo sapiens OX=9606 GN=HSP90AA1 PE=1 SV=5	112	0.760685	6.663	6.413	1.03898	0.118795	0.0551725	6.17371	7.90347	4.45926	5.78983	7.94224	7.71036	5.33634	8.17416	4.47997	6.52617	6.55864	7.40314
sp|P04066|FUCO_HUMAN	FUCA1	Tissue alpha-L-fucosidase OS=Homo sapiens OX=9606 GN=FUCA1 PE=1 SV=4	6	0.830542	7.809	7.517	1.03885	0.0806384	0.0549808	3.30908	8.13285	7.7259	9.42345	10.0157	8.24522	3.34444	8.58126	7.17585	9.30648	7.41053	9.28136
sp|E9PRG8|CK098_HUMAN	C11orf98	Uncharacterized protein C11orf98 OS=Homo sapiens OX=9606 GN=C11orf98 PE=4 SV=2	11	0.875835	6.585	6.345	1.03783	0.0575777	0.0535633	6.98968	9.44472	2.951	3.44605	8.12882	8.54697	6.94127	9.5339	3.07236	3.84038	7.24403	7.4359
sp|P52701|MSH6_HUMAN	MSH6	DNA mismatch repair protein Msh6 OS=Homo sapiens OX=9606 GN=MSH6 PE=1 SV=2	6	0.753438	6.808	6.56	1.0378	0.122952	0.0535352	6.73852	7.37357	4.59103	5.96709	7.7977	8.37857	6.23385	7.61606	4.38379	6.59351	6.44226	8.08871
sp|P25685|DNJB1_HUMAN	DNAJB1	DnaJ homolog subfamily B member 1 OS=Homo sapiens OX=9606 GN=DNAJB1 PE=1 SV=4	12	0.81667	6.388	6.156	1.03769	0.0879534	0.0533711	6.50809	7.37758	3.60058	4.64463	8.49822	7.69633	5.68315	7.3165	3.80045	5.68578	6.63586	7.81424
sp|Q13625|ASPP2_HUMAN	TP53BP2	Apoptosis-stimulating of p53 protein 2 OS=Homo sapiens OX=9606 GN=TP53BP2 PE=1 SV=2	2	0.779784	7.363	7.098	1.03733	0.108026	0.0528811	5.29756	8.00779	6.05842	9.45237	7.08178	8.27878	5.78793	7.49202	6.43574	8.99289	4.96776	8.91408
sp|O15084|ANR28_HUMAN	ANKRD28	Serine/threonine-protein phosphatase 6 regulatory ankyrin repeat subunit A OS=Homo sapiens OX=9606 GN=ANKRD28 PE=1 SV=5	2	0.831336	6.645	6.406	1.03731	0.0802234	0.0528454	5.93999	8.12648	3.49511	5.49108	8.85115	7.96763	5.9653	8.6878	5.18371	5.48533	4.61532	8.49842
sp|P20073|ANXA7_HUMAN	ANXA7	Annexin A7 OS=Homo sapiens OX=9606 GN=ANXA7 PE=1 SV=3	10	0.818253	6.567	6.331	1.03728	0.0871124	0.0528011	5.68899	8.12101	3.88848	4.95054	8.64414	8.1109	5.38126	7.95968	4.16638	6.09047	6.65561	7.73073
sp|Q9H1A4|APC1_HUMAN	ANAPC1	Anaphase-promoting complex subunit 1 OS=Homo sapiens OX=9606 GN=ANAPC1 PE=1 SV=1	1	0.777947	7.157	6.9	1.03725	0.10905	0.0527586	6.70087	6.82843	5.40105	6.13255	9.17548	8.70584	5.17064	8.75384	4.74971	7.27549	8.10152	7.34584
sp|Q9Y5Y2|NUBP2_HUMAN	NUBP2	Cytosolic Fe-S cluster assembly factor NUBP2 OS=Homo sapiens OX=9606 GN=NUBP2 PE=1 SV=1	2	0.845404	6.061	5.844	1.03713	0.0729357	0.0525997	6.89169	6.59359	3.41554	3.24911	7.58927	8.62579	5.22657	7.29737	3.5392	5.26568	6.89296	6.84005
sp|Q9NZZ3|CHMP5_HUMAN	CHMP5	Charged multivesicular body protein 5 OS=Homo sapiens OX=9606 GN=CHMP5 PE=1 SV=1	5	0.74556	6.691	6.453	1.03688	0.127517	0.0522518	5.77665	8.1547	4.7132	6.05951	8.59116	6.84887	5.66409	7.30112	5.49386	6.87686	5.81866	7.56562
sp|Q02790|FKBP4_HUMAN	FKBP4	Peptidyl-prolyl cis-trans isomerase FKBP4 OS=Homo sapiens OX=9606 GN=FKBP4 PE=1 SV=3	49	0.712086	6.951	6.706	1.03653	0.147468	0.0517681	6.49464	7.65391	4.98783	6.76753	8.13788	7.66645	5.5463	7.86959	5.24567	7.51488	6.59857	7.45817
sp|P46379|BAG6_HUMAN	BAG6	Large proline-rich protein BAG6 OS=Homo sapiens OX=9606 GN=BAG6 PE=1 SV=2	20	0.782683	7.511	7.248	1.03629	0.106414	0.051422	6.41724	7.81268	5.44392	6.33808	9.57822	9.47613	6.11334	7.9596	5.27433	7.10086	7.59365	9.44835
sp|P17931|LEG3_HUMAN	LGALS3	Galectin-3 OS=Homo sapiens OX=9606 GN=LGALS3 PE=1 SV=5	2	0.790899	7.165	6.916	1.036	0.101879	0.0510288	4.7186	6.49805	8.80163	8.24884	7.00418	7.72113	4.13527	7.44417	6.43641	8.1726	6.31778	8.99058
sp|Q86VN1|VPS36_HUMAN	VPS36	Vacuolar protein-sorting-associated protein 36 OS=Homo sapiens OX=9606 GN=VPS36 PE=1 SV=1	1	0.817331	7.007	6.764	1.03593	0.087602	0.0509202	7.68074	4.57938	7.96417	9.88044	4.45707	7.48009	6.15687	6.72137	4.70596	8.65172	7.56866	6.7823
sp|Q9NR31|SAR1A_HUMAN	SAR1A	GTP-binding protein SAR1a OS=Homo sapiens OX=9606 GN=SAR1A PE=1 SV=1	5	0.821731	7.407	7.151	1.0358	0.0852703	0.0507443	7.64558	11.7737	4.80292	5.68554	7.71812	6.81599	5.81343	8.79775	6.02636	7.78238	6.71638	7.76837
sp|Q8IYU8|MICU2_HUMAN	MICU2	Calcium uptake protein 2, mitochondrial OS=Homo sapiens OX=9606 GN=MICU2 PE=1 SV=2	2	0.794913	7.628	7.366	1.03557	0.0996804	0.0504234	6.10338	6.51025	8.26253	8.92666	8.25344	7.71158	5.00635	7.1465	8.06746	11.137	6.17127	6.66977
sp|Q9BUF5|TBB6_HUMAN	TUBB6	Tubulin beta-6 chain OS=Homo sapiens OX=9606 GN=TUBB6 PE=1 SV=1	25	0.762463	7.206	6.961	1.0352	0.117781	0.0499041	5.69117	8.14666	5.52826	6.57655	8.86502	8.42938	5.55708	8.65122	5.36402	7.49463	7.29638	7.40489
sp|O00422|SAP18_HUMAN	SAP18	Histone deacetylase complex subunit SAP18 OS=Homo sapiens OX=9606 GN=SAP18 PE=1 SV=1	2	0.814724	6.858	6.629	1.03455	0.0889895	0.0489967	5.3814	9.05299	5.04418	5.00179	8.75737	7.91289	6.69706	8.34224	4.28579	7.05028	6.5209	6.87669
sp|O60508|PRP17_HUMAN	CDC40	Pre-mRNA-processing factor 17 OS=Homo sapiens OX=9606 GN=CDC40 PE=1 SV=1	1	0.847371	7.174	6.935	1.03446	0.0719264	0.0488819	4.6956	10.7942	4.53903	9.6166	7.50035	5.89926	6.62174	8.20579	4.7523	7.92971	6.03051	8.06699
sp|Q9Y266|NUDC_HUMAN	NUDC	Nuclear migration protein nudC OS=Homo sapiens OX=9606 GN=NUDC PE=1 SV=1	27	0.744539	6.634	6.414	1.0343	0.128113	0.0486547	5.93611	7.58951	4.85532	6.10469	7.78496	7.53167	5.01875	7.35181	5.12784	7.28331	6.50113	7.20402
sp|A0A0C4DH55|KVD07_HUMAN	IGKV3D-7	Immunoglobulin kappa variable 3D-7 OS=Homo sapiens OX=9606 GN=IGKV3D-7 PE=3 SV=5	1	0.811578	6.367	6.156	1.03428	0.0906697	0.0486205	6.57505	6.16506	5.11435	4.64677	8.55629	7.14725	5.99264	6.69697	3.96234	4.8255	8.24279	7.21529
sp|Q9P209|CEP72_HUMAN	CEP72	Centrosomal protein of 72 kDa OS=Homo sapiens OX=9606 GN=CEP72 PE=1 SV=2	2	0.853439	7.671	7.417	1.03425	0.0688275	0.0485789	4.25278	9.77208	5.10568	7.05619	8.36329	11.4745	6.29933	8.95988	5.96469	9.52848	5.36547	8.38291
sp|P28340|DPOD1_HUMAN	POLD1	DNA polymerase delta catalytic subunit OS=Homo sapiens OX=9606 GN=POLD1 PE=1 SV=2	2	0.816327	6.99	6.76	1.03402	0.0881358	0.0482692	7.172	7.10293	4.40418	5.80267	9.82824	7.63267	7.10025	7.60958	4.42746	5.61225	7.13494	8.67432
sp|Q6P4F1|FUT10_HUMAN	FUT10	Alpha-(1,3)-fucosyltransferase 10 OS=Homo sapiens OX=9606 GN=FUT10 PE=2 SV=2	1	0.775909	7.67	7.418	1.03397	0.110189	0.0481963	4.72401	8.95586	8.06274	6.93058	9.75343	7.59503	6.64712	6.55391	6.05682	9.03308	8.23194	7.98429
sp|Q9UJX3|APC7_HUMAN	ANAPC7	Anaphase-promoting complex subunit 7 OS=Homo sapiens OX=9606 GN=ANAPC7 PE=1 SV=4	4	0.778048	7.337	7.097	1.03382	0.108994	0.047981	6.47865	7.69248	5.35768	7.66285	8.44019	8.39281	5.40711	8.88454	4.91703	7.34587	7.38201	8.64607
tr|A0A3B3IUA2|A0A3B3IUA2_HUMAN	SNU13	Isoform of P55769, Ribonucloprotein OS=Homo sapiens OX=9606 GN=SNU13 PE=1 SV=1	13	0.892338	6.504	6.292	1.03369	0.0494706	0.0478086	5.51583	6.88948	3.94283	4.16068	12.9867	5.53102	6.16188	7.64863	4.08181	5.19734	8.43364	6.22993
sp|O75822|EIF3J_HUMAN	EIF3J	Eukaryotic translation initiation factor 3 subunit J OS=Homo sapiens OX=9606 GN=EIF3J PE=1 SV=2	10	0.74534	6.874	6.65	1.03368	0.127646	0.0477955	6.06001	7.90137	5.00691	6.43665	8.07488	7.76393	5.34231	7.52835	5.33329	7.50466	6.58596	7.60499
sp|Q12802|AKP13_HUMAN	AKAP13	A-kinase anchor protein 13 OS=Homo sapiens OX=9606 GN=AKAP13 PE=1 SV=2	1	0.828411	7.552	7.306	1.03367	0.0817541	0.047777	6.37335	7.44894	9.72462	8.73602	5.98963	7.03951	4.83077	5.92725	7.8366	11.3715	6.2883	7.58446
sp|O43765|SGTA_HUMAN	SGTA	Small glutamine-rich tetratricopeptide repeat-containing protein alpha OS=Homo sapiens OX=9606 GN=SGTA PE=1 SV=1	1	0.753014	7.464	7.221	1.03365	0.123197	0.0477503	6.58615	8.57287	5.03605	8.16722	7.23537	9.18463	7.22861	8.67178	5.52695	6.89849	7.28767	7.71428
sp|P06748|NPM_HUMAN	NPM1	Nucleophosmin OS=Homo sapiens OX=9606 GN=NPM1 PE=1 SV=2	34	0.858577	6.63	6.415	1.03352	0.0662207	0.0475596	5.42755	8.4748	4.2292	4.65001	10.509	6.48692	5.00162	8.31258	4.42583	6.17713	7.61434	6.95777
sp|Q14108|SCRB2_HUMAN	SCARB2	Lysosome membrane protein 2 OS=Homo sapiens OX=9606 GN=SCARB2 PE=1 SV=2	18	0.759448	7.837	7.584	1.03336	0.119502	0.0473425	6.5052	8.45269	6.40285	7.50792	9.75772	8.39656	6.19432	9.08903	5.74527	7.27174	7.80119	9.4039
sp|P51809|VAMP7_HUMAN	VAMP7	Vesicle-associated membrane protein 7 OS=Homo sapiens OX=9606 GN=VAMP7 PE=1 SV=3	15	0.851053	7.781	7.534	1.03278	0.0700434	0.0465395	7.34949	8.32413	4.96708	5.38331	10.8076	9.85512	6.8965	8.81577	4.6746	5.83831	8.7838	10.1943
sp|A4D1E9|GTPBA_HUMAN	GTPBP10	GTP-binding protein 10 OS=Homo sapiens OX=9606 GN=GTPBP10 PE=1 SV=1	4	0.937773	7.831	7.586	1.0323	0.0279023	0.0458572	4.01557	4.82761	11.6289	16.4602	5.84225	4.20971	3.62658	5.15227	10.6967	17.4743	3.76559	4.79864
sp|Q5T3U5|MRP7_HUMAN	ABCC10	ATP-binding cassette sub-family C member 10 OS=Homo sapiens OX=9606 GN=ABCC10 PE=1 SV=1	2	0.793827	7.454	7.221	1.03227	0.100274	0.0458162	7.14139	8.04084	6.09152	6.6324	8.59865	8.21961	6.78562	6.89992	4.70374	6.64251	7.92633	10.368
tr|B3KW44|B3KW44_HUMAN	METTL8	Isoform of Q9H825, Methyltransferase-like protein OS=Homo sapiens OX=9606 GN=METTL8 PE=1 SV=1	6	0.758862	7.046	6.828	1.03193	0.119837	0.0453414	5.78097	7.16208	5.82517	8.88131	8.06117	6.5624	5.69957	7.65922	5.95476	8.69289	6.22952	6.72949
sp|Q9NTZ6|RBM12_HUMAN	RBM12	RNA-binding protein 12 OS=Homo sapiens OX=9606 GN=RBM12 PE=1 SV=1	15	0.796435	6.765	6.56	1.03125	0.0988497	0.0443941	6.39041	7.3575	4.43268	5.69708	8.73027	7.98488	6.10482	7.61023	4.74966	6.5593	6.86353	7.47138
sp|Q96D05|F241B_HUMAN	FAM241B	Protein FAM241B OS=Homo sapiens OX=9606 GN=FAM241B PE=1 SV=1	4	0.761902	7.974	7.733	1.03117	0.118101	0.0442754	6.62538	6.95895	8.02796	8.84435	9.22125	8.16907	5.15079	7.68681	7.37882	10.0777	8.30753	7.7981
sp|Q5H9R7|PP6R3_HUMAN	PPP6R3	Serine/threonine-protein phosphatase 6 regulatory subunit 3 OS=Homo sapiens OX=9606 GN=PPP6R3 PE=1 SV=2	5	0.825923	6.822	6.616	1.03114	0.0830604	0.0442355	5.69405	8.20664	4.64309	5.96997	8.1089	8.30973	5.25807	7.62203	4.36044	6.87374	6.83713	8.74163
sp|O60828|PQBP1_HUMAN	PQBP1	Polyglutamine-binding protein 1 OS=Homo sapiens OX=9606 GN=PQBP1 PE=1 SV=1	3	0.88043	6.348	6.158	1.03085	0.0553052	0.0438403	5.70838	8.2685	2.84682	4.26538	9.36142	7.63794	5.0394	7.80224	4.02573	5.06335	7.05142	7.96533
sp|P16949|STMN1_HUMAN	STMN1	Stathmin OS=Homo sapiens OX=9606 GN=STMN1 PE=1 SV=3	9	0.826785	6.141	5.958	1.03072	0.0826074	0.0436455	5.09566	7.4973	4.25138	5.49611	7.70526	6.79992	3.91431	6.42465	4.72647	6.27764	6.48759	7.91642
sp|Q96PC3|AP1S3_HUMAN	AP1S3	AP-1 complex subunit sigma-3 OS=Homo sapiens OX=9606 GN=AP1S3 PE=1 SV=1	3	0.870955	7.484	7.262	1.03057	0.0600043	0.0434426	7.23411	8.86089	5.83366	4.55792	10.1634	8.25221	6.33388	8.9244	4.17834	5.32769	7.67655	11.1304
sp|P12270|TPR_HUMAN	TPR	Nucleoprotein TPR OS=Homo sapiens OX=9606 GN=TPR PE=1 SV=3	3	0.794026	7.114	6.905	1.03027	0.100165	0.0430196	6.7535	7.50116	5.49223	6.37054	8.66757	7.89608	5.88061	8.04649	5.11687	5.84331	7.51088	9.03203
sp|Q9Y3B2|EXOS1_HUMAN	EXOSC1	Exosome complex component CSL4 OS=Homo sapiens OX=9606 GN=EXOSC1 PE=1 SV=1	2	0.811953	6.838	6.638	1.03013	0.0904691	0.0428258	6.23334	8.25681	4.78565	5.18346	9.25487	7.31579	6.29456	7.04795	4.86489	6.93366	7.41526	7.26988
sp|P61916|NPC2_HUMAN	NPC2	NPC intracellular cholesterol transporter 2 OS=Homo sapiens OX=9606 GN=NPC2 PE=1 SV=1	6	0.863166	7.768	7.541	1.0301	0.0639057	0.0427874	3.90615	9.04871	7.22445	8.37845	9.31872	8.72892	3.34793	8.9866	6.93905	8.57613	7.17189	10.2268
sp|Q14CZ7|FAKD3_HUMAN	FASTKD3	FAST kinase domain-containing protein 3, mitochondrial OS=Homo sapiens OX=9606 GN=FASTKD3 PE=1 SV=2	1	0.928739	8.084	7.848	1.03007	0.0321063	0.0427443	2.36784	5.40442	12.4841	14.935	7.67346	5.63772	3.95308	9.0225	7.78324	15.427	5.64543	5.25747
sp|Q9UKT4|FBX5_HUMAN	FBXO5	F-box only protein 5 OS=Homo sapiens OX=9606 GN=FBXO5 PE=1 SV=1	5	0.925999	6.054	5.88	1.02959	0.0333895	0.0420725	6.95125	8.8968	2.09223	2.703	10.38	5.29903	7.43295	9.01293	2.13618	2.44345	8.44556	5.80893
sp|Q9BQE3|TBA1C_HUMAN	TUBA1C	Tubulin alpha-1C chain OS=Homo sapiens OX=9606 GN=TUBA1C PE=1 SV=1	11	0.756585	6.941	6.742	1.02952	0.121142	0.0419669	6.17092	7.54854	5.18888	6.6604	7.99461	8.08132	6.20406	7.76969	5.06755	7.34269	6.54153	7.52565
sp|Q96E29|MTEF3_HUMAN	MTERF3	Transcription termination factor 3, mitochondrial OS=Homo sapiens OX=9606 GN=MTERF3 PE=1 SV=2	2	0.890909	7.369	7.162	1.0289	0.0501667	0.0411063	4.79758	6.01668	8.85315	10.9833	7.56887	5.99193	4.27829	6.14229	7.55089	12.2944	5.37931	7.32535
sp|P22234|PUR6_HUMAN	PAICS	Multifunctional protein ADE2 OS=Homo sapiens OX=9606 GN=PAICS PE=1 SV=3	21	0.785748	6.598	6.413	1.02885	0.104717	0.0410294	6.32538	7.52298	4.6678	5.68184	8.07139	7.32005	5.66208	7.22409	4.87861	6.72424	6.41358	7.57346
sp|P26378|ELAV4_HUMAN	ELAVL4	ELAV-like protein 4 OS=Homo sapiens OX=9606 GN=ELAVL4 PE=1 SV=3	2	0.823383	6.608	6.426	1.02832	0.0843981	0.0402927	6.76505	6.89133	4.69844	7.90055	7.31935	6.07462	7.53317	7.05516	3.5803	6.08706	8.09658	6.20285
sp|Q15397|PUM3_HUMAN	PUM3	Pumilio homolog 3 OS=Homo sapiens OX=9606 GN=PUM3 PE=1 SV=3	3	0.897139	6.578	6.4	1.02781	0.0471403	0.0395771	5.60296	6.86942	4.16359	4.32716	11.6643	6.84148	5.60071	7.59636	3.54579	5.69552	7.72035	8.24102
sp|P78346|RPP30_HUMAN	RPP30	Ribonuclease P protein subunit p30 OS=Homo sapiens OX=9606 GN=RPP30 PE=1 SV=1	3	0.752661	7.005	6.816	1.02773	0.123401	0.0394597	5.86837	7.3336	6.12166	7.943	8.11337	6.65215	5.13152	7.66542	6.50981	8.24807	6.4763	6.86522
sp|P35637|FUS_HUMAN	FUS	RNA-binding protein FUS OS=Homo sapiens OX=9606 GN=FUS PE=1 SV=1	10	0.863039	6.502	6.328	1.0275	0.0639696	0.039134	5.95864	8.38659	4.11641	4.72956	8.46175	7.3606	5.41672	7.96432	4.09686	5.6041	7.03092	7.85391
sp|P28074|PSB5_HUMAN	PSMB5	Proteasome subunit beta type-5 OS=Homo sapiens OX=9606 GN=PSMB5 PE=1 SV=3	10	0.852224	6.943	6.759	1.02722	0.0694462	0.0387494	6.10684	8.0446	4.07662	5.98109	9.27014	8.17585	6.39569	8.33033	4.61463	6.00775	8.06896	7.13482
sp|Q9UI26|IPO11_HUMAN	IPO11	Importin-11 OS=Homo sapiens OX=9606 GN=IPO11 PE=1 SV=1	2	0.833802	6.961	6.779	1.02685	0.0789371	0.0382221	5.75155	7.79006	4.59941	6.84002	8.77141	8.01476	4.70912	8.53733	5.8732	7.82714	6.88658	6.84088
sp|Q9Y5J1|UTP18_HUMAN	UTP18	U3 small nucleolar RNA-associated protein 18 homolog OS=Homo sapiens OX=9606 GN=UTP18 PE=1 SV=3	10	0.867077	7.046	6.862	1.02681	0.0619423	0.0381753	6.32979	7.64683	4.58222	5.60866	10.2398	7.86617	6.38513	7.99335	4.25079	5.72177	8.48492	8.33486
sp|Q9NRW3|ABC3C_HUMAN	APOBEC3C	DNA dC->dU-editing enzyme APOBEC-3C OS=Homo sapiens OX=9606 GN=APOBEC3C PE=1 SV=2	3	0.805964	7.224	7.036	1.02672	0.0936844	0.0380424	5.50591	8.34711	5.29792	7.77291	8.63938	7.77966	5.58895	7.9	6.51212	8.70658	6.72835	6.77883
sp|Q9H0R6|GATA_HUMAN	QRSL1	Glutamyl-tRNA(Gln) amidotransferase subunit A, mitochondrial OS=Homo sapiens OX=9606 GN=QRSL1 PE=1 SV=2	4	0.906687	7.659	7.461	1.02654	0.0425426	0.037787	4.76528	7.21163	8.22655	11.7956	7.20006	6.75723	3.84728	6.77401	8.27804	13.5383	6.19609	6.13002
sp|Q9BRX9|WDR83_HUMAN	WDR83	WD repeat domain-containing protein 83 OS=Homo sapiens OX=9606 GN=WDR83 PE=1 SV=1	9	0.871358	6.5	6.332	1.02653	0.0598034	0.0377785	6.01426	7.90189	4.04902	4.66416	9.29253	7.07534	6.43419	8.00809	4.00504	5.29441	6.95068	7.30004
sp|O00487|PSDE_HUMAN	PSMD14	26S proteasome non-ATPase regulatory subunit 14 OS=Homo sapiens OX=9606 GN=PSMD14 PE=1 SV=1	7	0.871645	7.286	7.1	1.0262	0.0596604	0.037308	5.65556	7.83807	4.71672	5.83678	9.74162	9.92481	5.78449	8.47533	5.12651	6.55494	7.39466	9.26635
sp|P03915|NU5M_HUMAN	MT-ND5	NADH-ubiquinone oxidoreductase chain 5 OS=Homo sapiens OX=9606 GN=MT-ND5 PE=1 SV=2	1	0.846667	7.424	7.235	1.02612	0.0722874	0.0372037	7.62352	9.71766	4.90858	6.6741	8.52735	7.09112	4.3776	8.48238	6.38446	7.33641	8.75417	8.07788
sp|Q9H0G5|NSRP1_HUMAN	NSRP1	Nuclear speckle splicing regulatory protein 1 OS=Homo sapiens OX=9606 GN=NSRP1 PE=1 SV=1	19	0.894734	6.43	6.267	1.02601	0.0483061	0.0370437	4.94931	7.71623	3.79285	4.66002	10.0827	7.37974	4.99439	8.24771	3.8691	5.46191	7.26591	7.76072
sp|P62081|RS7_HUMAN	RPS7	40S ribosomal protein S7 OS=Homo sapiens OX=9606 GN=RPS7 PE=1 SV=1	19	0.893337	6.286	6.128	1.02578	0.0489847	0.036726	7.34552	8.30049	3.4043	4.20701	7.78909	6.67153	7.11586	8.94978	3.36227	4.50361	6.80939	6.02515
sp|Q16851|UGPA_HUMAN	UGP2	UTP--glucose-1-phosphate uridylyltransferase OS=Homo sapiens OX=9606 GN=UGP2 PE=1 SV=5	2	0.788265	7.178	7	1.02543	0.103328	0.036227	5.36422	7.04309	8.44887	6.86896	7.46053	7.88302	6.35694	8.25904	5.17134	6.60243	7.60338	8.00784
sp|Q13610|PWP1_HUMAN	PWP1	Periodic tryptophan protein 1 homolog OS=Homo sapiens OX=9606 GN=PWP1 PE=1 SV=1	7	0.835604	6.932	6.761	1.02529	0.0779995	0.036035	5.00834	7.55735	5.04109	6.91641	9.08356	7.98786	5.5319	8.18481	5.42907	7.36999	7.24425	6.80471
sp|O95630|STABP_HUMAN	STAMBP	STAM-binding protein OS=Homo sapiens OX=9606 GN=STAMBP PE=1 SV=1	3	0.877326	6.294	6.14	1.02508	0.056839	0.0357385	5.37278	7.60753	3.79779	4.82532	7.80614	8.35476	4.38793	7.27554	4.25223	6.31927	7.13387	7.47268
sp|Q9Y2Q5|LTOR2_HUMAN	LAMTOR2	Ragulator complex protein LAMTOR2 OS=Homo sapiens OX=9606 GN=LAMTOR2 PE=1 SV=1	2	0.814682	7.923	7.73	1.02497	0.0890119	0.0355784	5.5244	7.85224	8.29545	8.48145	9.95788	7.42382	6.41474	9.1077	6.90875	6.87267	7.46796	9.60709
sp|O43592|XPOT_HUMAN	XPOT	Exportin-T OS=Homo sapiens OX=9606 GN=XPOT PE=1 SV=2	2	0.823575	7.09	6.918	1.02486	0.0842968	0.0354306	6.1199	8.68344	4.54809	8.24625	7.91659	7.02378	5.3564	8.1564	6.32433	7.51268	7.07729	7.0814
sp|Q9H5U6|ZCHC4_HUMAN	ZCCHC4	rRNA N6-adenosine-methyltransferase ZCCHC4 OS=Homo sapiens OX=9606 GN=ZCCHC4 PE=1 SV=3	3	0.842734	6.747	6.584	1.02476	0.0743095	0.0352818	5.5097	7.04964	5.06717	5.95475	8.36639	8.53673	6.08924	7.36611	4.28698	6.50961	7.42828	7.82415
sp|Q9NVJ2|ARL8B_HUMAN	ARL8B	ADP-ribosylation factor-like protein 8B OS=Homo sapiens OX=9606 GN=ARL8B PE=1 SV=1	13	0.840578	7.964	7.772	1.0247	0.075422	0.0352073	6.77999	8.32076	5.83664	7.14379	10.3292	9.37088	6.46269	8.9001	5.87427	7.53265	7.87506	9.98608
sp|Q9NZD8|SPG21_HUMAN	SPG21	Maspardin OS=Homo sapiens OX=9606 GN=SPG21 PE=1 SV=1	4	0.87006	7.402	7.225	1.0245	0.0604508	0.0349175	5.82285	8.57231	5.37215	6.06512	9.69775	8.88342	5.55141	7.89911	5.24434	6.53364	8.06588	10.0535
sp|Q9P2N5|RBM27_HUMAN	RBM27	RNA-binding protein 27 OS=Homo sapiens OX=9606 GN=RBM27 PE=1 SV=2	8	0.902008	6.023	5.883	1.0238	0.0447896	0.0339302	6.62136	5.99454	3.77218	3.88298	8.74581	7.12284	5.18453	6.10291	3.61061	4.24646	7.71261	8.4422
sp|P11172|UMPS_HUMAN	UMPS	Uridine 5'-monophosphate synthase OS=Homo sapiens OX=9606 GN=UMPS PE=1 SV=1	6	0.824891	7.263	7.095	1.02368	0.0836034	0.0337629	6.57328	7.34198	5.71537	6.72993	8.86527	8.35027	5.6228	8.19298	5.24395	7.39377	7.45458	8.66038
sp|Q8N806|UBR7_HUMAN	UBR7	Putative E3 ubiquitin-protein ligase UBR7 OS=Homo sapiens OX=9606 GN=UBR7 PE=1 SV=2	5	0.850057	6.474	6.325	1.02356	0.070552	0.0335919	6.55772	7.60259	4.35701	5.27185	7.99951	7.05322	5.75299	7.47162	4.32617	5.82017	7.11792	7.45918
sp|Q15678|PTN14_HUMAN	PTPN14	Tyrosine-protein phosphatase non-receptor type 14 OS=Homo sapiens OX=9606 GN=PTPN14 PE=1 SV=2	3	0.768027	7.277	7.111	1.02334	0.114624	0.0332914	5.60328	6.53727	7.605	7.57456	7.70072	8.64225	6.96621	7.0874	5.89088	7.74978	6.72668	8.24739
sp|Q8N3Z3|GTPB8_HUMAN	GTPBP8	GTP-binding protein 8 OS=Homo sapiens OX=9606 GN=GTPBP8 PE=1 SV=1	1	0.866648	7.306	7.145	1.02253	0.0621573	0.0321477	6.06575	7.71163	7.27862	9.03489	6.86135	6.88407	5.35132	6.87596	6.40619	10.8739	5.5574	7.8045
sp|Q14498|RBM39_HUMAN	RBM39	RNA-binding protein 39 OS=Homo sapiens OX=9606 GN=RBM39 PE=1 SV=2	21	0.884823	6.597	6.452	1.02247	0.0531436	0.0320637	4.66763	7.56691	5.0012	5.23377	9.24901	7.86361	4.6945	7.67459	4.58774	6.56482	7.86962	7.31994
sp|Q8TAV0|FA76A_HUMAN	FAM76A	Protein FAM76A OS=Homo sapiens OX=9606 GN=FAM76A PE=2 SV=1	2	0.899016	6.204	6.068	1.02241	0.0462326	0.0319776	7.15893	7.53042	4.62764	3.61724	8.43858	5.84986	5.70203	6.33176	4.00434	4.55825	6.90239	8.91113
sp|Q9BZ29|DOCK9_HUMAN	DOCK9	Dedicator of cytokinesis protein 9 OS=Homo sapiens OX=9606 GN=DOCK9 PE=1 SV=2	7	0.822803	6.621	6.48	1.02176	0.0847041	0.0310553	6.63337	7.07069	4.94599	5.97978	7.84004	7.2554	5.80441	7.94321	4.82894	7.07293	6.25614	6.97385
sp|Q8IZQ5|SELH_HUMAN	SELENOH	Selenoprotein H OS=Homo sapiens OX=9606 GN=SELENOH PE=1 SV=2	11	0.898987	6.521	6.384	1.02146	0.0462466	0.0306326	6.70491	7.99378	4.14556	4.41822	8.29275	7.56964	6.59068	8.44967	3.61109	4.83618	7.25394	7.56335
sp|Q9Y221|NIP7_HUMAN	NIP7	60S ribosome subunit biogenesis protein NIP7 homolog OS=Homo sapiens OX=9606 GN=NIP7 PE=1 SV=1	2	0.905875	6.835	6.692	1.02137	0.0429317	0.0305039	5.39374	7.72242	4.79318	5.08013	11.5116	6.50894	5.46814	7.46992	4.98016	6.30468	8.43923	7.49067
sp|P48556|PSMD8_HUMAN	PSMD8	26S proteasome non-ATPase regulatory subunit 8 OS=Homo sapiens OX=9606 GN=PSMD8 PE=1 SV=2	6	0.900819	7.172	7.022	1.02136	0.0453625	0.0304935	6.35339	8.16404	3.90471	5.57298	9.50601	9.52993	5.59928	8.68889	4.82222	6.02789	8.26956	8.72523
sp|Q8TC44|POC1B_HUMAN	POC1B	POC1 centriolar protein homolog B OS=Homo sapiens OX=9606 GN=POC1B PE=1 SV=1	1	0.863317	6.844	6.701	1.02134	0.0638297	0.0304634	7.22632	8.95254	6.29608	5.0355	8.40655	5.14693	7.0969	7.05996	4.98378	8.00218	5.85408	7.21161
sp|Q9NZL4|HPBP1_HUMAN	HSPBP1	Hsp70-binding protein 1 OS=Homo sapiens OX=9606 GN=HSPBP1 PE=1 SV=2	5	0.874501	6.675	6.536	1.02127	0.0582397	0.0303599	6.51473	8.08129	3.76181	5.91345	7.76054	8.01819	6.1252	8.43233	4.52138	6.76279	6.45461	6.91802
sp|Q13554|KCC2B_HUMAN	CAMK2B	Calcium/calmodulin-dependent protein kinase type II subunit beta OS=Homo sapiens OX=9606 GN=CAMK2B PE=1 SV=3	1	0.889126	7.034	6.888	1.0212	0.0510367	0.0302602	4.86454	6.29114	6.9737	6.72564	9.68398	7.66498	4.88615	8.05534	4.99657	6.03541	7.53952	9.81201
sp|P33992|MCM5_HUMAN	MCM5	DNA replication licensing factor MCM5 OS=Homo sapiens OX=9606 GN=MCM5 PE=1 SV=5	26	0.878774	6.934	6.792	1.02091	0.0561228	0.0298514	6.75237	7.29143	4.39104	5.44815	8.2113	9.50967	6.34272	8.04823	4.80706	6.45322	7.20165	7.90196
sp|Q92769|HDAC2_HUMAN	HDAC2	Histone deacetylase 2 OS=Homo sapiens OX=9606 GN=HDAC2 PE=1 SV=2	7	0.868804	6.966	6.824	1.02081	0.0610782	0.0297128	5.6476	7.25169	5.4642	7.02705	8.19026	8.21478	4.71035	7.75771	4.8699	8.03594	6.98259	8.58816
sp|Q92804|RBP56_HUMAN	TAF15	TATA-binding protein-associated factor 2N OS=Homo sapiens OX=9606 GN=TAF15 PE=1 SV=1	6	0.890301	6.497	6.365	1.02074	0.0504631	0.0296132	5.76782	7.92585	4.51302	4.68736	8.24177	7.84353	5.46471	7.34491	4.33822	5.56484	7.11088	8.36921
sp|Q9BVQ7|SPA5L_HUMAN	SPATA5L1	Spermatogenesis-associated protein 5-like protein 1 OS=Homo sapiens OX=9606 GN=SPATA5L1 PE=1 SV=2	1	0.876403	6.847	6.713	1.01996	0.0572961	0.0285144	5.11526	6.36205	6.01921	6.78124	9.48596	7.31865	5.60044	7.16661	4.82975	6.43137	8.82913	7.421
sp|Q96RS6|NUDC1_HUMAN	NUDCD1	NudC domain-containing protein 1 OS=Homo sapiens OX=9606 GN=NUDCD1 PE=1 SV=2	5	0.846248	6.806	6.673	1.01993	0.0725023	0.0284716	5.50497	7.66464	5.36562	6.14527	8.57598	7.58152	5.84275	7.63907	5.13876	6.83262	7.10428	7.47755
sp|P46782|RS5_HUMAN	RPS5	40S ribosomal protein S5 OS=Homo sapiens OX=9606 GN=RPS5 PE=1 SV=4	30	0.848315	6.46	6.334	1.01989	0.0714429	0.0284173	6.89209	6.90187	5.09992	5.71031	6.18847	7.96898	6.84369	7.52767	4.37534	5.60733	6.19322	7.45451
sp|Q92830|KAT2A_HUMAN	KAT2A	Histone acetyltransferase KAT2A OS=Homo sapiens OX=9606 GN=KAT2A PE=1 SV=3	1	0.881752	7.602	7.454	1.01986	0.0546535	0.0283642	5.53769	5.66716	6.46115	9.83229	9.43626	8.67521	6.96714	8.18352	5.7955	9.17656	6.20818	8.39587
sp|Q8IY67-2|RAVR1-2_HUMAN	RAVER1	Isoform of Q8IY67, Isoform 2 of Ribonucleoprotein PTB-binding 1 OS=Homo sapiens OX=9606 GN=RAVER1 PE=1 SV=1	9	0.854087	6.944	6.81	1.01968	0.0684979	0.0281121	7.14714	8.52379	4.95937	5.7886	7.94458	7.2978	5.37216	7.79344	5.48673	7.06811	7.46382	7.67644
sp|P41250|GARS_HUMAN	GARS1	Glycine--tRNA ligase OS=Homo sapiens OX=9606 GN=GARS1 PE=1 SV=3	6	0.940391	7.273	7.134	1.01948	0.0266915	0.0278394	4.50461	5.8027	7.97493	13.0606	6.80739	5.48612	4.69288	5.90192	8.75709	12.9159	5.37087	5.16721
sp|P78549|NTH_HUMAN	NTHL1	Endonuclease III-like protein 1 OS=Homo sapiens OX=9606 GN=NTHL1 PE=1 SV=2	2	0.894449	7.23	7.092	1.01946	0.0484444	0.0278031	6.78256	8.47843	4.85435	7.30767	8.19444	7.76449	5.54581	8.62875	4.28854	10.0996	7.30608	6.68599
sp|O00743|PPP6_HUMAN	PPP6C	Serine/threonine-protein phosphatase 6 catalytic subunit OS=Homo sapiens OX=9606 GN=PPP6C PE=1 SV=1	5	0.871216	6.885	6.754	1.0194	0.0598742	0.0277145	5.64208	7.45383	5.16345	6.29095	8.21779	8.54141	5.352	8.0194	4.94107	6.72396	7.43719	8.04795
sp|Q92783|STAM1_HUMAN	STAM	Signal transducing adapter molecule 1 OS=Homo sapiens OX=9606 GN=STAM PE=1 SV=3	1	0.875041	7.195	7.059	1.01927	0.0579716	0.0275309	4.72999	8.40246	6.63653	7.34811	7.30685	8.74772	5.41186	7.85499	5.59961	8.40265	6.27535	8.81222
sp|Q8IYB3|SRRM1_HUMAN	SRRM1	Serine/arginine repetitive matrix protein 1 OS=Homo sapiens OX=9606 GN=SRRM1 PE=1 SV=2	8	0.937785	6.354	6.234	1.01925	0.0278967	0.0275069	4.31315	8.97695	3.32344	3.82591	9.58845	8.09887	3.98214	9.88091	3.67311	5.6293	7.56745	6.67342
sp|P08243|ASNS_HUMAN	ASNS	Asparagine synthetase [glutamine-hydrolyzing] OS=Homo sapiens OX=9606 GN=ASNS PE=1 SV=4	1	0.896304	6.601	6.477	1.01914	0.0475447	0.0273589	7.62045	6.63572	5.36813	4.87581	6.66782	8.43995	4.54121	7.70189	4.96887	6.11532	6.0546	9.4807
sp|Q9C026|TRIM9_HUMAN	TRIM9	E3 ubiquitin-protein ligase TRIM9 OS=Homo sapiens OX=9606 GN=TRIM9 PE=1 SV=1	3	0.931719	6.667	6.542	1.01911	0.030715	0.027306	5.54927	6.92789	3.90281	4.16743	10.6382	8.81603	4.969	7.24475	4.78534	4.16779	9.53408	8.55275
sp|P04083|ANXA1_HUMAN	ANXA1	Annexin A1 OS=Homo sapiens OX=9606 GN=ANXA1 PE=1 SV=2	1	0.947649	6.624	6.5	1.01908	0.0233525	0.027263	4.11442	3.73298	13.2125	4.66749	5.86274	8.15551	3.9057	5.3023	5.01497	7.98784	5.51873	11.2729
sp|O43670|ZN207_HUMAN	ZNF207	BUB3-interacting and GLEBS motif-containing protein ZNF207 OS=Homo sapiens OX=9606 GN=ZNF207 PE=1 SV=1	7	0.890665	6.573	6.45	1.01907	0.0502856	0.0272528	6.06695	7.5438	4.26593	5.17013	9.19173	7.19733	5.98268	7.605	4.49684	6.11376	7.07045	7.43051
sp|Q15393|SF3B3_HUMAN	SF3B3	Splicing factor 3B subunit 3 OS=Homo sapiens OX=9606 GN=SF3B3 PE=1 SV=4	31	0.90974	6.622	6.5	1.01877	0.0410827	0.0268273	5.68025	7.54607	4.18939	5.05715	9.68917	7.56776	5.34579	7.92096	4.20895	6.00451	7.38138	8.13855
sp|Q53T94|TAF1B_HUMAN	TAF1B	TATA box-binding protein-associated factor RNA polymerase I subunit B OS=Homo sapiens OX=9606 GN=TAF1B PE=1 SV=1	2	0.814023	6.531	6.411	1.01872	0.0893633	0.0267545	6.07108	6.1732	5.59009	7.57334	7.04925	6.73161	6.13904	7.1441	4.56295	7.23209	6.64928	6.73561
sp|Q9BXW9|FACD2_HUMAN	FANCD2	Fanconi anemia group D2 protein OS=Homo sapiens OX=9606 GN=FANCD2 PE=1 SV=2	3	0.901539	7.265	7.134	1.01836	0.0450155	0.0262516	5.89791	6.64792	6.28973	6.07757	9.58678	9.08763	5.82566	8.13834	4.29675	6.50002	9.24894	8.79436
sp|Q9H7B2|RPF2_HUMAN	RPF2	Ribosome production factor 2 homolog OS=Homo sapiens OX=9606 GN=RPF2 PE=1 SV=2	5	0.941324	6.64	6.521	1.01825	0.0262609	0.02609	4.74415	7.24546	3.7957	4.69044	12.6936	6.66939	5.42511	8.45425	3.81034	5.44073	9.32046	6.67433
sp|Q9Y333|LSM2_HUMAN	LSM2	U6 snRNA-associated Sm-like protein LSm2 OS=Homo sapiens OX=9606 GN=LSM2 PE=1 SV=1	2	0.911601	7.267	7.137	1.01821	0.0401952	0.0260421	5.02974	6.23027	6.88425	9.75182	8.4481	7.25546	4.4462	6.99302	7.51434	10.4326	4.91751	8.51648
sp|P35813|PPM1A_HUMAN	PPM1A	Protein phosphatase 1A OS=Homo sapiens OX=9606 GN=PPM1A PE=1 SV=1	1	0.890076	7.024	6.9	1.01797	0.0505729	0.0256965	4.90334	7.57466	5.57921	6.19248	9.57974	8.31667	5.76848	7.30021	5.07763	7.4362	8.09009	7.72711
sp|P26358|DNMT1_HUMAN	DNMT1	DNA (cytosine-5)-methyltransferase 1 OS=Homo sapiens OX=9606 GN=DNMT1 PE=1 SV=2	3	0.930334	7.148	7.022	1.01794	0.0313611	0.0256576	4.40351	6.977	8.01668	10.6768	6.84024	5.97197	5.11886	6.52867	6.74848	12.4305	5.59831	5.70457
sp|Q96K37|S35E1_HUMAN	SLC35E1	Solute carrier family 35 member E1 OS=Homo sapiens OX=9606 GN=SLC35E1 PE=1 SV=2	2	0.857092	8.005	7.865	1.0178	0.0669726	0.0254546	6.41879	6.85178	7.43802	9.6626	10.4781	7.17837	7.71905	8.6664	6.81755	8.9263	7.57295	7.48647
sp|Q5TB30|DEP1A_HUMAN	DEPDC1	DEP domain-containing protein 1A OS=Homo sapiens OX=9606 GN=DEPDC1 PE=1 SV=2	2	0.899808	7.328	7.2	1.01778	0.0458501	0.0254226	5.5055	8.7136	5.99984	6.49861	8.81085	8.43974	5.62338	9.33154	4.91459	9.58349	7.10042	6.64683
sp|O15075|DCLK1_HUMAN	DCLK1	Serine/threonine-protein kinase DCLK1 OS=Homo sapiens OX=9606 GN=DCLK1 PE=1 SV=2	1	0.925555	6.439	6.327	1.0177	0.0335978	0.0253151	6.58939	7.05165	3.68787	4.37734	7.26019	9.67028	6.31113	7.01885	3.42648	5.26055	9.14669	6.79629
sp|Q99961|SH3G1_HUMAN	SH3GL1	Endophilin-A2 OS=Homo sapiens OX=9606 GN=SH3GL1 PE=1 SV=1	6	0.883638	6.621	6.508	1.01736	0.0537256	0.0248349	6.38453	7.52673	4.32232	5.77587	8.01138	7.70792	5.49421	7.46656	4.80844	6.56864	6.68264	8.0264
sp|Q14566|MCM6_HUMAN	MCM6	DNA replication licensing factor MCM6 OS=Homo sapiens OX=9606 GN=MCM6 PE=1 SV=1	14	0.910652	6.475	6.365	1.01728	0.0406476	0.0247197	6.13334	7.65753	4.23433	4.82882	8.2038	7.79117	5.54171	7.67449	4.05666	5.32376	7.23211	8.35911
sp|Q01081|U2AF1_HUMAN	U2AF1	Splicing factor U2AF 35 kDa subunit OS=Homo sapiens OX=9606 GN=U2AF1 PE=1 SV=3	11	0.936499	6.188	6.083	1.01726	0.0284927	0.0246902	4.52335	7.2724	3.87954	3.89164	9.84843	7.70986	5.07137	7.77802	3.39384	4.75682	8.17584	7.32159
sp|P61289|PSME3_HUMAN	PSME3	Proteasome activator complex subunit 3 OS=Homo sapiens OX=9606 GN=PSME3 PE=1 SV=1	11	0.896539	6.844	6.729	1.01709	0.0474308	0.0244476	6.38351	7.83681	4.4075	5.57964	8.62948	8.22713	6.01346	7.94711	4.52722	6.74353	7.16424	7.9757
sp|Q969S3|ZN622_HUMAN	ZNF622	Zinc finger protein 622 OS=Homo sapiens OX=9606 GN=ZNF622 PE=1 SV=1	1	0.877717	7.182	7.062	1.01699	0.0566455	0.0243088	6.14141	7.38391	7.80908	7.60072	6.63187	7.52683	4.40625	6.88428	8.42182	9.27139	6.044	7.34187
sp|P31350|RIR2_HUMAN	RRM2	Ribonucleoside-diphosphate reductase subunit M2 OS=Homo sapiens OX=9606 GN=RRM2 PE=1 SV=1	15	0.856436	6.716	6.604	1.01696	0.0673051	0.0242621	6.30111	7.33407	5.09682	6.30016	7.99389	7.26883	5.43457	7.33189	5.16687	7.39853	6.67155	7.61952
sp|Q9BV79|MECR_HUMAN	MECR	Enoyl-[acyl-carrier-protein] reductase, mitochondrial OS=Homo sapiens OX=9606 GN=MECR PE=1 SV=2	3	0.972664	7.683	7.555	1.01694	0.0120372	0.024238	2.85505	4.25109	12.0742	17.6512	5.35463	3.91125	2.01074	4.79994	10.6847	19.7092	3.27143	4.85632
sp|Q9H5Z1|DHX35_HUMAN	DHX35	Probable ATP-dependent RNA helicase DHX35 OS=Homo sapiens OX=9606 GN=DHX35 PE=1 SV=2	30	0.933756	6.231	6.129	1.01664	0.0297666	0.023812	6.50749	7.58753	3.21983	3.8282	9.46647	6.77571	6.53825	7.85766	3.34869	4.64955	7.17303	7.20563
sp|P26368|U2AF2_HUMAN	U2AF2	Splicing factor U2AF 65 kDa subunit OS=Homo sapiens OX=9606 GN=U2AF2 PE=1 SV=4	18	0.920317	6.417	6.314	1.01631	0.0360626	0.0233447	5.18827	6.96775	4.32617	4.90877	9.77109	7.33859	5.13941	7.39951	4.4068	5.92759	7.84212	7.16786
sp|Q92543|SNX19_HUMAN	SNX19	Sorting nexin-19 OS=Homo sapiens OX=9606 GN=SNX19 PE=1 SV=2	38	0.928819	7.953	7.827	1.0161	0.0320689	0.0230397	8.33184	8.68226	4.5557	5.44962	10.9483	9.74966	7.77203	9.73687	4.39745	5.82985	9.89608	9.32983
sp|P22087|FBRL_HUMAN	FBL	rRNA 2'-O-methyltransferase fibrillarin OS=Homo sapiens OX=9606 GN=FBL PE=1 SV=2	26	0.945253	6.066	5.971	1.01591	0.0244519	0.0227729	4.94639	6.46254	3.7023	4.4542	11.7926	5.04081	5.50632	7.35411	4.07124	5.39698	8.07404	5.42296
sp|Q14240|IF4A2_HUMAN	EIF4A2	Eukaryotic initiation factor 4A-II OS=Homo sapiens OX=9606 GN=EIF4A2 PE=1 SV=2	22	0.910491	6.966	6.858	1.01575	0.0407243	0.0225426	6.18145	8.40767	4.69566	5.83164	7.94381	8.73514	5.42437	9.06847	4.66848	6.98925	6.90962	8.08521
sp|Q9BSR8|YIPF4_HUMAN	YIPF4	Protein YIPF4 OS=Homo sapiens OX=9606 GN=YIPF4 PE=1 SV=1	10	0.842401	8.031	7.907	1.01568	0.0744811	0.0224492	6.93968	7.59145	6.85199	8.5468	9.72333	8.5357	6.74884	8.5259	6.52233	8.82909	8.61621	8.19704
sp|O60869|EDF1_HUMAN	EDF1	Endothelial differentiation-related factor 1 OS=Homo sapiens OX=9606 GN=EDF1 PE=1 SV=1	8	0.85918	6.467	6.368	1.01555	0.0659158	0.0222563	5.63246	7.24118	5.04381	6.43983	7.84193	6.60298	5.21073	7.01986	5.38288	7.11273	6.51663	6.96402
sp|Q9Y3R5|DOP2_HUMAN	DOP1B	Protein dopey-2 OS=Homo sapiens OX=9606 GN=DOP1B PE=1 SV=5	2	0.927822	7.482	7.37	1.0152	0.0325353	0.0217593	5.89128	9.09219	6.07937	5.51391	8.14552	10.1672	6.11565	8.55028	4.59503	6.9124	11.0659	6.98025
sp|Q6DKI1|RL7L_HUMAN	RPL7L1	60S ribosomal protein L7-like 1 OS=Homo sapiens OX=9606 GN=RPL7L1 PE=1 SV=2	7	0.925366	6.866	6.764	1.01508	0.0336865	0.0215932	4.94805	7.76582	4.77731	5.67903	10.4515	7.57696	5.65724	8.33056	4.82397	6.06993	8.14637	7.55395
sp|O95400|CD2B2_HUMAN	CD2BP2	CD2 antigen cytoplasmic tail-binding protein 2 OS=Homo sapiens OX=9606 GN=CD2BP2 PE=1 SV=1	4	0.891968	6.883	6.782	1.01489	0.0496507	0.0213267	5.67752	8.07405	5.27981	6.4047	8.30161	7.55746	5.58053	8.01713	5.07383	7.58487	6.74867	7.68937
sp|Q8IV08|PLD3_HUMAN	PLD3	5'-3' exonuclease PLD3 OS=Homo sapiens OX=9606 GN=PLD3 PE=1 SV=1	19	0.909188	7.85	7.735	1.01487	0.0413463	0.0212914	6.09246	8.10793	5.92773	6.90005	9.57551	10.4977	6.46692	8.94257	5.92315	7.27424	7.86977	9.93204
sp|P11279|LAMP1_HUMAN	LAMP1	Lysosome-associated membrane glycoprotein 1 OS=Homo sapiens OX=9606 GN=LAMP1 PE=1 SV=3	14	0.91302	7.95	7.834	1.01481	0.0395197	0.0212057	6.4523	8.75923	6.10983	6.7532	10.9713	8.65225	6.52148	8.6855	6.01543	6.65491	8.7635	10.3656
sp|Q9BW91|NUDT9_HUMAN	NUDT9	ADP-ribose pyrophosphatase, mitochondrial OS=Homo sapiens OX=9606 GN=NUDT9 PE=1 SV=1	2	0.948943	7.818	7.706	1.01453	0.0227599	0.0208174	5.0139	6.33318	7.94603	12.1824	8.43658	6.99693	3.95641	9.01428	7.07276	13.6516	5.28785	7.25065
sp|Q9Y3C1|NOP16_HUMAN	NOP16	Nucleolar protein 16 OS=Homo sapiens OX=9606 GN=NOP16 PE=1 SV=2	21	0.949908	6.461	6.369	1.01444	0.0223185	0.0206906	6.99215	8.88874	3.16008	3.59996	8.27995	7.8448	7.14483	9.34791	2.93486	3.83821	7.37978	7.57068
sp|Q9BY44|EIF2A_HUMAN	EIF2A	Eukaryotic translation initiation factor 2A OS=Homo sapiens OX=9606 GN=EIF2A PE=1 SV=3	9	0.908613	6.744	6.65	1.01414	0.0416211	0.0202502	6.72091	7.42449	4.26821	6.38037	8.08567	7.58408	5.7331	8.2583	4.30343	7.07006	6.96372	7.56876
tr|H0YC42|H0YC42_HUMAN		readthrough, Uncharacterized protein OS=Homo sapiens OX=9606 PE=1 SV=2	2	0.901533	6.896	6.8	1.01412	0.0450184	0.020225	4.86226	6.98235	5.76949	6.8166	8.40981	8.53565	6.19915	7.67802	5.2223	6.85509	6.30866	8.53457
sp|P13196|HEM1_HUMAN	ALAS1	5-aminolevulinate synthase, nonspecific, mitochondrial OS=Homo sapiens OX=9606 GN=ALAS1 PE=1 SV=2	2	0.967515	7.711	7.606	1.0138	0.0143423	0.01978	3.86941	4.45696	11.0103	15.1073	6.42098	5.3993	5.40498	3.3184	10.3448	14.9366	6.00976	5.62102
sp|Q9H6H4|REEP4_HUMAN	REEP4	Receptor expression-enhancing protein 4 OS=Homo sapiens OX=9606 GN=REEP4 PE=1 SV=1	45	0.923844	7.938	7.83	1.01379	0.0344014	0.0197633	7.76337	8.30633	5.16339	6.13663	10.3637	9.89518	7.74345	9.18325	5.16048	6.2843	9.34187	9.26591
sp|P63172|DYLT1_HUMAN	DYNLT1	Dynein light chain Tctex-type 1 OS=Homo sapiens OX=9606 GN=DYNLT1 PE=1 SV=1	1	0.941577	7.142	7.046	1.01362	0.0261442	0.0195237	4.28976	8.03164	4.69785	10.0732	9.21797	6.54393	6.3921	8.8064	4.65176	9.58016	4.84248	8.00135
sp|P32322|P5CR1_HUMAN	PYCR1	Pyrroline-5-carboxylate reductase 1, mitochondrial OS=Homo sapiens OX=9606 GN=PYCR1 PE=1 SV=2	4	0.918526	7.303	7.205	1.0136	0.0369085	0.0194908	4.04605	7.54119	7.34123	8.71592	8.62363	7.55038	5.1792	7.61687	6.14495	9.42889	6.58183	8.27665
sp|Q9NRD5|PICK1_HUMAN	PICK1	PRKCA-binding protein OS=Homo sapiens OX=9606 GN=PICK1 PE=1 SV=2	1	0.895836	7.141	7.046	1.01348	0.0477715	0.0193216	5.95309	6.99643	6.78819	7.31127	8.55062	7.24926	5.51527	8.2666	4.84996	7.3107	8.15009	8.18592
sp|Q9H6Y7|RN167_HUMAN	RNF167	E3 ubiquitin-protein ligase RNF167 OS=Homo sapiens OX=9606 GN=RNF167 PE=1 SV=1	2	0.882649	7.722	7.62	1.01339	0.054212	0.0191836	6.12575	7.08061	7.10051	9.31273	8.63747	8.07289	5.97095	8.20267	6.73332	9.07911	7.36104	8.37456
sp|Q15691|MARE1_HUMAN	MAPRE1	Microtubule-associated protein RP/EB family member 1 OS=Homo sapiens OX=9606 GN=MAPRE1 PE=1 SV=3	26	0.91282	7.643	7.544	1.01312	0.0396149	0.0188094	5.51398	8.43768	6.19208	7.61685	9.2481	8.84935	5.10565	8.73877	6.22509	8.48426	7.71576	8.99314
sp|P28066|PSA5_HUMAN	PSMA5	Proteasome subunit alpha type-5 OS=Homo sapiens OX=9606 GN=PSMA5 PE=1 SV=3	8	0.883008	7.263	7.171	1.01283	0.0540354	0.0183913	5.76005	8.18905	6.23805	7.22644	8.58237	7.58132	6.10309	7.82651	5.74999	8.16177	7.39101	7.79582
sp|P62857|RS28_HUMAN	RPS28	40S ribosomal protein S28 OS=Homo sapiens OX=9606 GN=RPS28 PE=1 SV=1	8	0.932074	6.212	6.136	1.01239	0.0305496	0.0177593	6.17587	6.7646	5.47843	5.12041	6.07813	7.65432	5.66158	6.71407	4.31827	5.03817	5.40849	9.67498
sp|O43809|CPSF5_HUMAN	NUDT21	Cleavage and polyadenylation specificity factor subunit 5 OS=Homo sapiens OX=9606 GN=NUDT21 PE=1 SV=1	8	0.90449	6.817	6.734	1.01233	0.0435962	0.0176733	5.75992	6.5907	4.98118	7.23067	8.88249	7.45602	6.17678	7.4718	5.40105	7.89734	6.66928	6.78962
sp|Q14103|HNRPD_HUMAN	HNRNPD	Heterogeneous nuclear ribonucleoprotein D0 OS=Homo sapiens OX=9606 GN=HNRNPD PE=1 SV=1	7	0.919123	6.615	6.535	1.01224	0.0366264	0.0175539	5.179	7.79422	5.07279	6.13908	7.22973	8.27576	4.99066	7.45085	4.84415	6.91816	6.97652	8.02831
sp|Q9UKY7|CDV3_HUMAN	CDV3	Protein CDV3 homolog OS=Homo sapiens OX=9606 GN=CDV3 PE=1 SV=1	8	0.923567	6.616	6.536	1.01224	0.0345316	0.0175513	5.7756	7.77657	4.68837	5.71991	8.07341	7.66404	4.89866	7.47175	4.95549	6.395	7.06372	8.43428
sp|Q9NZQ3|SPN90_HUMAN	NCKIPSD	NCK-interacting protein with SH3 domain OS=Homo sapiens OX=9606 GN=NCKIPSD PE=1 SV=1	2	0.921891	7.574	7.483	1.01216	0.0353204	0.0174386	5.0657	6.35673	7.84647	9.66273	8.51334	7.99671	6.30179	7.63092	6.5859	9.88575	6.01875	8.47442
sp|Q9Y2X9|ZN281_HUMAN	ZNF281	Zinc finger protein 281 OS=Homo sapiens OX=9606 GN=ZNF281 PE=1 SV=1	1	0.942491	6.523	6.446	1.01195	0.0257228	0.0171314	8.00915	4.91428	4.79433	4.93259	7.0083	9.47969	8.45275	7.90358	4.0028	6.58654	5.72707	6.00572
sp|Q6AZZ1|TRI68_HUMAN	TRIM68	E3 ubiquitin-protein ligase TRIM68 OS=Homo sapiens OX=9606 GN=TRIM68 PE=1 SV=1	1	0.943454	7.136	7.052	1.01191	0.0252793	0.0170831	5.27754	7.88402	6.56105	5.31351	7.41945	10.3583	4.45598	6.06128	6.40523	8.47251	6.59104	10.3287
sp|O75150|BRE1B_HUMAN	RNF40	E3 ubiquitin-protein ligase BRE1B OS=Homo sapiens OX=9606 GN=RNF40 PE=1 SV=5	2	0.941843	6.27	6.197	1.01178	0.0260215	0.0168955	5.40707	8.38013	3.16245	5.20433	8.22125	7.24559	4.9399	6.85962	5.11783	5.26843	7.80526	7.19096
sp|P08865|RSSA_HUMAN	RPSA	40S ribosomal protein SA OS=Homo sapiens OX=9606 GN=RPSA PE=1 SV=4	33	0.919154	6.529	6.453	1.01178	0.0366117	0.016892	4.62225	8.15034	5.84922	6.00218	7.10048	7.45062	4.39504	7.64984	5.87678	6.97776	6.14818	7.67093
sp|P68363|TBA1B_HUMAN	TUBA1B	Tubulin alpha-1B chain OS=Homo sapiens OX=9606 GN=TUBA1B PE=1 SV=1	122	0.911444	6.711	6.633	1.01176	0.04027	0.0168662	6.37542	7.37921	4.78334	5.86449	8.04186	7.82041	5.86906	7.68919	4.86102	6.67523	7.02777	7.6735
sp|P20248|CCNA2_HUMAN	CCNA2	Cyclin-A2 OS=Homo sapiens OX=9606 GN=CCNA2 PE=1 SV=2	5	0.896827	7.057	6.975	1.01176	0.0472913	0.0168618	6.83223	6.95044	5.76936	5.89726	8.59226	8.30031	6.25012	7.90078	5.58157	7.0049	7.16289	7.95153
sp|Q99487|PAFA2_HUMAN	PAFAH2	Platelet-activating factor acetylhydrolase 2, cytoplasmic OS=Homo sapiens OX=9606 GN=PAFAH2 PE=1 SV=1	1	0.894921	7.363	7.278	1.01168	0.0482153	0.0167517	5.62916	7.26538	7.89456	8.58609	7.44974	7.35485	6.03435	6.29345	8.08541	7.8828	6.44258	8.93164
sp|Q9Y6R1|S4A4_HUMAN	SLC4A4	Electrogenic sodium bicarbonate cotransporter 1 OS=Homo sapiens OX=9606 GN=SLC4A4 PE=1 SV=1	1	0.952802	7.502	7.416	1.0116	0.0209973	0.016634	6.87912	7.60789	7.14997	8.63018	9.22917	5.51826	4.47906	7.13335	4.8481	11.5062	5.36986	11.1612
sp|A6ZKI3|RTL8C_HUMAN	RTL8C	Isoform of O15255, Retrotransposon Gag-like protein 8C OS=Homo sapiens OX=9606 GN=RTL8C PE=1 SV=1	1	0.931094	7.318	7.237	1.01119	0.0310065	0.0160576	5.32629	7.71549	5.57716	8.26598	8.18918	8.83273	5.18927	8.35574	5.81659	9.57796	6.69238	7.79246
sp|Q9UK76|JUPI1_HUMAN	JPT1	Jupiter microtubule associated homolog 1 OS=Homo sapiens OX=9606 GN=JPT1 PE=1 SV=3	5	0.940876	6.063	5.997	1.01101	0.0264676	0.0157908	4.92187	6.71883	4.45326	5.69911	7.52711	7.05965	3.46925	6.6811	5.26507	5.66801	6.20551	8.69538
sp|A2RU67|F234B_HUMAN	FAM234B	Protein FAM234B OS=Homo sapiens OX=9606 GN=FAM234B PE=1 SV=1	4	0.913816	7.641	7.558	1.01098	0.0391412	0.0157569	7.32207	7.92797	5.60118	7.9257	9.1925	7.87924	7.51158	9.37816	5.39051	8.14646	8.3551	6.56707
sp|Q9UHN1|DPOG2_HUMAN	POLG2	DNA polymerase subunit gamma-2, mitochondrial OS=Homo sapiens OX=9606 GN=POLG2 PE=1 SV=1	1	0.943582	7.465	7.386	1.0107	0.0252204	0.015349	4.84322	6.8809	7.0037	11.0184	8.11926	6.92426	5.52391	7.0675	5.72738	10.104	7.52766	8.36556
sp|Q15477|SKIV2_HUMAN	SKIV2L	Helicase SKI2W OS=Homo sapiens OX=9606 GN=SKIV2L PE=1 SV=3	1	0.950521	6.946	6.873	1.01062	0.0220383	0.0152425	6.45359	6.46796	4.31958	7.03394	8.98822	8.41454	3.86637	6.82313	6.25854	7.38353	6.02839	10.8753
sp|P29401|TKT_HUMAN	TKT	Transketolase OS=Homo sapiens OX=9606 GN=TKT PE=1 SV=3	20	0.917309	6.674	6.605	1.01045	0.0374843	0.0149931	5.95046	7.16801	4.91786	6.34699	8.21727	7.4445	5.37238	7.46617	5.1395	7.28341	6.81333	7.55379
sp|Q99497|PARK7_HUMAN	PARK7	Parkinson disease protein 7 OS=Homo sapiens OX=9606 GN=PARK7 PE=1 SV=2	19	0.947383	6.916	6.845	1.01037	0.0234744	0.0148873	4.73075	6.55086	6.74018	9.36347	7.29197	6.81935	4.39825	6.34973	7.01072	10.579	5.72299	7.01177
sp|Q9NU22|MDN1_HUMAN	MDN1	Midasin OS=Homo sapiens OX=9606 GN=MDN1 PE=1 SV=2	2	0.927545	7.129	7.056	1.01035	0.032665	0.0148492	6.16244	7.64172	5.65365	6.66447	9.08457	7.56573	5.06457	8.026	5.51841	7.30193	8.83912	7.5841
sp|Q8NC51-3|PAIRB-3_HUMAN	SERBP1	Isoform of Q8NC51, Isoform 3 of Plasminogen activator inhibitor 1 RNA-binding protein OS=Homo sapiens OX=9606 GN=SERBP1 PE=1 SV=2	38	0.926268	6.458	6.392	1.01033	0.0332633	0.01482	5.95095	7.21755	4.23571	5.90314	8.48222	6.96108	5.92829	7.26054	4.88387	7.16822	6.20643	6.90456
sp|Q9NTX5|ECHD1_HUMAN	ECHDC1	Ethylmalonyl-CoA decarboxylase OS=Homo sapiens OX=9606 GN=ECHDC1 PE=1 SV=2	3	0.943946	7.332	7.259	1.01006	0.0250528	0.014436	4.51278	6.83927	7.41867	9.70114	8.42937	7.09099	4.72091	7.29565	7.53997	10.1201	6.24316	7.63302
sp|Q15003|CND2_HUMAN	NCAPH	Condensin complex subunit 2 OS=Homo sapiens OX=9606 GN=NCAPH PE=1 SV=3	3	0.945796	6.806	6.739	1.00994	0.0242025	0.0142726	5.88505	7.7247	4.47789	6.34589	8.12033	8.27934	6.24979	6.94358	4.13361	6.99597	6.46265	9.65114
sp|Q14320|FA50A_HUMAN	FAM50A	Protein FAM50A OS=Homo sapiens OX=9606 GN=FAM50A PE=1 SV=2	5	0.931137	6.732	6.666	1.0099	0.0309864	0.0142139	6.219	7.32617	4.69221	5.86936	8.47121	7.81584	5.56824	7.51357	4.88894	6.88047	7.37131	7.77573
sp|O75131|CPNE3_HUMAN	CPNE3	Copine-3 OS=Homo sapiens OX=9606 GN=CPNE3 PE=1 SV=1	1	0.932589	6.778	6.712	1.00983	0.0303097	0.0141169	5.47326	7.88181	4.92069	5.90138	8.47521	8.01309	5.46454	8.2844	5.66432	6.59239	7.1853	7.08095
sp|P22314|UBA1_HUMAN	UBA1	Ubiquitin-like modifier-activating enzyme 1 OS=Homo sapiens OX=9606 GN=UBA1 PE=1 SV=3	43	0.919248	6.625	6.561	1.00975	0.0365673	0.0140047	6.08416	7.18646	5.09054	6.23914	7.93352	7.21847	5.39221	7.43641	5.02218	7.23567	6.60058	7.68083
sp|Q14249|NUCG_HUMAN	ENDOG	Endonuclease G, mitochondrial OS=Homo sapiens OX=9606 GN=ENDOG PE=1 SV=4	4	0.984673	7.87	7.794	1.00975	0.00670797	0.0139997	3.04762	3.35984	12.9226	19.5587	4.60003	3.73235	2.81224	4.51896	12.5901	18.9303	3.69695	4.21705
sp|Q9Y2P8|RCL1_HUMAN	RCL1	RNA 3'-terminal phosphate cyclase-like protein OS=Homo sapiens OX=9606 GN=RCL1 PE=1 SV=3	2	0.968255	6.821	6.756	1.00962	0.0140103	0.0138139	5.2308	7.17268	4.6511	3.94077	12.0133	7.91502	4.76596	8.51845	3.71259	5.11046	8.8037	9.62445
sp|Q06830|PRDX1_HUMAN	PRDX1	Peroxiredoxin-1 OS=Homo sapiens OX=9606 GN=PRDX1 PE=1 SV=1	23	0.950209	7.192	7.125	1.0094	0.0221809	0.013503	4.83449	6.55985	6.11946	7.48002	9.70406	8.45285	4.3658	7.89197	6.06259	8.76777	6.40134	9.26312
sp|P09884|DPOLA_HUMAN	POLA1	DNA polymerase alpha catalytic subunit OS=Homo sapiens OX=9606 GN=POLA1 PE=1 SV=2	1	0.976091	7.755	7.683	1.00937	0.0105097	0.013457	4.14708	5.37468	10.092	13.7957	8.02885	5.09123	3.83126	5.1389	9.34233	15.942	6.03279	5.80778
sp|Q9NYM9|BET1L_HUMAN	BET1L	BET1-like protein OS=Homo sapiens OX=9606 GN=BET1L PE=1 SV=1	1	0.933724	7.876	7.803	1.00936	0.0297815	0.0134342	5.77	8.34831	6.34668	8.34883	9.15459	9.28916	5.25625	8.84066	6.86855	8.75066	7.87243	9.22863
sp|Q9BTL3|RAMAC_HUMAN	RAMAC	RNA guanine-N7 methyltransferase activating subunit OS=Homo sapiens OX=9606 GN=RAMAC PE=1 SV=1	1	0.929768	6.422	6.363	1.00927	0.0316254	0.0133155	4.27246	6.07612	6.67821	7.08373	6.89834	7.52482	4.43826	6.59757	6.48624	7.25316	5.92008	7.48537
sp|Q96PU5|NED4L_HUMAN	NEDD4L	E3 ubiquitin-protein ligase NEDD4-like OS=Homo sapiens OX=9606 GN=NEDD4L PE=1 SV=2	2	0.922478	7.235	7.169	1.00921	0.035044	0.0132211	6.54283	7.43447	6.49768	7.72936	8.20902	6.99609	5.21909	8.37184	5.81961	7.25451	7.36823	8.98233
sp|Q8N8A6|DDX51_HUMAN	DDX51	ATP-dependent RNA helicase DDX51 OS=Homo sapiens OX=9606 GN=DDX51 PE=1 SV=3	1	0.939325	7.357	7.29	1.00919	0.0271841	0.0131988	5.33555	7.47566	7.03006	8.20118	8.26933	7.82926	5.09894	7.34511	6.26658	10.0652	8.49171	6.47376
sp|Q9Y584|TIM22_HUMAN	TIMM22	Mitochondrial import inner membrane translocase subunit Tim22 OS=Homo sapiens OX=9606 GN=TIMM22 PE=1 SV=2	4	0.964735	7.605	7.536	1.00916	0.015592	0.0131493	4.15673	6.05246	8.03551	11.3627	6.6917	9.33002	5.05765	6.63975	8.54994	12.5287	5.6122	6.82678
sp|O75648|MTU1_HUMAN	TRMU	Mitochondrial tRNA-specific 2-thiouridylase 1 OS=Homo sapiens OX=9606 GN=TRMU PE=1 SV=2	3	0.981585	7.892	7.821	1.00908	0.00807209	0.0130379	3.50852	4.94147	11.713	16.4347	5.81397	4.94064	3.65208	4.19937	11.1471	17.0043	4.7031	6.22298
sp|Q9NW82|WDR70_HUMAN	WDR70	WD repeat-containing protein 70 OS=Homo sapiens OX=9606 GN=WDR70 PE=1 SV=1	1	0.938503	7.242	7.177	1.00906	0.0275643	0.0130073	6.0586	8.53341	5.0816	6.70549	8.59199	8.47854	5.5996	8.57605	6.11207	8.84288	6.85458	7.07819
sp|Q12874|SF3A3_HUMAN	SF3A3	Splicing factor 3A subunit 3 OS=Homo sapiens OX=9606 GN=SF3A3 PE=1 SV=1	18	0.954276	6.715	6.656	1.00886	0.020326	0.012732	5.81145	7.9045	4.25111	5.38297	9.39086	7.54779	5.50458	8.36401	4.41965	6.22596	7.54527	7.87817
sp|P14618|KPYM_HUMAN	PKM	Pyruvate kinase PKM OS=Homo sapiens OX=9606 GN=PKM PE=1 SV=4	87	0.92939	6.72	6.661	1.00886	0.031802	0.0127225	6.76376	7.71783	4.79244	6.05275	7.59599	7.39994	5.95985	7.78519	4.96728	6.94837	6.36574	7.9399
sp|Q9GZU1|MCLN1_HUMAN	MCOLN1	Mucolipin-1 OS=Homo sapiens OX=9606 GN=MCOLN1 PE=1 SV=1	1	0.972699	7.839	7.771	1.00875	0.0120215	0.0125694	3.34239	6.7109	11.5748	12.2279	7.00295	6.17721	4.82732	5.48744	8.59733	13.1765	4.99474	9.54456
sp|Q9HBM1|SPC25_HUMAN	SPC25	Kinetochore protein Spc25 OS=Homo sapiens OX=9606 GN=SPC25 PE=1 SV=1	2	0.950412	7.042	6.981	1.00874	0.0220881	0.0125515	6.8736	8.27775	5.97313	4.83431	7.20389	9.08698	5.30996	7.32923	4.54896	7.57272	7.7331	9.39034
sp|P23588|IF4B_HUMAN	EIF4B	Eukaryotic translation initiation factor 4B OS=Homo sapiens OX=9606 GN=EIF4B PE=1 SV=2	5	0.957488	6.251	6.197	1.00871	0.0188667	0.012517	5.67529	8.33922	3.92889	4.40621	7.7088	7.44909	5.32187	7.4743	4.02353	5.17415	6.93275	8.25289
sp|O60784|TOM1_HUMAN	TOM1	Target of Myb protein 1 OS=Homo sapiens OX=9606 GN=TOM1 PE=1 SV=2	1	0.953093	6.567	6.511	1.0086	0.0208647	0.0123553	6.3373	6.09366	4.47037	5.61129	8.95916	7.93166	5.8573	7.23192	4.64333	4.90282	8.72976	7.69803
sp|O60256|KPRB_HUMAN	PRPSAP2	Phosphoribosyl pyrophosphate synthase-associated protein 2 OS=Homo sapiens OX=9606 GN=PRPSAP2 PE=1 SV=1	6	0.937161	6.622	6.566	1.00853	0.0281858	0.0122523	6.96903	7.54514	4.55666	5.91508	7.61892	7.12733	5.91226	7.70719	4.67262	6.64668	6.42125	8.03507
sp|P83111|LACTB_HUMAN	LACTB	Serine beta-lactamase-like protein LACTB, mitochondrial OS=Homo sapiens OX=9606 GN=LACTB PE=1 SV=2	4	0.980483	7.986	7.919	1.00846	0.00855993	0.0121548	3.54798	4.94454	10.456	14.8367	6.52918	7.60133	3.98353	5.68992	9.36605	17.6431	4.44148	6.38755
sp|Q5RKV6|EXOS6_HUMAN	EXOSC6	Exosome complex component MTR3 OS=Homo sapiens OX=9606 GN=EXOSC6 PE=1 SV=1	2	0.950126	6.658	6.603	1.00833	0.0222188	0.0119672	6.09145	7.54229	4.50663	5.348	8.8766	7.58586	5.77959	7.59406	4.50661	6.18296	7.79313	7.76297
sp|Q9UHX1-2|PUF60-2_HUMAN	PUF60	Isoform of Q9UHX1, Isoform 2 of Poly(U)-binding-splicing factor PUF60 OS=Homo sapiens OX=9606 GN=PUF60 PE=1 SV=1	36	0.966	6.299	6.247	1.00832	0.0150229	0.0119593	5.23462	6.95659	3.68733	4.3569	10.2761	7.28341	5.50018	7.92328	3.78666	5.21677	7.61701	7.43714
sp|Q9Y3C8|UFC1_HUMAN	UFC1	Ubiquitin-fold modifier-conjugating enzyme 1 OS=Homo sapiens OX=9606 GN=UFC1 PE=1 SV=3	1	0.946584	7.723	7.661	1.00809	0.0238408	0.0116287	5.8313	9.32267	5.65678	8.80731	7.84086	8.87689	6.60655	7.76543	5.53623	9.41687	7.3557	9.28346
sp|Q13838|DX39B_HUMAN	DDX39B	Spliceosome RNA helicase DDX39B OS=Homo sapiens OX=9606 GN=DDX39B PE=1 SV=1	18	0.964052	6.745	6.691	1.00807	0.0158995	0.0115966	4.86757	8.59926	4.52735	5.53655	8.35384	8.58815	4.61952	9.23978	4.15792	6.23764	7.02435	8.86704
tr|E9PR30|E9PR30_HUMAN	FAU	Isoform of P35544, 40S ribosomal protein S30 OS=Homo sapiens OX=9606 GN=FAU PE=1 SV=1	18	0.978476	6.26	6.213	1.00756	0.00944982	0.0108726	7.61782	9.18583	2.38997	2.62612	8.2461	7.4947	7.17775	9.74419	2.37381	2.78589	7.26043	7.93421
sp|O60493|SNX3_HUMAN	SNX3	Sorting nexin-3 OS=Homo sapiens OX=9606 GN=SNX3 PE=1 SV=3	7	0.958208	6.937	6.885	1.00755	0.0185402	0.0108552	6.36693	8.24647	4.69022	5.29676	8.54632	8.47445	5.53345	8.86922	4.70525	6.73979	6.89386	8.56756
sp|Q9BST9|RTKN_HUMAN	RTKN	Rhotekin OS=Homo sapiens OX=9606 GN=RTKN PE=1 SV=2	2	0.983135	5.151	5.113	1.00743	0.00738684	0.0106825	3.30717	5.33055	3.50851	2.8832	12.022	3.85396	5.31397	5.78149	1.87276	2.31152	7.28106	8.11548
sp|P82664|RT10_HUMAN	MRPS10	28S ribosomal protein S10, mitochondrial OS=Homo sapiens OX=9606 GN=MRPS10 PE=1 SV=2	11	0.9843	7.871	7.813	1.00742	0.00687251	0.0106703	4.1426	4.66939	11.1496	15.7416	6.55025	4.96968	3.78477	4.76292	11.3866	16.9037	4.44349	5.59612
sp|Q8NCG7|DGLB_HUMAN	DAGLB	Diacylglycerol lipase-beta OS=Homo sapiens OX=9606 GN=DAGLB PE=1 SV=2	6	0.959135	7.548	7.493	1.00734	0.0181203	0.010551	6.57078	7.76233	5.57529	6.29637	10.0988	8.98271	6.19138	8.50769	4.80296	6.75028	8.82007	9.88317
sp|Q01850|CDR2_HUMAN	CDR2	Cerebellar degeneration-related protein 2 OS=Homo sapiens OX=9606 GN=CDR2 PE=1 SV=2	1	0.949922	7.434	7.382	1.00704	0.0223121	0.010127	6.08309	6.76459	8.26179	9.74856	5.90054	7.84593	5.70784	6.81648	9.5773	7.9271	7.69035	6.57123
sp|O43291|SPIT2_HUMAN	SPINT2	Kunitz-type protease inhibitor 2 OS=Homo sapiens OX=9606 GN=SPINT2 PE=1 SV=2	11	0.925658	7.894	7.839	1.00702	0.0335494	0.0100869	7.3011	8.03543	6.46758	7.50581	9.59203	8.46307	7.31176	8.63925	6.39589	7.97446	7.76689	8.94491
sp|Q9Y383|LC7L2_HUMAN	LUC7L2	Putative RNA-binding protein Luc7-like 2 OS=Homo sapiens OX=9606 GN=LUC7L2 PE=1 SV=2	22	0.972036	6.277	6.234	1.0069	0.0123177	0.00991705	4.65632	7.56988	3.99504	4.39088	9.45279	7.59542	4.5931	7.78382	3.84737	5.46055	7.70469	8.01656
sp|P62987|RL40_HUMAN	UBA52	Ubiquitin-60S ribosomal protein L40 OS=Homo sapiens OX=9606 GN=UBA52 PE=1 SV=2	2	0.982743	5.586	5.549	1.00667	0.00756004	0.00958777	8.9499	7.01331	1.83802	2.54974	7.25173	5.91103	8.90585	8.10538	1.8882	2.36978	6.18476	5.8407
sp|Q9BVP2|GNL3_HUMAN	GNL3	Guanine nucleotide-binding protein-like 3 OS=Homo sapiens OX=9606 GN=GNL3 PE=1 SV=2	61	0.948242	6.48	6.438	1.00652	0.0230808	0.00938124	4.47927	5.97934	6.55694	7.41511	6.88825	7.55818	4.88536	6.45888	5.57537	7.14886	6.89898	7.65883
sp|Q9Y371|SHLB1_HUMAN	SH3GLB1	Endophilin-B1 OS=Homo sapiens OX=9606 GN=SH3GLB1 PE=1 SV=1	6	0.95644	6.98	6.935	1.00649	0.0193423	0.00933115	6.18437	7.68223	4.8584	6.18676	8.92226	8.0457	5.69852	8.33931	5.08493	7.25262	7.47749	7.75811
sp|Q8TD30|ALAT2_HUMAN	GPT2	Alanine aminotransferase 2 OS=Homo sapiens OX=9606 GN=GPT2 PE=1 SV=1	4	0.981135	7.688	7.639	1.00641	0.00827123	0.00922454	3.54419	5.87651	9.75876	14.132	6.81803	5.99803	4.28971	6.09355	9.62687	13.3165	5.57428	6.93025
sp|E9PAV3|NACAM_HUMAN	NACA	Nascent polypeptide-associated complex subunit alpha, muscle-specific form OS=Homo sapiens OX=9606 GN=NACA PE=1 SV=1	11	0.960694	6.443	6.402	1.0064	0.0174149	0.00920992	6.08513	7.15912	4.31897	5.13807	8.76867	7.18663	5.84742	7.78239	4.43504	6.27433	6.85078	7.21987
sp|O95433|AHSA1_HUMAN	AHSA1	Activator of 90 kDa heat shock protein ATPase homolog 1 OS=Homo sapiens OX=9606 GN=AHSA1 PE=1 SV=1	16	0.961783	6.664	6.622	1.00634	0.0169229	0.00912139	5.89048	7.64718	4.66009	5.42653	8.08157	8.28001	5.56287	8.15449	4.47987	6.43879	6.94316	8.15267
sp|Q96KB5|TOPK_HUMAN	PBK	Lymphokine-activated killer T-cell-originated protein kinase OS=Homo sapiens OX=9606 GN=PBK PE=1 SV=3	4	0.959617	6.769	6.727	1.00624	0.0179021	0.00897946	6.08591	6.67808	5.111	5.68861	8.17367	8.87378	5.04544	7.89736	5.2903	7.27554	6.86505	7.98954
sp|P62750|RL23A_HUMAN	RPL23A	60S ribosomal protein L23a OS=Homo sapiens OX=9606 GN=RPL23A PE=1 SV=1	90	0.978256	6.403	6.364	1.00613	0.00954748	0.00881417	7.01689	8.91755	3.01194	3.85242	8.42413	7.19348	7.14416	9.53451	3.10158	4.19756	6.92752	7.28083
sp|Q9NRC8|SIR7_HUMAN	SIRT7	NAD-dependent protein deacetylase sirtuin-7 OS=Homo sapiens OX=9606 GN=SIRT7 PE=1 SV=1	5	0.958945	6.742	6.701	1.00612	0.0182063	0.00880022	6.62708	7.82795	4.63479	6.03379	7.90753	7.41873	6.78667	8.53195	4.53014	5.75999	6.77617	7.81844
sp|O95295|SNAPN_HUMAN	SNAPIN	SNARE-associated protein Snapin OS=Homo sapiens OX=9606 GN=SNAPIN PE=1 SV=1	2	0.969856	6.901	6.861	1.00583	0.0132927	0.00838657	5.16872	7.19147	5.30685	6.48801	10.0129	7.23629	5.60735	7.78023	4.45934	5.89376	8.34591	9.07817
sp|P22102|PUR2_HUMAN	GART	Trifunctional purine biosynthetic protein adenosine-3 OS=Homo sapiens OX=9606 GN=GART PE=1 SV=1	24	0.953041	6.76	6.721	1.0058	0.0208884	0.00834734	6.21525	7.68285	4.76319	6.22886	8.07091	7.6005	5.84482	7.89289	5.25144	7.23014	6.97068	7.13611
sp|P18621|RL17_HUMAN	RPL17	60S ribosomal protein L17 OS=Homo sapiens OX=9606 GN=RPL17 PE=1 SV=3	55	0.947732	6.436	6.4	1.00562	0.0233145	0.00809242	4.90708	5.74335	6.56887	7.39688	6.35502	7.64725	5.22824	6.6539	5.48933	6.91151	6.66445	7.45076
sp|O43252|PAPS1_HUMAN	PAPSS1	Bifunctional 3'-phosphoadenosine 5'-phosphosulfate synthase 1 OS=Homo sapiens OX=9606 GN=PAPSS1 PE=1 SV=2	3	0.956684	6.571	6.535	1.00551	0.0192315	0.00792571	6.72684	7.20061	4.99273	5.85332	8.15087	6.50378	5.4965	7.84956	4.90494	6.53609	6.71046	7.71224
sp|Q9Y2X7|GIT1_HUMAN	GIT1	ARF GTPase-activating protein GIT1 OS=Homo sapiens OX=9606 GN=GIT1 PE=1 SV=2	1	0.96564	7.006	6.968	1.00545	0.0151848	0.00784636	6.13567	8.18351	4.37142	7.41588	8.57595	7.35476	5.79156	8.83414	6.48063	8.717	6.69511	5.2872
sp|Q92797|SYMPK_HUMAN	SYMPK	Symplekin OS=Homo sapiens OX=9606 GN=SYMPK PE=1 SV=2	2	0.975505	7.214	7.175	1.00544	0.0107705	0.00782059	6.73543	7.97789	5.84179	4.9147	7.0003	10.8145	5.5279	7.65381	4.54742	5.78327	9.10567	10.4298
sp|Q9P021|CRIPT_HUMAN	CRIPT	Cysteine-rich PDZ-binding protein OS=Homo sapiens OX=9606 GN=CRIPT PE=1 SV=1	4	0.97901	6.291	6.257	1.00543	0.00921287	0.00781826	5.87746	7.11408	3.45216	3.84905	10.2584	7.19207	5.67643	7.4848	3.71841	5.24148	7.60626	7.81684
sp|Q96ST2|IWS1_HUMAN	IWS1	Protein IWS1 homolog OS=Homo sapiens OX=9606 GN=IWS1 PE=1 SV=2	3	0.97319	6.517	6.483	1.00524	0.0118024	0.00754642	6.29892	7.25588	3.8632	5.03245	8.87481	7.77804	6.1905	8.70044	4.10629	5.52995	6.77059	7.59911
sp|Q9NWB6|ARGL1_HUMAN	ARGLU1	Arginine and glutamate-rich protein 1 OS=Homo sapiens OX=9606 GN=ARGLU1 PE=1 SV=1	2	0.975943	6.191	6.159	1.0052	0.0105755	0.00747633	4.28391	6.37599	4.43754	5.43778	9.8991	6.71289	4.19933	7.12623	4.54451	6.61264	7.68918	6.78418
sp|Q9UHD1|CHRD1_HUMAN	CHORDC1	Cysteine and histidine-rich domain-containing protein 1 OS=Homo sapiens OX=9606 GN=CHORDC1 PE=1 SV=2	10	0.965745	6.583	6.549	1.00519	0.0151375	0.00747057	6.62764	7.32798	4.47286	5.55108	8.10341	7.4136	5.94383	7.71614	4.30073	6.54916	6.99109	7.79324
sp|Q9H7Z7|PGES2_HUMAN	PTGES2	Prostaglandin E synthase 2 OS=Homo sapiens OX=9606 GN=PTGES2 PE=1 SV=1	3	0.987552	7.67	7.633	1.00485	0.00544003	0.00697639	3.92448	5.44877	10.5942	14.2751	6.3487	5.42839	4.19882	6.03649	10.0642	14.7793	5.24233	5.47713
sp|Q9UGN5|PARP2_HUMAN	PARP2	Poly [ADP-ribose] polymerase 2 OS=Homo sapiens OX=9606 GN=PARP2 PE=1 SV=2	32	0.983848	6.128	6.099	1.00475	0.00707199	0.00684358	7.59678	8.5037	2.81059	3.40975	7.67392	6.773	6.99959	9.23883	2.9188	3.70599	6.70285	7.0304
sp|P07741|APT_HUMAN	APRT	Adenine phosphoribosyltransferase OS=Homo sapiens OX=9606 GN=APRT PE=1 SV=2	2	0.963167	6.991	6.958	1.00474	0.0162984	0.00682616	5.95675	7.95022	5.38885	6.38852	8.33266	7.92807	5.81878	8.19608	5.31127	7.31453	7.28039	7.82902
sp|O15042|SR140_HUMAN	U2SURP	U2 snRNP-associated SURP motif-containing protein OS=Homo sapiens OX=9606 GN=U2SURP PE=1 SV=2	4	0.984939	7.03	6.997	1.00472	0.00659067	0.0067882	4.40567	14.0176	4.05722	4.53117	8.4484	6.72277	8.81522	8.85559	4.68125	5.49802	6.29261	7.83862
sp|P52758|RIDA_HUMAN	RIDA	2-iminobutanoate/2-iminopropanoate deaminase OS=Homo sapiens OX=9606 GN=RIDA PE=1 SV=1	2	0.985142	7.152	7.12	1.00449	0.00650117	0.0064695	5.18478	5.89077	8.37523	11.7993	5.18492	6.47537	3.86151	6.28871	8.91679	12.4114	4.44598	6.7956
sp|Q6FI81|CPIN1_HUMAN	CIAPIN1	Anamorsin OS=Homo sapiens OX=9606 GN=CIAPIN1 PE=1 SV=2	7	0.97397	6.653	6.624	1.00438	0.0114544	0.00630236	6.15511	7.2307	4.53037	5.32945	8.91708	7.7542	5.9545	7.59414	4.65545	6.051	7.26154	8.22916
sp|O00139|KIF2A_HUMAN	KIF2A	Kinesin-like protein KIF2A OS=Homo sapiens OX=9606 GN=KIF2A PE=1 SV=3	3	0.963747	6.736	6.707	1.00432	0.016037	0.00622454	6.40088	7.84526	5.41867	5.97584	7.78684	6.98856	6.4234	7.75023	4.84546	6.68931	6.30209	8.229
sp|Q8NBR0|P5I13_HUMAN	TP53I13	Tumor protein p53-inducible protein 13 OS=Homo sapiens OX=9606 GN=TP53I13 PE=1 SV=1	1	0.973976	7.817	7.784	1.00424	0.0114517	0.00610333	5.71239	7.08311	7.67925	9.90645	10.0945	6.42792	7.04534	7.65185	6.93624	9.64973	5.55847	9.85963
sp|P30039|PBLD_HUMAN	PBLD	Phenazine biosynthesis-like domain-containing protein OS=Homo sapiens OX=9606 GN=PBLD PE=1 SV=2	2	0.986053	7.21	7.181	1.00404	0.00609974	0.0058145	5.0527	6.57115	6.10598	11.5705	7.3542	6.60382	4.0455	6.33268	7.25691	13.3367	5.60582	6.50791
sp|Q11206|SIA4C_HUMAN	ST3GAL4	CMP-N-acetylneuraminate-beta-galactosamide-alpha-2,3-sialyltransferase 4 OS=Homo sapiens OX=9606 GN=ST3GAL4 PE=1 SV=1	1	0.974419	7.546	7.517	1.00386	0.0112543	0.0055551	6.4236	7.56676	6.19458	6.96332	7.80166	10.3249	6.26978	7.39532	5.29238	8.39841	8.6017	9.14699
sp|P56545|CTBP2_HUMAN	CTBP2	C-terminal-binding protein 2 OS=Homo sapiens OX=9606 GN=CTBP2 PE=1 SV=1	1	0.992288	7.477	7.449	1.00376	0.00336226	0.00541277	3.92412	4.29381	10.1968	15.1396	6.28725	5.01915	3.46118	4.60163	10.4581	16.6598	4.30467	5.21092
sp|Q9UEE9|CFDP1_HUMAN	CFDP1	Craniofacial development protein 1 OS=Homo sapiens OX=9606 GN=CFDP1 PE=1 SV=1	2	0.970042	7.005	6.979	1.00373	0.0132095	0.00536472	4.97783	7.27397	6.39489	7.35832	8.29067	7.73728	5.21066	7.2026	6.40644	8.46674	6.48935	8.09889
sp|Q15366|PCBP2_HUMAN	PCBP2	Poly(rC)-binding protein 2 OS=Homo sapiens OX=9606 GN=PCBP2 PE=1 SV=1	29	0.981288	6.684	6.66	1.0036	0.00820351	0.00518956	6.2991	7.64966	4.05462	5.07643	8.56928	8.45449	6.27818	8.00269	4.22044	6.205	6.68904	8.56622
sp|Q14241|ELOA1_HUMAN	ELOA	Elongin-A OS=Homo sapiens OX=9606 GN=ELOA PE=1 SV=2	1	0.985665	6.641	6.618	1.00348	0.00627066	0.00500521	5.81443	8.96258	3.26231	4.8881	9.50272	7.41876	5.93819	9.97417	5.05248	5.33667	7.81564	5.59225
sp|P55795|HNRH2_HUMAN	HNRNPH2	Heterogeneous nuclear ribonucleoprotein H2 OS=Homo sapiens OX=9606 GN=HNRNPH2 PE=1 SV=1	2	0.969314	6.67	6.648	1.00331	0.0135355	0.00476638	6.31471	7.54946	4.55565	7.39768	7.22669	6.97648	6.30398	7.83237	5.57465	6.78439	7.3127	6.07729
sp|Q7L2H7|EIF3M_HUMAN	EIF3M	Eukaryotic translation initiation factor 3 subunit M OS=Homo sapiens OX=9606 GN=EIF3M PE=1 SV=1	11	0.977905	7.076	7.053	1.00326	0.00970333	0.00469701	6.36908	7.97432	5.04383	6.16994	8.65703	8.24189	6.08562	8.40881	4.98695	6.71898	7.36563	8.75013
sp|P11908|PRPS2_HUMAN	PRPS2	Ribose-phosphate pyrophosphokinase 2 OS=Homo sapiens OX=9606 GN=PRPS2 PE=1 SV=2	3	0.980174	6.788	6.768	1.00296	0.00869682	0.004257	5.72345	8.38031	5.23402	6.23397	7.77857	7.37967	4.83897	8.97917	5.3097	6.9887	6.66722	7.82243
sp|Q86U06|RBM23_HUMAN	RBM23	Probable RNA-binding protein 23 OS=Homo sapiens OX=9606 GN=RBM23 PE=1 SV=1	13	0.98606	6.211	6.193	1.00291	0.00609666	0.00418712	6.23188	7.40432	3.77558	4.40077	8.34182	7.11243	5.88607	7.83473	3.5116	4.81399	7.48467	7.62545
sp|Q969X6|UTP4_HUMAN	UTP4	U3 small nucleolar RNA-associated protein 4 homolog OS=Homo sapiens OX=9606 GN=UTP4 PE=1 SV=1	8	0.98577	6.972	6.952	1.00288	0.0062244	0.00414449	5.15293	7.17369	4.66407	5.22424	9.77213	9.84779	5.80639	8.37808	4.79043	6.46401	8.15628	8.11414
sp|O75534|CSDE1_HUMAN	CSDE1	Cold shock domain-containing protein E1 OS=Homo sapiens OX=9606 GN=CSDE1 PE=1 SV=2	29	0.981938	6.737	6.719	1.00268	0.00791593	0.00385977	6.39313	7.64641	4.61304	5.71669	8.36883	7.68189	5.79743	7.94544	4.97432	6.68287	7.06006	7.85537
sp|Q8NC96|NECP1_HUMAN	NECAP1	Adaptin ear-binding coat-associated protein 1 OS=Homo sapiens OX=9606 GN=NECAP1 PE=1 SV=2	3	0.980863	7.139	7.122	1.00239	0.00839165	0.00343957	5.15483	6.92477	7.06633	7.3761	8.53724	7.77344	5.71379	7.9902	5.67271	7.69882	7.10431	8.55344
sp|P17980|PRS6A_HUMAN	PSMC3	26S proteasome regulatory subunit 6A OS=Homo sapiens OX=9606 GN=PSMC3 PE=1 SV=3	24	0.983693	7.17	7.153	1.00238	0.00714042	0.00342468	5.73254	7.71363	5.34889	7.10061	8.73415	8.38974	5.23806	7.94148	5.68975	7.95214	7.66946	8.42971
sp|P00367|DHE3_HUMAN	GLUD1	Glutamate dehydrogenase 1, mitochondrial OS=Homo sapiens OX=9606 GN=GLUD1 PE=1 SV=2	53	0.995521	7.724	7.709	1.00195	0.00194957	0.00280444	4.32211	4.71009	10.7377	15.5144	6.14975	4.91293	4.00484	4.77952	11.1611	16.5465	4.36476	5.39468
sp|P62847|RS24_HUMAN	RPS24	40S ribosomal protein S24 OS=Homo sapiens OX=9606 GN=RPS24 PE=1 SV=1	35	0.993244	6.66	6.65	1.0015	0.00294405	0.00216784	7.10526	8.48742	3.80753	4.4267	8.14165	7.99269	7.35658	9.41326	3.46689	4.66025	7.17597	7.82484
sp|O00267|SPT5H_HUMAN	SUPT5H	Transcription elongation factor SPT5 OS=Homo sapiens OX=9606 GN=SUPT5H PE=1 SV=1	18	0.988	6.694	6.684	1.0015	0.00524306	0.00215682	6.00674	7.02151	5.14444	6.2187	8.35168	7.41858	5.61923	7.34537	5.05518	7.41242	7.02377	7.64649
sp|Q8N122|RPTOR_HUMAN	RPTOR	Regulatory-associated protein of mTOR OS=Homo sapiens OX=9606 GN=RPTOR PE=1 SV=1	4	0.987495	7.396	7.385	1.00149	0.00546509	0.0021473	6.04181	7.97635	6.43241	6.86526	8.71817	8.3441	6.11337	8.58588	5.63426	8.04747	6.83841	9.08866
sp|Q8TDN6|BRX1_HUMAN	BRIX1	Ribosome biogenesis protein BRX1 homolog OS=Homo sapiens OX=9606 GN=BRIX1 PE=1 SV=2	11	0.993546	6.815	6.805	1.00147	0.00281202	0.0021185	5.23649	7.0798	4.39593	5.81432	11.335	7.0268	5.93312	8.10435	4.48187	6.4657	8.94829	6.89557
sp|P00492|HPRT_HUMAN	HPRT1	Hypoxanthine-guanine phosphoribosyltransferase OS=Homo sapiens OX=9606 GN=HPRT1 PE=1 SV=2	5	0.992018	7.306	7.296	1.00137	0.00348045	0.00197602	5.52649	6.66318	6.93022	9.83866	7.43866	7.44057	4.15856	7.85413	7.21805	10.3188	6.58574	7.6407
sp|Q9Y224|RTRAF_HUMAN	RTRAF	RNA transcription, translation and transport factor protein OS=Homo sapiens OX=9606 GN=RTRAF PE=1 SV=1	4	0.989088	7.375	7.367	1.00109	0.00476507	0.00156581	5.86782	7.02526	6.53609	8.03291	7.96352	8.82717	6.44707	7.84752	6.12799	8.64584	6.65567	8.47554
tr|A0A0B4J2B5|A0A0B4J2B5_HUMAN	IGHV3OR16-9	Immunoglobulin heavy variable 3/OR16-9 (non-functional) (Fragment) OS=Homo sapiens OX=9606 GN=IGHV3OR16-9 PE=1 SV=1	1	0.995492	6.522	6.515	1.00107	0.00196223	0.00154926	5.41323	7.50615	7.60427	3.10414	7.92253	7.57934	6.51953	6.6203	4.67319	4.08528	8.69132	8.5019
sp|Q9NR46|SHLB2_HUMAN	SH3GLB2	Endophilin-B2 OS=Homo sapiens OX=9606 GN=SH3GLB2 PE=1 SV=1	6	0.994611	6.948	6.942	1.00086	0.00234674	0.00124639	6.23973	7.77514	4.42122	5.89822	9.15935	8.1944	5.75484	8.68293	4.85142	6.98602	7.5527	7.82212
sp|O60783|RT14_HUMAN	MRPS14	28S ribosomal protein S14, mitochondrial OS=Homo sapiens OX=9606 GN=MRPS14 PE=1 SV=1	1	0.989969	7.04	7.034	1.00085	0.0043784	0.00123009	7.3699	7.00797	5.61869	8.09998	7.95241	6.19181	7.93812	7.43913	6.16187	7.71772	6.73785	6.20661
sp|P08133|ANXA6_HUMAN	ANXA6	Annexin A6 OS=Homo sapiens OX=9606 GN=ANXA6 PE=1 SV=3	10	0.99525	6.119	6.114	1.00082	0.00206781	0.00117935	6.88475	6.4095	3.38894	5.01597	8.50685	6.51027	7.14616	7.28593	3.70245	4.51848	6.97826	7.04985
sp|P25325|THTM_HUMAN	MPST	3-mercaptopyruvate sulfurtransferase OS=Homo sapiens OX=9606 GN=MPST PE=1 SV=3	1	0.996766	7.487	7.481	1.0008	0.00140678	0.00115662	4.65311	5.70491	8.73537	10.2504	7.41525	8.16429	3.46195	5.67787	8.98634	11.3432	6.5126	8.9059
sp|Q13509|TBB3_HUMAN	TUBB3	Tubulin beta-3 chain OS=Homo sapiens OX=9606 GN=TUBB3 PE=1 SV=2	34	0.994251	6.944	6.939	1.00072	0.00250396	0.00103918	6.16338	7.84089	5.2816	6.99491	7.79372	7.58764	6.16566	8.70883	5.63345	7.65853	6.82778	6.6406
sp|Q15555|MARE2_HUMAN	MAPRE2	Microtubule-associated protein RP/EB family member 2 OS=Homo sapiens OX=9606 GN=MAPRE2 PE=1 SV=1	4	0.994555	7.228	7.223	1.00069	0.00237119	0.000998336	5.7736	7.09072	6.50797	7.81223	8.34942	7.8317	5.64214	7.90259	5.80776	8.75839	6.90394	8.32286
sp|Q96EY4|TMA16_HUMAN	TMA16	Translation machinery-associated protein 16 OS=Homo sapiens OX=9606 GN=TMA16 PE=1 SV=2	19	0.998028	6.237	6.233	1.00064	0.000857274	0.000925546	6.62872	8.94846	2.55055	3.21078	8.58256	7.5031	7.171	9.78623	2.70082	3.66287	6.84209	7.23772
sp|Q9Y448|SKAP_HUMAN	KNSTRN	Small kinetochore-associated protein OS=Homo sapiens OX=9606 GN=KNSTRN PE=1 SV=2	2	0.996383	6.882	6.879	1.00044	0.00157369	0.000629036	5.98214	8.04958	5.35079	6.52265	8.1358	7.25036	5.63795	7.88506	5.58224	7.57019	7.30885	7.28982
sp|O94915|FRYL_HUMAN	FRYL	Protein furry homolog-like OS=Homo sapiens OX=9606 GN=FRYL PE=1 SV=2	3	0.998643	7.641	7.639	1.00026	0.000589738	0.000377669	7.34631	8.66159	4.8563	5.25495	11.1721	8.55557	6.48834	9.53009	4.34379	6.1301	9.3728	9.96762
sp|Q9NRG0|CHRC1_HUMAN	CHRAC1	Chromatin accessibility complex protein 1 OS=Homo sapiens OX=9606 GN=CHRAC1 PE=1 SV=1	1	0.99861	7.033	7.035	0.999716	0.000604089	-0.000410206	5.34516	11.0277	4.56951	4.2058	8.17775	8.8693	3.35603	10.6817	4.41491	6.42677	7.53116	9.8021
sp|O76021|RL1D1_HUMAN	RSL1D1	Ribosomal L1 domain-containing protein 1 OS=Homo sapiens OX=9606 GN=RSL1D1 PE=1 SV=3	17	0.998545	6.465	6.468	0.999536	0.000632359	-0.000669309	4.41891	7.47311	3.77265	4.54402	12.6889	5.89139	5.2868	8.16971	4.1194	5.35903	9.51085	6.36108
sp|Q15056|IF4H_HUMAN	EIF4H	Eukaryotic translation initiation factor 4H OS=Homo sapiens OX=9606 GN=EIF4H PE=1 SV=5	7	0.996918	6.281	6.284	0.999523	0.00134056	-0.000688911	6.11097	8.04743	3.74001	5.84863	7.61504	6.3221	5.5961	7.76068	4.35553	6.92769	5.92336	7.13986
sp|Q9BTU6|P4K2A_HUMAN	PI4K2A	Phosphatidylinositol 4-kinase type 2-alpha OS=Homo sapiens OX=9606 GN=PI4K2A PE=1 SV=1	23	0.995451	7.663	7.668	0.999348	0.00198011	-0.000941031	6.64828	7.92406	5.66981	7.08078	9.75168	8.90588	6.44301	8.90333	5.85342	7.75389	8.01999	9.03524
sp|Q9H5V9|STEEP_HUMAN	STEEP1	STING ER exit protein OS=Homo sapiens OX=9606 GN=STEEP1 PE=1 SV=1	23	0.997012	6.082	6.086	0.999343	0.00129961	-0.000948517	6.64154	7.78314	3.17712	3.38131	8.26941	7.23782	6.78879	8.16208	3.09705	4.02751	6.84851	7.5949
sp|P62701|RS4X_HUMAN	RPS4X	40S ribosomal protein S4, X isoform OS=Homo sapiens OX=9606 GN=RPS4X PE=1 SV=2	46	0.993977	6.715	6.721	0.999107	0.00262366	-0.0012885	6.37335	7.73289	4.81096	5.76787	8.16037	7.4458	6.39639	8.51265	4.58178	6.14747	7.19341	7.49485
sp|Q07864|DPOE1_HUMAN	POLE	DNA polymerase epsilon catalytic subunit A OS=Homo sapiens OX=9606 GN=POLE PE=1 SV=5	1	0.995791	7.411	7.418	0.999056	0.0018318	-0.00136204	6.98629	9.5957	3.51154	6.49367	8.36299	9.51497	6.08489	10.0099	5.09408	6.1086	7.67398	9.53412
sp|Q9HC35|EMAL4_HUMAN	EML4	Echinoderm microtubule-associated protein-like 4 OS=Homo sapiens OX=9606 GN=EML4 PE=1 SV=3	4	0.997074	7.284	7.291	0.99904	0.00127261	-0.00138578	3.91524	5.88808	8.3892	12.7018	6.8858	5.92319	4.12735	5.79034	8.62153	13.0587	5.74584	6.39998
sp|P62841|RS15_HUMAN	RPS15	40S ribosomal protein S15 OS=Homo sapiens OX=9606 GN=RPS15 PE=1 SV=2	9	0.987306	6.638	6.645	0.998947	0.00554822	-0.00152057	6.25256	6.9618	6.30754	6.13968	6.94381	7.22129	5.96219	7.51132	5.33083	6.46674	6.6227	7.97635
sp|Q2NL82|TSR1_HUMAN	TSR1	Pre-rRNA-processing protein TSR1 homolog OS=Homo sapiens OX=9606 GN=TSR1 PE=1 SV=1	44	0.994929	6.487	6.494	0.998922	0.00220791	-0.00155595	6.26517	7.55322	3.65329	4.69941	9.02182	7.72837	6.29174	8.20648	3.69033	5.26192	7.51547	7.99821
sp|Q5PRF9|SMAG2_HUMAN	SAMD4B	Protein Smaug homolog 2 OS=Homo sapiens OX=9606 GN=SAMD4B PE=1 SV=1	1	0.993322	7.373	7.381	0.998916	0.00290995	-0.00156453	5.13548	5.63749	7.67364	8.35201	8.62164	8.81835	7.04865	5.38143	6.01593	8.69403	7.29192	9.85508
sp|Q969E8|TSR2_HUMAN	TSR2	Pre-rRNA-processing protein TSR2 homolog OS=Homo sapiens OX=9606 GN=TSR2 PE=1 SV=1	1	0.996961	5.962	5.969	0.998827	0.00132183	-0.00169288	4.22671	7.46351	3.20447	3.39635	6.00115	11.4793	4.59678	7.54104	2.90606	4.48488	4.77796	11.5071
sp|Q7Z739|YTHD3_HUMAN	YTHDF3	YTH domain-containing family protein 3 OS=Homo sapiens OX=9606 GN=YTHDF3 PE=1 SV=1	4	0.993235	6.785	6.793	0.998822	0.00294799	-0.00170004	5.59018	8.1975	4.55539	5.81429	8.81029	7.7443	6.28987	8.64033	5.06993	5.61897	6.61727	8.52359
sp|Q9BY77|PDIP3_HUMAN	POLDIP3	Polymerase delta-interacting protein 3 OS=Homo sapiens OX=9606 GN=POLDIP3 PE=1 SV=2	4	0.991954	7.201	7.21	0.998752	0.00350847	-0.00180199	5.0745	6.39962	6.0934	8.97583	9.72898	6.93098	5.04667	8.04494	6.31687	9.43534	7.15227	7.26627
sp|P63162|RSMN_HUMAN	SNRPN	Small nuclear ribonucleoprotein-associated protein N OS=Homo sapiens OX=9606 GN=SNRPN PE=1 SV=1	13	0.993569	6.363	6.371	0.998744	0.00280197	-0.00181272	5.5225	7.79066	3.87546	5.07852	8.83779	7.07572	5.64107	8.13646	4.15314	5.90969	6.92176	7.46608
sp|P84077|ARF1_HUMAN	ARF1	ADP-ribosylation factor 1 OS=Homo sapiens OX=9606 GN=ARF1 PE=1 SV=2	25	0.986324	7.245	7.255	0.998622	0.0059804	-0.00198992	6.35634	7.86237	6.06997	7.27679	8.47055	7.4323	5.69085	8.27256	6.22067	8.64605	6.99372	7.70798
sp|O00571|DDX3X_HUMAN	DDX3X	ATP-dependent RNA helicase DDX3X OS=Homo sapiens OX=9606 GN=DDX3X PE=1 SV=3	80	0.989612	6.444	6.454	0.998451	0.00453505	-0.00223708	6.4065	7.95164	4.25639	5.4857	7.5817	6.9821	6.29082	8.36297	4.37512	6.18524	6.39347	7.11858
sp|P57723|PCBP4_HUMAN	PCBP4	Poly(rC)-binding protein 4 OS=Homo sapiens OX=9606 GN=PCBP4 PE=2 SV=1	5	0.990851	6.325	6.335	0.998421	0.00399165	-0.00227914	6.77823	6.99832	3.88579	5.16142	8.27112	6.85547	6.1324	7.35076	4.373	5.26669	7.10626	7.77998
sp|Q13885|TBB2A_HUMAN	TUBB2A	Tubulin beta-2A chain OS=Homo sapiens OX=9606 GN=TUBB2A PE=1 SV=1	3	0.987317	6.792	6.803	0.998383	0.00554339	-0.00233463	6.33726	7.55112	5.12936	5.83064	8.04913	7.85469	5.76507	7.81163	5.03461	6.66176	7.38891	8.15845
sp|O14744|ANM5_HUMAN	PRMT5	Protein arginine N-methyltransferase 5 OS=Homo sapiens OX=9606 GN=PRMT5 PE=1 SV=4	9	0.991239	6.694	6.705	0.998359	0.00382162	-0.00236878	4.61822	7.64336	4.61894	6.08487	8.93553	8.26174	4.58636	7.74106	4.79013	7.2078	7.14364	8.76266
sp|Q8IWV8|UBR2_HUMAN	UBR2	E3 ubiquitin-protein ligase UBR2 OS=Homo sapiens OX=9606 GN=UBR2 PE=1 SV=1	3	0.99183	6.924	6.936	0.99827	0.00356276	-0.00249817	3.47979	6.90185	8.49925	7.86973	6.76518	8.02924	4.24528	5.70345	8.08553	9.66537	5.95555	7.9589
sp|O75940|SPF30_HUMAN	SMNDC1	Survival of motor neuron-related-splicing factor 30 OS=Homo sapiens OX=9606 GN=SMNDC1 PE=1 SV=1	8	0.987882	6.49	6.503	0.998001	0.00529493	-0.00288695	6.30045	7.86935	4.70964	4.89327	8.0483	7.12191	5.49567	8.05592	4.49309	6.09424	6.87644	8.00482
sp|Q00839|HNRPU_HUMAN	HNRNPU	Heterogeneous nuclear ribonucleoprotein U OS=Homo sapiens OX=9606 GN=HNRNPU PE=1 SV=6	46	0.983289	6.769	6.783	0.997936	0.00731882	-0.00298078	5.39985	7.37691	5.51948	7.23388	7.99551	7.0898	5.33477	7.749	5.95179	8.3795	6.50492	6.77687
sp|Q13485|SMAD4_HUMAN	SMAD4	Mothers against decapentaplegic homolog 4 OS=Homo sapiens OX=9606 GN=SMAD4 PE=1 SV=1	1	0.990374	7.865	7.882	0.997843	0.00420077	-0.00311498	2.50235	7.40006	6.60892	10.939	9.7922	9.94568	8.55494	8.55081	7.57974	9.99281	5.22577	7.39068
sp|O95232|LC7L3_HUMAN	LUC7L3	Luc7-like protein 3 OS=Homo sapiens OX=9606 GN=LUC7L3 PE=1 SV=2	7	0.98661	6.814	6.829	0.997803	0.00585449	-0.00317239	5.48261	7.54072	5.25656	5.47457	9.67416	7.45591	5.63147	7.90986	5.13903	6.55376	7.80218	7.93852
sp|Q8N6T3|ARFG1_HUMAN	ARFGAP1	ADP-ribosylation factor GTPase-activating protein 1 OS=Homo sapiens OX=9606 GN=ARFGAP1 PE=1 SV=2	2	0.989576	6.806	6.821	0.997801	0.00455085	-0.00317611	6.40145	9.32423	4.14888	5.03796	7.90268	8.0219	5.67595	9.7235	4.79658	6.76342	7.77142	6.19246
tr|H0YHG0|H0YHG0_HUMAN		readthrough, Uncharacterized protein (Fragment) OS=Homo sapiens OX=9606 PE=1 SV=1	6	0.986081	6.213	6.227	0.997752	0.00608741	-0.00324722	6.12678	7.40508	3.83938	4.99943	8.41095	6.49455	5.92232	7.4447	4.25478	5.8265	6.95571	6.96034
sp|P49736|MCM2_HUMAN	MCM2	DNA replication licensing factor MCM2 OS=Homo sapiens OX=9606 GN=MCM2 PE=1 SV=4	18	0.985521	6.645	6.66	0.997748	0.00633412	-0.00325298	6.05182	7.5856	4.64697	5.44631	8.49271	7.64523	5.61801	7.74207	4.68506	6.48527	7.39097	8.03776
sp|Q9UMX0|UBQL1_HUMAN	UBQLN1	Ubiquilin-1 OS=Homo sapiens OX=9606 GN=UBQLN1 PE=1 SV=2	5	0.983684	7.44	7.457	0.99772	0.00714439	-0.00329272	5.63211	6.93377	6.57451	6.92577	9.54137	9.0321	5.82178	8.1612	6.25259	7.4163	7.89879	9.18999
sp|Q9Y5W7|SNX14_HUMAN	SNX14	Sorting nexin-14 OS=Homo sapiens OX=9606 GN=SNX14 PE=1 SV=3	40	0.984269	7.759	7.777	0.997685	0.00688619	-0.00334301	7.0597	8.19033	5.5557	6.74444	9.80661	9.19983	6.90096	9.02352	5.6563	7.38913	8.54107	9.15019
sp|Q9BY32|ITPA_HUMAN	ITPA	Inosine triphosphate pyrophosphatase OS=Homo sapiens OX=9606 GN=ITPA PE=1 SV=2	2	0.981337	7.287	7.304	0.997673	0.00818183	-0.00336177	5.65237	6.64238	7.15882	8.72189	7.59018	7.95834	6.08885	8.49734	5.42592	8.35324	7.02024	8.43891
sp|Q15008|PSMD6_HUMAN	PSMD6	26S proteasome non-ATPase regulatory subunit 6 OS=Homo sapiens OX=9606 GN=PSMD6 PE=1 SV=1	12	0.983036	6.864	6.883	0.99724	0.00743058	-0.00398796	5.95373	7.67538	4.69541	5.86154	8.41072	8.58611	5.85186	7.85541	4.9394	6.61901	7.22739	8.80242
sp|O14757|CHK1_HUMAN	CHEK1	Serine/threonine-protein kinase Chk1 OS=Homo sapiens OX=9606 GN=CHEK1 PE=1 SV=2	2	0.985512	5.701	5.717	0.997201	0.00633808	-0.00404329	5.55537	5.32943	5.38952	3.0009	6.83599	8.09721	5.48132	6.4427	3.819	5.41877	6.60637	6.5326
sp|Q08345|DDR1_HUMAN	DDR1	Epithelial discoidin domain-containing receptor 1 OS=Homo sapiens OX=9606 GN=DDR1 PE=1 SV=1	2	0.974253	7.244	7.265	0.997109	0.0113282	-0.00417625	6.23585	7.54148	6.39219	7.41662	7.86152	8.01738	5.56576	8.63932	6.16804	8.50458	6.52703	8.18538
sp|Q92615|LAR4B_HUMAN	LARP4B	La-related protein 4B OS=Homo sapiens OX=9606 GN=LARP4B PE=1 SV=3	4	0.976148	7.435	7.457	0.99705	0.0104843	-0.0042626	6.39293	7.8486	6.20408	6.65848	9.64833	7.85777	5.88324	7.82334	6.35376	7.764	7.84533	9.07119
sp|Q9H7D0|DOCK5_HUMAN	DOCK5	Dedicator of cytokinesis protein 5 OS=Homo sapiens OX=9606 GN=DOCK5 PE=1 SV=3	1	0.98594	8.097	8.121	0.997045	0.00614951	-0.00426991	5.91739	8.4136	6.34964	11.7438	8.8561	7.3022	6.43062	9.9089	8.53048	11.5749	7.48505	4.79561
sp|Q8TDM6|DLG5_HUMAN	DLG5	Disks large homolog 5 OS=Homo sapiens OX=9606 GN=DLG5 PE=1 SV=4	3	0.974905	7.355	7.377	0.997018	0.0110377	-0.00430889	5.85124	6.32572	7.27176	6.97492	9.38966	8.31451	5.63755	7.45188	6.72552	8.43893	7.38696	8.62237
sp|Q9UMR5|PPT2_HUMAN	PPT2	Lysosomal thioesterase PPT2 OS=Homo sapiens OX=9606 GN=PPT2 PE=1 SV=4	3	0.985728	7.69	7.714	0.996889	0.00624291	-0.00449555	4.2967	8.21029	6.34263	8.08878	10.4878	8.71653	3.90639	9.43017	6.42906	8.12497	8.41708	9.97354
sp|P27449|VATL_HUMAN	ATP6V0C	V-type proton ATPase 16 kDa proteolipid subunit OS=Homo sapiens OX=9606 GN=ATP6V0C PE=1 SV=1	1	0.980773	7.689	7.713	0.996888	0.0084315	-0.00449613	5.47812	8.35032	5.76239	9.2206	9.23141	8.09243	7.00612	10.3234	5.86803	9.21478	7.29772	6.56941
sp|Q14204|DYHC1_HUMAN	DYNC1H1	Cytoplasmic dynein 1 heavy chain 1 OS=Homo sapiens OX=9606 GN=DYNC1H1 PE=1 SV=5	99	0.982827	7.386	7.41	0.996761	0.00752292	-0.00468028	5.40268	6.93348	5.91391	7.30031	7.52839	11.2394	5.45384	8.23786	6.10386	8.3751	6.66562	9.62263
sp|P53396|ACLY_HUMAN	ACLY	ATP-citrate synthase OS=Homo sapiens OX=9606 GN=ACLY PE=1 SV=3	10	0.973143	7.164	7.188	0.996661	0.0118233	-0.00482507	6.29157	6.69156	5.90712	7.48277	9.46586	7.14342	5.40319	8.32907	6.10854	8.45058	7.19322	7.6462
sp|P31153|METK2_HUMAN	MAT2A	S-adenosylmethionine synthase isoform type-2 OS=Homo sapiens OX=9606 GN=MAT2A PE=1 SV=1	5	0.969284	6.834	6.857	0.996646	0.013549	-0.00484727	5.90786	6.68635	5.59765	7.00218	8.2657	7.54221	5.89392	7.94241	5.40118	7.76876	6.62213	7.51391
sp|Q8IWA4|MFN1_HUMAN	MFN1	Mitofusin-1 OS=Homo sapiens OX=9606 GN=MFN1 PE=1 SV=3	3	0.987095	7.696	7.722	0.996633	0.00564105	-0.00486576	5.28162	6.37	7.65722	11.2813	8.8696	6.71846	5.70824	6.3769	7.59089	13.7243	5.69533	7.23391
sp|P54652|HSP72_HUMAN	HSPA2	Heat shock-related 70 kDa protein 2 OS=Homo sapiens OX=9606 GN=HSPA2 PE=1 SV=1	3	0.974963	7.504	7.53	0.996547	0.0110119	-0.00499004	6.03178	7.54493	6.16413	7.29307	9.33343	8.65378	5.66124	9.03809	5.82523	8.05147	7.4577	9.14605
sp|P06730|IF4E_HUMAN	EIF4E	Eukaryotic translation initiation factor 4E OS=Homo sapiens OX=9606 GN=EIF4E PE=1 SV=2	4	0.975633	7.21	7.235	0.996545	0.0107135	-0.00499376	5.24979	8.37525	5.93724	7.54413	8.84735	7.30611	5.68057	8.34133	5.81312	8.70353	6.54994	8.32127
sp|Q01581|HMCS1_HUMAN	HMGCS1	Hydroxymethylglutaryl-CoA synthase, cytoplasmic OS=Homo sapiens OX=9606 GN=HMGCS1 PE=1 SV=2	3	0.980353	6.486	6.509	0.996466	0.00861752	-0.00510689	5.38842	6.42253	5.26702	7.31817	7.50087	7.01978	3.24546	7.49634	5.06702	7.98075	6.85846	8.40637
sp|Q8IWL3|HSC20_HUMAN	HSCB	Iron-sulfur cluster co-chaperone protein HscB OS=Homo sapiens OX=9606 GN=HSCB PE=1 SV=3	1	0.987258	7.422	7.449	0.996375	0.00556934	-0.00523876	4.18	6.75373	8.44103	11.7132	6.28342	7.16294	4.17078	5.70612	7.5775	13.0169	6.46846	7.75273
sp|Q9NQC3-3|RTN4-3_HUMAN	RTN4	Isoform of Q9NQC3, Isoform C of Reticulon-4 OS=Homo sapiens OX=9606 GN=RTN4 PE=1 SV=2	4	0.987939	8.148	8.178	0.996332	0.00526987	-0.00530208	8.36661	10.3902	3.69871	4.35154	11.9585	10.1225	8.96451	11.473	3.78034	4.51521	11.2052	9.12949
sp|Q9BXX3|AN30A_HUMAN	ANKRD30A	Ankyrin repeat domain-containing protein 30A OS=Homo sapiens OX=9606 GN=ANKRD30A PE=1 SV=3	2	0.972025	6.82	6.846	0.996202	0.0123226	-0.00548955	5.92078	7.33519	5.23714	6.48605	8.4189	7.52222	5.76263	7.60411	4.76285	7.83304	7.16176	7.94909
sp|Q9Y5X1|SNX9_HUMAN	SNX9	Sorting nexin-9 OS=Homo sapiens OX=9606 GN=SNX9 PE=1 SV=1	6	0.966593	7.487	7.516	0.996142	0.0147564	-0.00557731	6.8302	7.76367	5.84558	7.01032	8.9785	8.49108	6.24327	8.68155	5.84288	7.66473	7.75319	8.91269
sp|Q92733|PRCC_HUMAN	PRCC	Proline-rich protein PRCC OS=Homo sapiens OX=9606 GN=PRCC PE=1 SV=1	2	0.976235	6.559	6.585	0.996052	0.0104456	-0.00570757	5.89274	6.6175	3.86693	6.35477	8.12371	8.49893	7.36311	6.65095	4.69992	5.68918	7.13242	7.97323
sp|Q9Y295|DRG1_HUMAN	DRG1	Developmentally-regulated GTP-binding protein 1 OS=Homo sapiens OX=9606 GN=DRG1 PE=1 SV=1	17	0.974445	6.707	6.734	0.99599	0.0112427	-0.00579612	6.22915	7.15475	4.74807	5.5705	8.92949	7.6114	5.86934	7.51612	4.79394	6.50878	7.34616	8.36814
sp|P39019|RS19_HUMAN	RPS19	40S ribosomal protein S19 OS=Homo sapiens OX=9606 GN=RPS19 PE=1 SV=2	22	0.955631	6.672	6.699	0.99597	0.0197098	-0.00582646	6.23542	7.63986	5.86139	6.58281	7.21159	6.5004	5.99151	8.09663	5.53517	7.2018	6.23849	7.12857
sp|O75925|PIAS1_HUMAN	PIAS1	E3 SUMO-protein ligase PIAS1 OS=Homo sapiens OX=9606 GN=PIAS1 PE=1 SV=2	2	0.975264	6.85	6.878	0.995929	0.0108778	-0.00588513	5.9572	7.47316	5.01588	5.90434	7.95809	8.78865	4.46941	8.64928	5.49009	6.41358	7.97296	8.27505
sp|Q9P0S3|ORML1_HUMAN	ORMDL1	ORM1-like protein 1 OS=Homo sapiens OX=9606 GN=ORMDL1 PE=1 SV=1	2	0.966423	7.306	7.336	0.995911	0.0148327	-0.00591189	6.72884	5.77267	6.20128	7.81727	7.70875	9.60926	6.83927	7.82458	6.1051	6.82212	7.73361	8.69026
sp|P17066|HSP76_HUMAN	HSPA6	Heat shock 70 kDa protein 6 OS=Homo sapiens OX=9606 GN=HSPA6 PE=1 SV=2	19	0.980676	7.301	7.331	0.995908	0.00847445	-0.00591593	4.59142	9.03501	5.06758	6.81868	8.73891	9.55262	4.39432	9.62364	5.33931	7.52812	7.85861	9.24174
sp|P49321|NASP_HUMAN	NASP	Nuclear autoantigenic sperm protein OS=Homo sapiens OX=9606 GN=NASP PE=1 SV=2	9	0.960223	6.475	6.502	0.995847	0.0176279	-0.00600336	6.50931	6.96025	5.05868	5.61339	7.25188	7.45372	6.31996	6.84092	5.11161	6.81833	6.15117	7.76814
sp|Q99615|DNJC7_HUMAN	DNAJC7	DnaJ homolog subfamily C member 7 OS=Homo sapiens OX=9606 GN=DNAJC7 PE=1 SV=2	18	0.97566	6.533	6.561	0.995732	0.0107015	-0.00617008	6.10188	7.43066	4.01971	5.21975	9.13144	7.29646	6.25755	7.71812	4.45875	6.41161	7.25804	7.26164
sp|Q9BQ61|TRIR_HUMAN	TRIR	Telomerase RNA component interacting RNase OS=Homo sapiens OX=9606 GN=TRIR PE=1 SV=1	5	0.960125	6.76	6.79	0.995582	0.0176722	-0.00638833	5.64574	7.0209	5.89349	6.75109	8.12208	7.12496	5.39171	7.06486	5.65736	8.13167	6.52387	7.97215
sp|Q9UI30|TR112_HUMAN	TRMT112	Multifunctional methyltransferase subunit TRM112-like protein OS=Homo sapiens OX=9606 GN=TRMT112 PE=1 SV=1	2	0.961004	6.819	6.851	0.995329	0.0172748	-0.0067544	6.52113	7.16524	5.71224	6.95375	8.00911	6.55225	8.50365	7.74718	4.83185	5.98836	6.55982	7.47241
sp|Q96HP4|OXND1_HUMAN	OXNAD1	Oxidoreductase NAD-binding domain-containing protein 1 OS=Homo sapiens OX=9606 GN=OXNAD1 PE=1 SV=1	1	0.986166	7.752	7.789	0.99525	0.00604997	-0.00686955	3.72608	5.99461	9.18166	14.2612	7.93786	5.41006	4.77365	5.79712	9.66252	13.8868	5.5928	7.01929
sp|Q00796|DHSO_HUMAN	SORD	Sorbitol dehydrogenase OS=Homo sapiens OX=9606 GN=SORD PE=1 SV=4	1	0.973122	6.653	6.685	0.995213	0.0118327	-0.00692253	5.62194	5.71114	4.89925	6.36171	10.0657	7.25732	6.03672	8.19289	5.09957	5.60406	8.25461	6.92272
sp|Q14692|BMS1_HUMAN	BMS1	Ribosome biogenesis protein BMS1 homolog OS=Homo sapiens OX=9606 GN=BMS1 PE=1 SV=1	2	0.980428	6.607	6.639	0.99518	0.00858429	-0.00697061	5.93459	7.26744	3.95815	4.72414	11.5108	6.24985	6.83905	7.04969	4.27577	6.75048	8.59756	6.31952
sp|Q9H0D6|XRN2_HUMAN	XRN2	5'-3' exoribonuclease 2 OS=Homo sapiens OX=9606 GN=XRN2 PE=1 SV=1	18	0.961588	6.766	6.799	0.995146	0.017011	-0.00701939	5.58284	7.2049	5.45377	6.28482	8.83969	7.23266	5.72528	7.45692	5.30064	7.1909	7.54272	7.57907
sp|P04632|CPNS1_HUMAN	CAPNS1	Calpain small subunit 1 OS=Homo sapiens OX=9606 GN=CAPNS1 PE=1 SV=1	1	0.959279	6.657	6.69	0.995067	0.0180551	-0.00713404	5.60956	6.01141	5.25516	7.59141	8.31931	7.15765	5.54706	7.26607	5.99261	7.97524	6.15164	7.20838
sp|Q5T3I0|GPTC4_HUMAN	GPATCH4	G patch domain-containing protein 4 OS=Homo sapiens OX=9606 GN=GPATCH4 PE=1 SV=2	13	0.975104	6.668	6.702	0.994927	0.0109491	-0.00733758	6.30965	9.23399	4.31195	4.86911	8.31074	6.97095	5.8811	9.42748	4.65831	5.37237	7.50269	7.36712
sp|Q9H6A9|PCX3_HUMAN	PCNX3	Pecanex-like protein 3 OS=Homo sapiens OX=9606 GN=PCNX3 PE=1 SV=2	1	0.964774	7.104	7.141	0.994819	0.0155744	-0.00749454	7.49442	6.10252	6.44026	8.00456	6.34889	8.23232	5.36229	8.64312	5.3408	9.4758	6.18788	7.83533
sp|P17152|TMM11_HUMAN	TMEM11	Transmembrane protein 11, mitochondrial OS=Homo sapiens OX=9606 GN=TMEM11 PE=1 SV=1	3	0.984961	7.669	7.709	0.994811	0.00658097	-0.00750526	4.45623	5.18221	8.58219	14.5653	7.20668	6.02171	4.83977	6.83742	8.60841	14.351	5.64987	5.96834
sp|Q658Y4|F91A1_HUMAN	FAM91A1	Protein FAM91A1 OS=Homo sapiens OX=9606 GN=FAM91A1 PE=1 SV=3	1	0.963171	7.077	7.114	0.994799	0.0162966	-0.00752306	5.90872	6.72996	6.12122	6.39695	8.77818	8.52893	5.37287	7.18672	5.50641	8.33922	7.47489	8.8038
sp|Q9UDW1|QCR9_HUMAN	UQCR10	Cytochrome b-c1 complex subunit 9 OS=Homo sapiens OX=9606 GN=UQCR10 PE=1 SV=3	4	0.991419	7.823	7.864	0.994786	0.00374276	-0.00754136	3.55329	3.81616	11.1952	19.208	5.18388	3.98421	3.22089	4.65704	12.0634	19.2642	3.58161	4.39722
sp|Q92530|PSMF1_HUMAN	PSMF1	Proteasome inhibitor PI31 subunit OS=Homo sapiens OX=9606 GN=PSMF1 PE=1 SV=2	7	0.962447	7.003	7.04	0.994744	0.0166232	-0.00760234	6.41731	7.40371	5.22384	5.71873	8.63072	8.62105	6.07604	7.94525	5.09426	7.10018	7.56247	8.46429
sp|Q00341|VIGLN_HUMAN	HDLBP	Vigilin OS=Homo sapiens OX=9606 GN=HDLBP PE=1 SV=2	22	0.957292	6.544	6.579	0.99468	0.0189556	-0.00769556	6.01145	7.23659	4.76707	5.71312	8.06135	7.47142	5.99584	7.51981	4.86157	6.92807	6.78722	7.38362
sp|Q16576|RBBP7_HUMAN	RBBP7	Histone-binding protein RBBP7 OS=Homo sapiens OX=9606 GN=RBBP7 PE=1 SV=1	13	0.973765	6.453	6.488	0.994605	0.0115458	-0.00780379	4.62052	7.72302	4.53769	5.67663	7.9322	8.22781	4.17919	7.45777	4.60141	6.69451	6.80548	9.18798
sp|Q7Z6Z7|HUWE1_HUMAN	HUWE1	E3 ubiquitin-protein ligase HUWE1 OS=Homo sapiens OX=9606 GN=HUWE1 PE=1 SV=3	9	0.961567	7.251	7.291	0.994514	0.0170204	-0.00793673	6.04798	7.33399	6.03533	6.67192	9.33889	8.0795	5.57034	8.40292	5.2967	7.99232	7.8051	8.67728
sp|P25786|PSA1_HUMAN	PSMA1	Proteasome subunit alpha type-1 OS=Homo sapiens OX=9606 GN=PSMA1 PE=1 SV=1	13	0.967526	7.232	7.273	0.994363	0.0143374	-0.0081559	4.63773	8.31836	5.65291	7.02143	9.11296	8.65144	4.89413	8.24118	5.73124	7.86355	8.03683	8.87195
sp|Q9H4A6|GOLP3_HUMAN	GOLPH3	Golgi phosphoprotein 3 OS=Homo sapiens OX=9606 GN=GOLPH3 PE=1 SV=1	13	0.948605	7.547	7.59	0.994335	0.0229146	-0.00819661	5.92569	7.61608	7.26274	7.94006	8.64579	7.89463	5.35954	8.24931	6.85584	8.332	7.87947	8.8645
sp|Q13601|KRR1_HUMAN	KRR1	KRR1 small subunit processome component homolog OS=Homo sapiens OX=9606 GN=KRR1 PE=1 SV=4	12	0.969931	6.669	6.709	0.994038	0.0132592	-0.00862729	5.26599	7.11821	4.66737	5.72472	10.8805	6.35635	5.5857	7.46914	5.14047	6.77809	8.22886	7.05097
sp|P68371|TBB4B_HUMAN	TUBB4B	Tubulin beta-4B chain OS=Homo sapiens OX=9606 GN=TUBB4B PE=1 SV=1	38	0.953429	6.8	6.841	0.994007	0.0207116	-0.00867248	6.32888	7.55733	5.02349	5.87743	8.00915	8.00114	5.97748	7.99645	5.14216	6.67603	7.20345	8.0499
sp|P62913|RL11_HUMAN	RPL11	60S ribosomal protein L11 OS=Homo sapiens OX=9606 GN=RPL11 PE=1 SV=2	42	0.954064	6.808	6.851	0.993724	0.0204225	-0.00908355	6.25773	8.06068	4.83115	6.50798	8.18024	7.0101	7.45219	8.63852	4.87789	7.08572	5.99758	7.05535
sp|Q9BWD1|THIC_HUMAN	ACAT2	Acetyl-CoA acetyltransferase, cytosolic OS=Homo sapiens OX=9606 GN=ACAT2 PE=1 SV=2	1	0.962182	6.845	6.889	0.993613	0.0167428	-0.00924404	6.01065	7.94606	4.21615	7.869	8.91532	6.11477	5.63118	7.67997	5.32879	7.02994	6.68381	8.9782
sp|Q9NZJ6|COQ3_HUMAN	COQ3	Ubiquinone biosynthesis O-methyltransferase, mitochondrial OS=Homo sapiens OX=9606 GN=COQ3 PE=1 SV=3	1	0.977954	7.477	7.53	0.992961	0.00968157	-0.0101903	3.12924	6.59212	9.70009	12.4723	7.83004	5.13785	4.59418	6.41425	10.3096	12.4674	5.19221	6.20112
sp|Q7Z5K2|WAPL_HUMAN	WAPL	Wings apart-like protein homolog OS=Homo sapiens OX=9606 GN=WAPL PE=1 SV=1	1	0.978298	6.762	6.81	0.992952	0.00952883	-0.0102048	4.70696	8.57784	2.73531	6.15097	9.82586	8.57561	3.57722	9.72916	3.29028	5.20161	8.42267	10.6384
sp|O00506|STK25_HUMAN	STK25	Serine/threonine-protein kinase 25 OS=Homo sapiens OX=9606 GN=STK25 PE=1 SV=1	4	0.946951	7.302	7.354	0.992929	0.0236725	-0.0102375	5.58914	7.43459	6.35388	7.30399	8.8754	8.25267	6.00285	7.9972	5.17871	8.18095	7.72189	9.04436
sp|Q8NCF5|NF2IP_HUMAN	NFATC2IP	NFATC2-interacting protein OS=Homo sapiens OX=9606 GN=NFATC2IP PE=1 SV=1	1	0.976942	7.425	7.478	0.992913	0.0101312	-0.0102614	4.09894	7.25366	8.21672	7.32837	12.635	5.01696	6.39785	6.5053	6.61749	13.956	5.44001	5.95106
sp|Q8IVV7|GID4_HUMAN	GID4	Glucose-induced degradation protein 4 homolog OS=Homo sapiens OX=9606 GN=GID4 PE=1 SV=1	1	0.958911	6.736	6.785	0.992778	0.0182217	-0.0104567	5.32359	6.53774	4.78269	6.61721	9.53433	7.61953	6.43707	7.68933	4.64283	5.74858	7.4018	8.78765
sp|O43399|TPD54_HUMAN	TPD52L2	Tumor protein D54 OS=Homo sapiens OX=9606 GN=TPD52L2 PE=1 SV=2	16	0.95433	7.482	7.537	0.992703	0.0203014	-0.0105664	5.40944	8.24553	5.82737	6.69753	9.45649	9.25482	5.90742	8.82466	5.68306	7.4618	8.05676	9.28799
sp|Q6GYQ0|RGPA1_HUMAN	RALGAPA1	Ral GTPase-activating protein subunit alpha-1 OS=Homo sapiens OX=9606 GN=RALGAPA1 PE=1 SV=1	4	0.979506	7.52	7.576	0.992608	0.0089929	-0.0107037	4.25105	5.11293	9.65126	13.5429	6.55041	6.01014	4.15904	6.12934	10.0125	14.2012	4.66729	6.28369
sp|P63220|RS21_HUMAN	RPS21	40S ribosomal protein S21 OS=Homo sapiens OX=9606 GN=RPS21 PE=1 SV=1	7	0.959479	6.627	6.677	0.992512	0.0179645	-0.0108441	4.8965	8.44632	5.10238	6.02346	7.37903	7.91392	3.99673	7.85165	5.39565	7.46149	6.24257	9.11676
sp|P18669|PGAM1_HUMAN	PGAM1	Phosphoglycerate mutase 1 OS=Homo sapiens OX=9606 GN=PGAM1 PE=1 SV=2	6	0.961617	7.271	7.327	0.992357	0.0169979	-0.0110688	4.94017	7.47672	6.48738	10.1236	7.68849	6.91177	4.96801	8.27565	6.96914	11.1133	6.1435	6.49022
sp|Q9BRR8|GPTC1_HUMAN	GPATCH1	G patch domain-containing protein 1 OS=Homo sapiens OX=9606 GN=GPATCH1 PE=1 SV=1	12	0.962274	6.583	6.634	0.992312	0.0167012	-0.0111338	5.47197	8.41186	4.09817	5.04654	9.10376	7.36475	5.56132	8.52365	4.30127	5.88465	7.49281	8.04125
sp|O43759|SNG1_HUMAN	SYNGR1	Synaptogyrin-1 OS=Homo sapiens OX=9606 GN=SYNGR1 PE=1 SV=2	2	0.936993	7.455	7.513	0.99228	0.0282637	-0.0111807	6.29188	7.8834	5.85362	7.00083	9.10439	8.5954	6.51943	9.06232	6.01273	7.27221	7.62611	8.58279
sp|P10253|LYAG_HUMAN	GAA	Lysosomal alpha-glucosidase OS=Homo sapiens OX=9606 GN=GAA PE=1 SV=4	19	0.946724	7.17	7.226	0.99225	0.0237766	-0.0112241	5.12835	7.65831	6.05191	7.05961	9.30698	7.81422	5.28567	8.33893	5.87866	7.32254	7.87313	8.65567
sp|Q9Y5V3|MAGD1_HUMAN	MAGED1	Melanoma-associated antigen D1 OS=Homo sapiens OX=9606 GN=MAGED1 PE=1 SV=3	1	0.958796	6.4	6.45	0.992248	0.0182738	-0.0112273	6.10517	8.53538	3.91843	5.23926	7.2658	7.33613	5.82818	8.57188	4.89663	4.76169	6.58644	8.05422
sp|Q9Y4X5|ARI1_HUMAN	ARIH1	E3 ubiquitin-protein ligase ARIH1 OS=Homo sapiens OX=9606 GN=ARIH1 PE=1 SV=2	4	0.942636	7.018	7.073	0.992224	0.025656	-0.0112623	5.77134	8.17	5.73942	6.35004	8.4751	7.60069	5.17813	7.59167	5.45883	7.89794	7.96664	8.34669
sp|Q9BSD7|NTPCR_HUMAN	NTPCR	Cancer-related nucleoside-triphosphatase OS=Homo sapiens OX=9606 GN=NTPCR PE=1 SV=1	14	0.944763	6.997	7.052	0.992201	0.0246771	-0.011296	5.85318	7.28406	6.36569	8.74458	7.28597	6.44874	5.5029	7.58679	6.78498	9.91671	5.79536	6.72595
sp|Q03052|PO3F1_HUMAN	POU3F1	POU domain, class 3, transcription factor 1 OS=Homo sapiens OX=9606 GN=POU3F1 PE=2 SV=3	8	0.937007	6.354	6.404	0.992192	0.0282572	-0.0113082	6.10493	6.29347	4.79279	6.0562	8.71697	6.15769	6.13946	6.7435	5.16314	6.01191	7.46772	6.89838
sp|P55036|PSMD4_HUMAN	PSMD4	26S proteasome non-ATPase regulatory subunit 4 OS=Homo sapiens OX=9606 GN=PSMD4 PE=1 SV=1	11	0.947821	7.087	7.145	0.991882	0.0232737	-0.011759	5.25052	7.41308	5.2598	7.12999	9.06098	8.41055	5.25169	8.18996	5.50969	7.82982	7.688	8.40196
sp|P33981|TTK_HUMAN	TTK	Dual specificity protein kinase TTK OS=Homo sapiens OX=9606 GN=TTK PE=1 SV=2	2	0.937065	7.153	7.212	0.991819	0.0282303	-0.011851	4.98273	7.32503	6.27171	8.25747	8.61757	7.4608	5.46279	6.88652	6.87891	8.95617	6.88181	8.20834
sp|P49327|FAS_HUMAN	FASN	Fatty acid synthase OS=Homo sapiens OX=9606 GN=FASN PE=1 SV=3	163	0.940467	6.994	7.053	0.991635	0.0266564	-0.0121192	5.55487	7.33289	5.7032	6.3638	8.57705	8.43347	5.1405	8.03538	5.73306	7.54455	7.39687	8.46636
sp|Q9Y5A7|NUB1_HUMAN	NUB1	NEDD8 ultimate buster 1 OS=Homo sapiens OX=9606 GN=NUB1 PE=1 SV=2	1	0.959403	6.749	6.807	0.991479	0.0179989	-0.0123454	7.27624	7.01813	3.93351	4.88419	10.0401	7.34265	5.49218	7.90407	4.37633	6.99933	7.20548	8.86203
sp|P16403|H12_HUMAN	H1-2	Histone H1.2 OS=Homo sapiens OX=9606 GN=H1-2 PE=1 SV=2	1	0.952152	6.604	6.661	0.991443	0.0212937	-0.0123987	5.38267	8.62371	4.4881	6.06167	7.50081	7.56859	6.01103	8.86294	4.46407	5.52758	7.35378	7.74391
sp|P35606|COPB2_HUMAN	COPB2	Coatomer subunit beta' OS=Homo sapiens OX=9606 GN=COPB2 PE=1 SV=2	63	0.955938	7.72	7.787	0.991396	0.0195703	-0.0124668	5.58843	8.75348	5.42038	6.96788	9.36879	10.2228	5.14919	9.48819	5.70025	7.87046	8.15374	10.3593
sp|Q15459|SF3A1_HUMAN	SF3A1	Splicing factor 3A subunit 1 OS=Homo sapiens OX=9606 GN=SF3A1 PE=1 SV=1	20	0.945746	6.714	6.773	0.991289	0.0242255	-0.0126225	5.77671	7.42808	4.72698	5.74557	9.16287	7.4417	5.66802	7.86662	4.92729	6.43925	7.38826	8.34799
sp|P02458|CO2A1_HUMAN	COL2A1	Collagen alpha-1(II) chain OS=Homo sapiens OX=9606 GN=COL2A1 PE=1 SV=3	2	0.912688	6.814	6.874	0.991271	0.0396777	-0.0126479	6.66922	6.83437	5.969	6.82803	7.76633	6.81782	5.33566	6.97729	5.75828	8.02928	6.92501	8.21992
sp|Q9NVP1|DDX18_HUMAN	DDX18	ATP-dependent RNA helicase DDX18 OS=Homo sapiens OX=9606 GN=DDX18 PE=1 SV=2	28	0.947239	6.671	6.73	0.991233	0.0235404	-0.0127035	5.63704	7.62417	4.78717	5.46866	9.39702	7.11139	5.85141	8.45445	4.89236	6.37413	7.58423	7.22465
sp|Q9H0S4|DDX47_HUMAN	DDX47	Probable ATP-dependent RNA helicase DDX47 OS=Homo sapiens OX=9606 GN=DDX47 PE=1 SV=1	21	0.956155	6.444	6.501	0.991232	0.0194717	-0.0127052	5.75969	7.83623	4.21352	5.06383	9.36158	6.43064	6.35925	8.80822	4.06034	5.84221	7.547	6.39052
sp|Q9NXH9|TRM1_HUMAN	TRMT1	tRNA (guanine(26)-N(2))-dimethyltransferase OS=Homo sapiens OX=9606 GN=TRMT1 PE=1 SV=1	1	0.963045	6.841	6.902	0.991162	0.0163534	-0.0128072	4.21179	6.13674	7.41727	10.4087	6.2815	6.58836	5.19563	4.8827	8.46883	11.0963	5.33127	6.43996
sp|P12931|SRC_HUMAN	SRC	Proto-oncogene tyrosine-protein kinase Src OS=Homo sapiens OX=9606 GN=SRC PE=1 SV=3	8	0.961505	7.488	7.556	0.991001	0.0170485	-0.0130423	5.30682	5.92344	5.89175	7.19071	7.27838	13.3386	5.4255	7.57844	6.84348	8.97048	6.96774	9.55141
sp|P51798|CLCN7_HUMAN	CLCN7	H(+)/Cl(-) exchange transporter 7 OS=Homo sapiens OX=9606 GN=CLCN7 PE=1 SV=2	4	0.927866	7.527	7.596	0.990916	0.0325147	-0.0131649	6.24901	7.25921	6.05129	7.13452	9.16993	9.2973	6.54932	8.65152	6.18021	7.33836	7.65257	9.20577
sp|Q9NY61|AATF_HUMAN	AATF	Protein AATF OS=Homo sapiens OX=9606 GN=AATF PE=1 SV=1	4	0.961028	6.623	6.685	0.990726	0.017264	-0.0134427	6.04225	7.11465	4.20148	4.39431	11.1408	6.84628	6.46116	8.08006	4.30554	5.3124	8.46659	7.48466
sp|Q9NRG7|D39U1_HUMAN	SDR39U1	Epimerase family protein SDR39U1 OS=Homo sapiens OX=9606 GN=SDR39U1 PE=1 SV=3	2	0.976499	7.567	7.638	0.990704	0.0103282	-0.0134735	3.74643	5.61498	9.15375	14.5152	7.37683	4.99276	4.07019	4.99225	10.1752	15.2713	5.11574	6.20514
sp|O00303|EIF3F_HUMAN	EIF3F	Eukaryotic translation initiation factor 3 subunit F OS=Homo sapiens OX=9606 GN=EIF3F PE=1 SV=1	10	0.910704	6.929	6.995	0.990565	0.0406228	-0.0136769	5.73262	7.99061	6.00669	7.1708	7.55722	7.11481	5.60136	7.80887	6.01503	7.83782	6.49556	8.21102
sp|O95639|CPSF4_HUMAN	CPSF4	Cleavage and polyadenylation specificity factor subunit 4 OS=Homo sapiens OX=9606 GN=CPSF4 PE=1 SV=1	3	0.949804	6.503	6.565	0.990556	0.022366	-0.0136896	6.1527	7.26068	4.63483	5.21283	8.87827	6.87842	5.91213	9.11066	4.08588	5.4109	7.16317	7.70726
sp|P36915|GNL1_HUMAN	GNL1	Guanine nucleotide-binding protein-like 1 OS=Homo sapiens OX=9606 GN=GNL1 PE=1 SV=2	3	0.939685	6.589	6.652	0.990529	0.0270177	-0.0137286	6.35834	7.78812	4.65939	5.52223	7.58706	7.6184	6.13761	7.95691	4.04234	6.31001	7.74793	7.71556
sp|Q8N612|FHI1B_HUMAN	FHIP1B	FHF complex subunit HOOK interacting protein 1B OS=Homo sapiens OX=9606 GN=FHIP1B PE=1 SV=3	2	0.949885	6.162	6.221	0.990516	0.022329	-0.0137478	6.8388	6.40603	3.88496	4.63331	9.28885	5.91916	6.90709	6.81706	4.52256	4.9676	7.66974	6.44371
sp|Q9BRG2|SH23A_HUMAN	SH2D3A	SH2 domain-containing protein 3A OS=Homo sapiens OX=9606 GN=SH2D3A PE=1 SV=1	1	0.945551	6.953	7.02	0.990456	0.024315	-0.0138354	5.57002	7.78281	5.43911	5.75437	9.54215	7.62946	5.0015	9.03085	5.67382	6.28981	7.33542	8.78642
sp|Q9NP58|ABCB6_HUMAN	ABCB6	ATP-binding cassette sub-family B member 6 OS=Homo sapiens OX=9606 GN=ABCB6 PE=1 SV=1	4	0.959365	6.787	6.853	0.990369	0.0180161	-0.0139617	6.40718	8.7801	3.80416	4.68158	9.09151	7.95608	5.89881	9.48335	3.85906	5.27295	7.67797	8.92658
sp|Q99733|NP1L4_HUMAN	NAP1L4	Nucleosome assembly protein 1-like 4 OS=Homo sapiens OX=9606 GN=NAP1L4 PE=1 SV=1	1	0.934194	7.089	7.158	0.99036	0.0295629	-0.0139744	5.77788	8.14817	5.062	7.24254	8.46453	7.8408	4.43901	8.61469	6.85501	7.70838	7.47262	7.86034
sp|Q5T6F2|UBAP2_HUMAN	UBAP2	Ubiquitin-associated protein 2 OS=Homo sapiens OX=9606 GN=UBAP2 PE=1 SV=1	2	0.946834	7.319	7.391	0.990258	0.0237262	-0.014123	5.69035	6.97977	5.40613	6.61692	8.27535	10.9466	5.7499	7.9512	5.53579	8.07398	7.32261	9.71469
sp|Q96A49|SYAP1_HUMAN	SYAP1	Synapse-associated protein 1 OS=Homo sapiens OX=9606 GN=SYAP1 PE=1 SV=1	9	0.919642	6.198	6.259	0.990254	0.0363812	-0.0141294	5.98465	7.16989	4.71289	5.06951	7.23905	7.0122	6.61524	6.41952	4.61354	6.17652	6.33809	7.39061
sp|Q9Y496|KIF3A_HUMAN	KIF3A	Kinesin-like protein KIF3A OS=Homo sapiens OX=9606 GN=KIF3A PE=1 SV=4	1	0.924298	7.404	7.477	0.990237	0.034188	-0.0141546	5.75852	6.62431	7.2015	9.3613	8.32732	7.15174	6.14526	6.62052	6.36788	9.46172	7.84904	8.41786
sp|P15170|ERF3A_HUMAN	GSPT1	Eukaryotic peptide chain release factor GTP-binding subunit ERF3A OS=Homo sapiens OX=9606 GN=GSPT1 PE=1 SV=1	23	0.940106	6.542	6.607	0.990162	0.0268232	-0.0142636	5.81615	6.66837	4.1637	7.21194	8.20096	7.19109	5.55109	6.97516	4.37324	8.70266	6.52728	7.51217
sp|P01024|CO3_HUMAN	C3	Complement C3 OS=Homo sapiens OX=9606 GN=C3 PE=1 SV=2	1	0.971937	7.443	7.518	0.990024	0.0123619	-0.0144647	3.97952	6.24279	15.9194	5.52906	8.1342	4.851	4.1615	6.97847	8.00888	12.0155	6.60887	7.33427
sp|Q9UL33|TPC2L_HUMAN	TRAPPC2L	Trafficking protein particle complex subunit 2-like protein OS=Homo sapiens OX=9606 GN=TRAPPC2L PE=1 SV=1	1	0.92889	7.283	7.357	0.989942	0.0320357	-0.0145847	5.48422	7.05726	7.20591	8.80255	7.16954	7.98065	5.04934	8.70718	5.82521	8.67796	7.13457	8.74808
sp|Q8N0Y2|ZN444_HUMAN	ZNF444	Zinc finger protein 444 OS=Homo sapiens OX=9606 GN=ZNF444 PE=1 SV=1	6	0.917716	6.785	6.854	0.989933	0.0372917	-0.0145974	6.84752	7.96588	4.9448	6.39432	6.65476	7.90473	7.08324	7.95431	4.97197	6.39269	6.68372	8.03904
sp|Q13561|DCTN2_HUMAN	DCTN2	Dynactin subunit 2 OS=Homo sapiens OX=9606 GN=DCTN2 PE=1 SV=4	4	0.908806	6.733	6.802	0.989856	0.0415288	-0.0147095	5.27192	7.48896	5.72599	7.17787	8.19215	6.53897	5.94168	7.88908	5.6804	7.06825	6.39371	7.84164
sp|Q8TD22|SFXN5_HUMAN	SFXN5	Sideroflexin-5 OS=Homo sapiens OX=9606 GN=SFXN5 PE=1 SV=1	1	0.968659	7.61	7.688	0.989854	0.0138291	-0.0147119	3.98272	5.77197	11.6565	10.3016	7.85158	6.09398	5.06332	4.96519	9.3045	14.3912	7.43264	4.96882
sp|Q9H2V7|SPNS1_HUMAN	SPNS1	Protein spinster homolog 1 OS=Homo sapiens OX=9606 GN=SPNS1 PE=1 SV=1	6	0.923865	7.599	7.677	0.98984	0.0343915	-0.0147331	6.01044	7.51022	6.15457	7.29351	10.2612	8.36454	6.43893	8.41242	6.46292	7.34635	8.07479	9.32721
sp|Q9Y5T5|UBP16_HUMAN	USP16	Ubiquitin carboxyl-terminal hydrolase 16 OS=Homo sapiens OX=9606 GN=USP16 PE=1 SV=1	4	0.93094	6.992	7.064	0.989807	0.0310783	-0.0147802	4.86524	7.04712	6.66719	7.99604	7.6627	7.71181	5.11401	7.33691	5.64729	9.51342	6.61972	8.154
sp|P19021|AMD_HUMAN	PAM	Peptidyl-glycine alpha-amidating monooxygenase OS=Homo sapiens OX=9606 GN=PAM PE=1 SV=2	2	0.928176	7.442	7.519	0.989759	0.0323697	-0.0148504	5.51018	6.57468	6.51496	7.43998	9.19386	9.42121	5.66145	8.21238	6.16889	8.46024	7.78833	8.82524
sp|Q8TER5|ARH40_HUMAN	ARHGEF40	Rho guanine nucleotide exchange factor 40 OS=Homo sapiens OX=9606 GN=ARHGEF40 PE=1 SV=3	1	0.951458	7.043	7.116	0.989741	0.0216104	-0.0148764	5.13315	8.80433	5.52743	9.24793	7.52689	6.01787	10.0655	7.72015	4.07604	8.26267	4.71672	7.85573
sp|P98175|RBM10_HUMAN	RBM10	RNA-binding protein 10 OS=Homo sapiens OX=9606 GN=RBM10 PE=1 SV=3	3	0.944435	7.005	7.078	0.989686	0.0248279	-0.0149567	4.6111	6.24606	7.02662	9.05553	8.91591	6.1718	4.70744	6.62366	6.66353	10.1999	6.53419	7.73654
sp|P62269|RS18_HUMAN	RPS18	40S ribosomal protein S18 OS=Homo sapiens OX=9606 GN=RPS18 PE=1 SV=3	30	0.917591	6.564	6.633	0.989597	0.0373509	-0.0150863	6.69207	7.10527	5.83517	5.48216	6.53533	7.73604	6.55198	7.66715	4.83906	5.73792	6.37861	8.62468
sp|Q9UKP4|ATS7_HUMAN	ADAMTS7	A disintegrin and metalloproteinase with thrombospondin motifs 7 OS=Homo sapiens OX=9606 GN=ADAMTS7 PE=1 SV=2	1	0.958969	5.568	5.628	0.989339	0.0181954	-0.0154631	9.06791	4.05682	5.43918	4.21905	5.15884	5.46502	8.16608	4.44025	3.69148	4.80857	4.20721	8.45348
sp|P40222|TXLNA_HUMAN	TXLNA	Alpha-taxilin OS=Homo sapiens OX=9606 GN=TXLNA PE=1 SV=3	10	0.899786	6.907	6.982	0.989258	0.0458608	-0.0155811	6.1824	7.64528	5.20114	6.89806	8.34887	7.16566	5.88183	7.76687	5.89918	7.95658	7.11393	7.27491
sp|P62253|UB2G1_HUMAN	UBE2G1	Ubiquitin-conjugating enzyme E2 G1 OS=Homo sapiens OX=9606 GN=UBE2G1 PE=1 SV=3	3	0.934956	7.025	7.102	0.989158	0.0292088	-0.0157271	5.80374	8.09443	5.54336	5.21923	9.67233	7.81532	6.19122	7.44835	5.04986	6.73838	8.95487	8.23129
sp|O00180|KCNK1_HUMAN	KCNK1	Potassium channel subfamily K member 1 OS=Homo sapiens OX=9606 GN=KCNK1 PE=1 SV=1	3	0.918091	6.615	6.688	0.989085	0.0371143	-0.0158337	5.47315	7.45629	5.3677	6.59553	7.33813	7.45867	6.22867	8.76669	4.56461	6.91486	6.37236	7.28108
sp|P42345|MTOR_HUMAN	MTOR	Serine/threonine-protein kinase mTOR OS=Homo sapiens OX=9606 GN=MTOR PE=1 SV=1	17	0.913027	7.501	7.584	0.989056	0.0395164	-0.015876	5.70035	7.75725	6.5059	8.17947	8.43163	8.43196	5.67294	8.38253	6.32217	9.2203	7.18882	8.71873
sp|Q9UHK6|AMACR_HUMAN	AMACR	Alpha-methylacyl-CoA racemase OS=Homo sapiens OX=9606 GN=AMACR PE=1 SV=2	1	0.958465	7.467	7.55	0.989007	0.0184237	-0.0159479	2.79884	8.27777	7.66668	7.92114	10.9967	7.14077	2.9281	9.48298	7.09503	9.42616	6.2932	10.0729
sp|Q96NT3|GUCD1_HUMAN	GUCD1	Protein GUCD1 OS=Homo sapiens OX=9606 GN=GUCD1 PE=1 SV=2	2	0.930191	6.777	6.853	0.98891	0.0314279	-0.0160889	6.69013	7.22024	4.99682	5.70408	7.5994	8.45396	5.76257	7.45986	5.43943	6.74336	5.91765	9.79455
sp|Q8NBT0|POC1A_HUMAN	POC1A	POC1 centriolar protein homolog A OS=Homo sapiens OX=9606 GN=POC1A PE=1 SV=2	1	0.928779	6.562	6.636	0.988849	0.0320876	-0.0161783	6.2347	7.28339	5.62423	5.1736	6.8513	8.20225	7.21749	7.4291	4.90992	4.22507	7.84912	8.18766
sp|P61962|DCAF7_HUMAN	DCAF7	DDB1- and CUL4-associated factor 7 OS=Homo sapiens OX=9606 GN=DCAF7 PE=1 SV=1	3	0.919362	7.063	7.143	0.9888	0.0365135	-0.016249	4.8008	7.06981	6.52842	7.81886	8.68942	7.47266	5.12762	7.25273	6.45322	8.75608	6.78977	8.48113
sp|Q15643|TRIPB_HUMAN	TRIP11	Thyroid receptor-interacting protein 11 OS=Homo sapiens OX=9606 GN=TRIP11 PE=1 SV=3	6	0.90063	7.232	7.314	0.988789	0.0454536	-0.0162659	5.29422	7.11272	7.3697	7.37898	7.80568	8.43229	5.83121	8.31876	6.03365	8.01749	7.24422	8.4382
sp|P43490|NAMPT_HUMAN	NAMPT	Nicotinamide phosphoribosyltransferase OS=Homo sapiens OX=9606 GN=NAMPT PE=1 SV=1	11	0.915515	6.684	6.76	0.988757	0.0383345	-0.0163115	6.52036	7.1176	4.90411	5.58998	8.2218	7.75036	5.96409	7.73718	4.92901	6.86881	7.04926	8.01273
sp|P01859|IGHG2_HUMAN	IGHG2	Immunoglobulin heavy constant gamma 2 OS=Homo sapiens OX=9606 GN=IGHG2 PE=1 SV=2	3	0.939065	6.292	6.365	0.988531	0.0273043	-0.0166418	6.31803	6.65504	4.0174	5.14782	9.05609	6.55606	5.84933	7.13553	4.41164	4.92971	8.36239	7.50267
sp|Q5VZM2|RRAGB_HUMAN	RRAGB	Ras-related GTP-binding protein B OS=Homo sapiens OX=9606 GN=RRAGB PE=1 SV=1	3	0.92997	7.637	7.726	0.98848	0.0315311	-0.0167157	5.13931	8.3827	6.78157	8.14844	8.69729	8.67334	4.89253	10.4192	6.25529	8.03828	7.76093	8.99056
sp|Q15365|PCBP1_HUMAN	PCBP1	Poly(rC)-binding protein 1 OS=Homo sapiens OX=9606 GN=PCBP1 PE=1 SV=2	18	0.936769	6.654	6.732	0.988414	0.0283675	-0.0168133	6.35792	7.40241	4.24329	5.09473	8.34239	8.48562	6.17751	8.02791	4.30489	6.06452	7.07489	8.74481
sp|Q9HAS0|NJMU_HUMAN	C17orf75	Protein Njmu-R1 OS=Homo sapiens OX=9606 GN=C17orf75 PE=1 SV=2	3	0.918885	7.409	7.496	0.988394	0.0367388	-0.0168421	5.89368	7.87353	5.71489	7.93183	8.99942	8.04032	5.26333	8.13457	6.22152	9.15322	7.21835	8.98275
sp|O43768|ENSA_HUMAN	ENSA	Alpha-endosulfine OS=Homo sapiens OX=9606 GN=ENSA PE=1 SV=1	2	0.90981	6.863	6.944	0.988335	0.0410493	-0.0169276	5.05186	7.63688	5.22459	7.80107	7.72825	7.73398	5.58848	7.72892	5.77605	7.237	7.04673	8.2875
sp|Q92841|DDX17_HUMAN	DDX17	Probable ATP-dependent RNA helicase DDX17 OS=Homo sapiens OX=9606 GN=DDX17 PE=1 SV=2	45	0.930734	6.507	6.584	0.988305	0.0311744	-0.0169718	5.86561	7.91495	4.2587	5.30148	8.43613	7.26804	6.0883	8.24261	4.50904	6.08672	7.02423	7.55125
sp|P62979|RS27A_HUMAN	RPS27A	Ubiquitin-40S ribosomal protein S27a OS=Homo sapiens OX=9606 GN=RPS27A PE=1 SV=2	38	0.890555	7.077	7.161	0.98827	0.0503393	-0.0170231	6.34588	6.836	6.33181	6.78754	7.49555	8.66547	6.32673	7.70893	5.44008	7.20695	7.52454	8.75867
sp|Q7Z3D4|LYSM3_HUMAN	LYSMD3	LysM and putative peptidoglycan-binding domain-containing protein 3 OS=Homo sapiens OX=9606 GN=LYSMD3 PE=1 SV=2	2	0.913707	7.663	7.754	0.988264	0.039193	-0.0170314	5.34226	8.44276	6.60184	8.23909	8.29914	9.05397	6.93956	9.65844	6.55412	8.93194	8.32739	6.1112
sp|P15880|RS2_HUMAN	RPS2	40S ribosomal protein S2 OS=Homo sapiens OX=9606 GN=RPS2 PE=1 SV=2	60	0.888266	6.948	7.031	0.988195	0.051457	-0.0171321	5.71789	6.52786	7.01892	8.21665	7.11226	7.09705	5.67919	7.27944	6.59621	8.69704	6.08654	7.84679
sp|Q99700|ATX2_HUMAN	ATXN2	Ataxin-2 OS=Homo sapiens OX=9606 GN=ATXN2 PE=1 SV=2	4	0.911106	6.993	7.077	0.988131	0.0404311	-0.0172264	5.95021	7.51744	5.35712	6.66935	8.1406	8.32134	5.77232	7.85818	5.49172	7.95261	6.54605	8.84031
sp|P53621|COPA_HUMAN	COPA	Coatomer subunit alpha OS=Homo sapiens OX=9606 GN=COPA PE=1 SV=2	132	0.942337	7.653	7.745	0.988121	0.0257938	-0.0172398	6.08319	8.90053	5.19504	6.09706	9.34083	10.3022	5.54691	9.76701	5.31991	6.96695	8.38772	10.4793
sp|Q12824|SNF5_HUMAN	SMARCB1	SWI/SNF-related matrix-associated actin-dependent regulator of chromatin subfamily B member 1 OS=Homo sapiens OX=9606 GN=SMARCB1 PE=1 SV=2	1	0.92838	6.981	7.065	0.98811	0.0322742	-0.0172558	5.45997	8.46357	5.46698	5.83779	8.32359	8.33123	5.67451	9.0507	4.73904	6.85238	7.71242	8.36067
sp|P30419|NMT1_HUMAN	NMT1	Glycylpeptide N-tetradecanoyltransferase 1 OS=Homo sapiens OX=9606 GN=NMT1 PE=1 SV=2	9	0.912666	6.571	6.651	0.987972	0.0396881	-0.0174583	6.21814	7.17625	4.8389	5.64403	8.15672	7.39192	5.66934	7.58044	4.88492	6.54174	6.92028	8.31165
sp|Q9NQ29|LUC7L_HUMAN	LUC7L	Putative RNA-binding protein Luc7-like 1 OS=Homo sapiens OX=9606 GN=LUC7L PE=1 SV=1	7	0.947885	6.31	6.387	0.987944	0.0232443	-0.0174984	4.59039	7.07726	4.20881	4.78017	9.44502	7.75904	4.70937	7.65671	4.0956	5.47268	7.74729	8.64167
sp|P58557|YBEY_HUMAN	YBEY	Endoribonuclease YbeY OS=Homo sapiens OX=9606 GN=YBEY PE=1 SV=2	3	0.976503	7.7	7.794	0.987939	0.0103264	-0.0175055	3.65508	4.46914	11.054	16.8076	5.66941	4.54612	3.4875	4.77311	11.373	17.6083	4.35895	5.16448
sp|P07686|HEXB_HUMAN	HEXB	Beta-hexosaminidase subunit beta OS=Homo sapiens OX=9606 GN=HEXB PE=1 SV=3	25	0.9483	7.698	7.792	0.987936	0.0230542	-0.01751	2.99311	9.0703	7.48958	8.65996	9.80515	8.1718	3.37266	9.68412	6.88078	8.88472	8.02884	9.89958
sp|Q8WYP5|ELYS_HUMAN	AHCTF1	Protein ELYS OS=Homo sapiens OX=9606 GN=AHCTF1 PE=1 SV=3	1	0.963774	7.436	7.527	0.98791	0.0160248	-0.0175482	4.65882	4.8805	8.65171	3.89086	9.5596	12.9755	5.44418	5.33512	5.45069	5.799	10.487	12.648
sp|Q9UEU0|VTI1B_HUMAN	VTI1B	Vesicle transport through interaction with t-SNAREs homolog 1B OS=Homo sapiens OX=9606 GN=VTI1B PE=1 SV=3	6	0.924349	7.424	7.515	0.987891	0.034164	-0.0175764	6.9223	8.18984	4.93623	6.2963	9.72306	8.47926	7.03218	9.07445	5.40077	6.52271	7.89657	9.1611
sp|Q96EU6|RRP36_HUMAN	RRP36	Ribosomal RNA processing protein 36 homolog OS=Homo sapiens OX=9606 GN=RRP36 PE=1 SV=1	4	0.947001	6.182	6.258	0.987856	0.0236496	-0.017628	6.6317	8.25016	3.57221	4.07034	8.26097	6.30612	6.65838	8.75624	3.61067	4.56084	7.35157	6.6123
sp|Q6P3W7|SCYL2_HUMAN	SCYL2	SCY1-like protein 2 OS=Homo sapiens OX=9606 GN=SCYL2 PE=1 SV=1	2	0.950298	7.387	7.478	0.987831	0.0221402	-0.0176639	6.13775	7.27147	8.07022	9.97966	6.99535	5.86618	4.85676	5.29633	8.14463	13.3839	6.4413	6.74441
sp|P62316|SMD2_HUMAN	SNRPD2	Small nuclear ribonucleoprotein Sm D2 OS=Homo sapiens OX=9606 GN=SNRPD2 PE=1 SV=1	12	0.930178	6.566	6.647	0.987814	0.0314339	-0.0176886	5.4813	7.58906	4.44263	5.31769	9.23092	7.33567	5.94415	8.03077	4.65005	6.1985	7.19013	7.87081
sp|Q08257|QOR_HUMAN	CRYZ	Quinone oxidoreductase OS=Homo sapiens OX=9606 GN=CRYZ PE=1 SV=1	14	0.953323	7.368	7.46	0.987668	0.0207599	-0.0179026	4.72034	5.88986	8.45162	11.9632	7.13833	6.04429	4.67235	6.4048	8.69598	12.3641	5.95332	6.66976
sp|Q5JPH6|SYEM_HUMAN	EARS2	Probable glutamate--tRNA ligase, mitochondrial OS=Homo sapiens OX=9606 GN=EARS2 PE=1 SV=2	5	0.956451	7.5	7.594	0.987622	0.0193373	-0.0179694	4.47065	5.5142	8.82273	12.6819	7.06774	6.44451	4.8427	6.21119	8.578	12.9076	6.13208	6.89344
tr|A0A087WWT1|A0A087WWT1_HUMAN	SDHB	Isoform of P21912, Succinate dehydrogenase [ubiquinone] iron-sulfur subunit, mitochondrial (Fragment) OS=Homo sapiens OX=9606 GN=SDHB PE=1 SV=1	2	0.931447	7.412	7.505	0.987608	0.0308419	-0.0179892	4.53876	6.65806	6.3608	8.51393	7.42555	10.9773	5.46394	8.19818	6.78318	8.49534	7.0696	9.01795
sp|P53041|PPP5_HUMAN	PPP5C	Serine/threonine-protein phosphatase 5 OS=Homo sapiens OX=9606 GN=PPP5C PE=1 SV=1	10	0.89324	6.835	6.921	0.987574	0.0490318	-0.0180392	6.4064	7.18692	5.13424	7.154	7.50165	7.62928	5.70845	8.37169	5.35558	7.72856	6.78232	7.57815
sp|O76003|GLRX3_HUMAN	GLRX3	Glutaredoxin-3 OS=Homo sapiens OX=9606 GN=GLRX3 PE=1 SV=2	5	0.88817	6.719	6.804	0.987507	0.0515039	-0.0181366	5.8735	6.7742	5.75993	6.50864	7.72239	7.67725	5.43866	7.73009	5.29575	7.29235	7.08285	7.98486
sp|Q9NQR4|NIT2_HUMAN	NIT2	Omega-amidase NIT2 OS=Homo sapiens OX=9606 GN=NIT2 PE=1 SV=1	1	0.940654	7.032	7.121	0.987502	0.0265701	-0.0181448	4.87684	6.41955	8.22584	10.2261	6.08137	6.363	4.64995	6.44461	6.67356	10.85	6.03742	8.07114
sp|Q7L592|NDUF7_HUMAN	NDUFAF7	Protein arginine methyltransferase NDUFAF7, mitochondrial OS=Homo sapiens OX=9606 GN=NDUFAF7 PE=1 SV=1	3	0.951945	7.385	7.479	0.987431	0.0213881	-0.0182475	4.8905	6.28551	6.98539	12.1789	7.2159	6.75305	4.71915	6.2474	8.83913	12.4085	5.68215	6.97848
sp|Q9UKX7|NUP50_HUMAN	NUP50	Nuclear pore complex protein Nup50 OS=Homo sapiens OX=9606 GN=NUP50 PE=1 SV=2	8	0.916251	6.936	7.025	0.987331	0.0379855	-0.0183943	6.05465	7.7221	4.61272	6.47712	9.00028	7.75087	5.53352	8.60811	5.55663	7.11074	8.12374	7.21468
sp|Q14680|MELK_HUMAN	MELK	Maternal embryonic leucine zipper kinase OS=Homo sapiens OX=9606 GN=MELK PE=1 SV=3	2	0.875026	6.995	7.085	0.987297	0.057979	-0.0184438	5.49215	7.24118	7.2016	7.58986	7.48133	6.96387	5.91165	7.69008	5.757	8.68869	6.98446	7.47583
sp|Q9UHI6|DDX20_HUMAN	DDX20	Probable ATP-dependent RNA helicase DDX20 OS=Homo sapiens OX=9606 GN=DDX20 PE=1 SV=2	7	0.920218	7.572	7.671	0.987094	0.0361093	-0.0187403	5.37669	8.69184	5.44362	7.24311	9.45112	9.22554	5.92067	9.43376	5.87849	7.92588	7.96294	8.90666
sp|O15294|OGT1_HUMAN	OGT	UDP-N-acetylglucosamine--peptide N-acetylglucosaminyltransferase 110 kDa subunit OS=Homo sapiens OX=9606 GN=OGT PE=1 SV=3	4	0.90371	7.006	7.098	0.987039	0.0439709	-0.0188216	5.52054	7.31121	6.04054	7.76134	7.65936	7.74221	5.22233	8.01187	6.11273	9.03989	5.97726	8.22383
sp|P00491|PNPH_HUMAN	PNP	Purine nucleoside phosphorylase OS=Homo sapiens OX=9606 GN=PNP PE=1 SV=2	3	0.91799	7.238	7.334	0.98691	0.037162	-0.0190092	5.2098	7.32218	6.2387	10.1736	7.74624	6.73852	5.53975	8.14979	6.55641	9.32153	6.17076	8.26845
sp|Q14152|EIF3A_HUMAN	EIF3A	Eukaryotic translation initiation factor 3 subunit A OS=Homo sapiens OX=9606 GN=EIF3A PE=1 SV=1	26	0.903053	7.032	7.126	0.986809	0.0442868	-0.0191574	6.26845	8.28557	5.15746	6.67885	8.43799	7.36478	5.60533	8.72351	5.59168	7.85504	6.80065	8.17864
sp|P51398|RT29_HUMAN	DAP3	28S ribosomal protein S29, mitochondrial OS=Homo sapiens OX=9606 GN=DAP3 PE=1 SV=1	15	0.973939	7.659	7.762	0.98673	0.0114682	-0.0192724	3.65836	4.35614	11.1271	16.457	5.70081	4.6569	3.49553	4.61016	11.7182	17.2973	4.21656	5.23578
sp|Q8IY81|SPB1_HUMAN	FTSJ3	pre-rRNA 2'-O-ribose RNA methyltransferase FTSJ3 OS=Homo sapiens OX=9606 GN=FTSJ3 PE=1 SV=2	13	0.923124	6.716	6.807	0.986631	0.03474	-0.0194169	5.62315	7.32342	4.83409	5.65005	9.60331	7.25925	5.77915	7.91666	4.63189	6.32193	8.16031	8.03068
sp|P51003|PAPOA_HUMAN	PAPOLA	Poly(A) polymerase alpha OS=Homo sapiens OX=9606 GN=PAPOLA PE=1 SV=4	2	0.911038	6.905	6.999	0.98657	0.0404635	-0.0195074	6.64479	7.60416	5.34911	5.09278	8.57046	8.17113	5.73224	8.09129	5.26006	6.36581	8.08296	8.46404
sp|P12268|IMDH2_HUMAN	IMPDH2	Inosine-5'-monophosphate dehydrogenase 2 OS=Homo sapiens OX=9606 GN=IMPDH2 PE=1 SV=2	15	0.871562	6.683	6.774	0.986566	0.0597017	-0.0195121	6.94214	7.50716	5.01322	6.68777	7.02398	6.92212	5.74944	7.9693	5.49659	7.49335	6.37951	7.55695
sp|O43684|BUB3_HUMAN	BUB3	Mitotic checkpoint protein BUB3 OS=Homo sapiens OX=9606 GN=BUB3 PE=1 SV=1	13	0.927075	6.577	6.667	0.986501	0.0328851	-0.0196081	5.82672	7.87678	4.20213	5.10444	9.03836	7.41462	5.93759	8.30213	4.44442	6.15613	7.18049	7.9794
sp|Q9Y262|EIF3L_HUMAN	EIF3L	Eukaryotic translation initiation factor 3 subunit L OS=Homo sapiens OX=9606 GN=EIF3L PE=1 SV=1	26	0.91299	6.941	7.036	0.986498	0.039534	-0.019612	5.64199	8.36613	5.03243	6.33092	8.50611	7.77011	5.32304	8.3321	5.19043	7.45417	7.33453	8.58328
sp|P34931|HS71L_HUMAN	HSPA1L	Heat shock 70 kDa protein 1-like OS=Homo sapiens OX=9606 GN=HSPA1L PE=1 SV=2	48	0.916966	7.18	7.28	0.986264	0.0376468	-0.0199546	4.90126	8.23825	5.62469	7.19461	8.46863	8.65184	4.98394	9.1483	5.64331	7.84474	7.44898	8.60855
sp|P13984|T2FB_HUMAN	GTF2F2	General transcription factor IIF subunit 2 OS=Homo sapiens OX=9606 GN=GTF2F2 PE=1 SV=2	4	0.914194	6.591	6.683	0.986234	0.0389616	-0.0199985	6.03957	7.45249	4.01547	6.28415	7.96417	7.79146	5.86073	8.71604	4.58053	7.04372	7.00262	6.89327
sp|Q9BRG1|VPS25_HUMAN	VPS25	Vacuolar protein-sorting-associated protein 25 OS=Homo sapiens OX=9606 GN=VPS25 PE=1 SV=1	1	0.886604	6.853	6.949	0.986185	0.0522703	-0.0200697	6.64265	6.68585	5.10955	6.85988	8.84601	6.97391	6.21369	8.67637	5.87789	7.83562	6.60995	6.47984
sp|Q13347|EIF3I_HUMAN	EIF3I	Eukaryotic translation initiation factor 3 subunit I OS=Homo sapiens OX=9606 GN=EIF3I PE=1 SV=1	23	0.909688	6.687	6.781	0.986138	0.0411075	-0.0201389	5.90034	7.99483	4.80476	5.80045	8.21223	7.40653	5.41882	7.96164	4.93506	6.82645	6.8881	8.65448
sp|Q13642-4|FHL1-4_HUMAN	FHL1	Isoform of Q13642, Isoform 4 of Four and a half LIM domains protein 1 OS=Homo sapiens OX=9606 GN=FHL1 PE=1 SV=4	8	0.865752	6.79	6.886	0.986059	0.0626065	-0.0202546	5.91366	6.4025	5.77792	6.95837	8.33866	7.34929	5.72169	7.08792	5.7708	7.61297	7.11365	8.00854
sp|Q13200|PSMD2_HUMAN	PSMD2	26S proteasome non-ATPase regulatory subunit 2 OS=Homo sapiens OX=9606 GN=PSMD2 PE=1 SV=3	26	0.906754	7.135	7.236	0.986042	0.0425105	-0.020279	5.80396	7.73408	5.17764	6.54851	8.90059	8.64709	5.65296	8.3271	5.42403	7.44073	8.04745	8.52356
sp|Q9P2C4|TM181_HUMAN	TMEM181	Transmembrane protein 181 OS=Homo sapiens OX=9606 GN=TMEM181 PE=1 SV=2	2	0.922054	7.274	7.377	0.986038	0.0352436	-0.0202853	5.96441	7.7686	5.17475	6.10322	10.6748	7.95785	6.5684	9.49933	5.20542	6.67691	8.09836	8.21175
sp|P31948|STIP1_HUMAN	STIP1	Stress-induced-phosphoprotein 1 OS=Homo sapiens OX=9606 GN=STIP1 PE=1 SV=1	37	0.900994	6.683	6.778	0.985984	0.0452781	-0.0203638	6.32809	7.61125	4.64271	6.07959	7.98626	7.44909	5.67936	8.18952	4.93192	7.02893	6.60331	8.23386
sp|Q9NY12|GAR1_HUMAN	GAR1	H/ACA ribonucleoprotein complex subunit 1 OS=Homo sapiens OX=9606 GN=GAR1 PE=1 SV=1	8	0.943591	6.264	6.354	0.985836	0.0252162	-0.0205809	5.13369	6.70121	4.1086	4.53071	11.3649	5.74292	5.62979	7.57713	4.16356	5.65411	8.13725	6.96465
sp|Q9GZU8|PIP30_HUMAN	PSME3IP1	PSME3-interacting protein OS=Homo sapiens OX=9606 GN=PSME3IP1 PE=1 SV=1	1	0.924191	6.333	6.424	0.985834	0.0342383	-0.0205828	6.60871	7.32393	3.17456	5.63662	8.95148	6.30182	5.42818	6.79902	4.45062	7.60163	7.13298	7.13003
sp|P18615|NELFE_HUMAN	NELFE	Negative elongation factor E OS=Homo sapiens OX=9606 GN=NELFE PE=1 SV=3	3	0.929384	6.964	7.065	0.985704	0.0318048	-0.0207734	5.23095	7.23659	4.47277	6.58031	9.36354	8.89846	6.31308	7.23582	4.57128	6.23283	7.79002	10.2458
sp|P78318|IGBP1_HUMAN	IGBP1	Immunoglobulin-binding protein 1 OS=Homo sapiens OX=9606 GN=IGBP1 PE=1 SV=1	1	0.891071	6.804	6.903	0.985658	0.0500877	-0.0208403	5.65091	7.43616	5.27957	6.36071	8.2536	7.84427	5.77572	6.9913	5.3321	8.19964	6.80059	8.31943
sp|Q8TEX9|IPO4_HUMAN	IPO4	Importin-4 OS=Homo sapiens OX=9606 GN=IPO4 PE=1 SV=2	5	0.914914	7.345	7.452	0.985641	0.0386197	-0.0208652	5.20548	8.00457	5.73444	7.06011	7.73661	10.3265	5.54839	8.75267	5.58239	8.28604	7.46465	9.07909
sp|Q14157|UBP2L_HUMAN	UBAP2L	Ubiquitin-associated protein 2-like OS=Homo sapiens OX=9606 GN=UBAP2L PE=1 SV=2	10	0.89326	6.629	6.726	0.985578	0.0490221	-0.0209575	6.0276	7.51188	4.93343	5.87519	8.54012	6.88682	5.53191	7.92214	5.25531	6.88336	6.85121	7.91072
sp|Q9Y6N5|SQOR_HUMAN	SQOR	Sulfide:quinone oxidoreductase, mitochondrial OS=Homo sapiens OX=9606 GN=SQOR PE=1 SV=1	5	0.962687	7.591	7.703	0.98546	0.0165149	-0.0211305	3.82483	5.14336	9.55013	14.1316	7.26054	5.63265	3.71719	5.78444	10.365	15.2675	4.69388	6.3912
sp|Q86SZ2|TPC6B_HUMAN	TRAPPC6B	Trafficking protein particle complex subunit 6B OS=Homo sapiens OX=9606 GN=TRAPPC6B PE=1 SV=1	5	0.90624	7.107	7.212	0.985441	0.0427568	-0.0211587	6.39518	8.4786	4.99901	6.30114	8.9712	7.4954	6.09465	8.53995	4.88699	6.91674	8.11284	8.71982
sp|Q9UBF2|COPG2_HUMAN	COPG2	Coatomer subunit gamma-2 OS=Homo sapiens OX=9606 GN=COPG2 PE=1 SV=1	31	0.94203	7.558	7.67	0.985398	0.0259353	-0.0212221	6.46101	8.91074	4.47379	5.35725	9.64806	10.4997	5.36978	10.0249	4.55336	5.93232	9.14324	10.9968
sp|P12694|ODBA_HUMAN	BCKDHA	2-oxoisovalerate dehydrogenase subunit alpha, mitochondrial OS=Homo sapiens OX=9606 GN=BCKDHA PE=1 SV=2	6	0.962879	7.645	7.759	0.985307	0.0164283	-0.0213542	3.73673	5.11301	8.83937	14.3225	6.26702	7.59262	3.56157	5.4073	10.5373	15.5968	5.13726	6.3149
sp|P37802|TAGL2_HUMAN	TAGLN2	Transgelin-2 OS=Homo sapiens OX=9606 GN=TAGLN2 PE=1 SV=3	23	0.86196	6.697	6.797	0.985288	0.0645129	-0.0213832	5.79192	7.2875	5.64133	6.78067	7.50032	7.18276	5.30421	7.79753	5.8399	7.89348	6.40946	7.53462
sp|Q9UBI4|STML1_HUMAN	STOML1	Stomatin-like protein 1 OS=Homo sapiens OX=9606 GN=STOML1 PE=1 SV=1	1	0.91428	7.758	7.874	0.985268	0.0389208	-0.0214119	5.03239	6.32823	7.4635	8.98795	9.6422	9.0963	5.90795	6.31055	7.1205	10.5144	7.8601	9.5319
sp|Q14849|STAR3_HUMAN	STARD3	StAR-related lipid transfer protein 3 OS=Homo sapiens OX=9606 GN=STARD3 PE=1 SV=2	1	0.91615	7.339	7.449	0.985233	0.0380334	-0.0214633	5.28177	8.3533	5.41524	6.36108	10.8138	7.80706	7.13893	9.4305	6.02427	6.00663	7.78205	8.31358
sp|P10619|PPGB_HUMAN	CTSA	Lysosomal protective protein OS=Homo sapiens OX=9606 GN=CTSA PE=1 SV=2	5	0.922822	7.793	7.91	0.985209	0.0348821	-0.0214989	3.80853	8.75223	7.16881	8.6705	9.66958	8.68921	4.36443	9.60867	7.24743	8.93828	7.93964	9.36026
sp|Q9NVA1|UQCC1_HUMAN	UQCC1	Ubiquinol-cytochrome-c reductase complex assembly factor 1 OS=Homo sapiens OX=9606 GN=UQCC1 PE=1 SV=3	9	0.956327	7.56	7.674	0.985145	0.0193936	-0.0215925	4.1017	5.68801	9.46691	13.5643	6.76138	5.78054	4.4586	6.57175	9.48384	14.0628	5.33052	6.13605
sp|Q8IUR0|TPPC5_HUMAN	TRAPPC5	Trafficking protein particle complex subunit 5 OS=Homo sapiens OX=9606 GN=TRAPPC5 PE=1 SV=1	2	0.947553	7.194	7.303	0.985075	0.0233965	-0.0216951	7.18763	8.87394	2.85526	4.75919	10.2986	9.19052	7.08088	10.896	3.52082	4.92439	8.50235	8.89369
sp|Q9Y314|NOSIP_HUMAN	NOSIP	Nitric oxide synthase-interacting protein OS=Homo sapiens OX=9606 GN=NOSIP PE=1 SV=1	10	0.891366	6.793	6.896	0.985064	0.0499439	-0.0217109	6.12172	7.52128	4.918	6.19544	8.74411	7.25763	6.06814	7.78396	4.89182	7.08016	7.53605	8.01322
sp|O95159|ZFPL1_HUMAN	ZFPL1	Zinc finger protein-like 1 OS=Homo sapiens OX=9606 GN=ZFPL1 PE=1 SV=2	3	0.929793	7.775	7.894	0.984925	0.0316137	-0.0219138	6.26796	6.11917	9.92824	11.4618	6.09335	6.78124	7.29694	7.28867	8.74815	11.9169	5.78164	6.33046
sp|Q9UID3|VPS51_HUMAN	VPS51	Vacuolar protein sorting-associated protein 51 homolog OS=Homo sapiens OX=9606 GN=VPS51 PE=1 SV=2	2	0.904353	7.249	7.36	0.984918	0.043662	-0.0219238	4.7005	7.14332	6.39264	7.49495	9.4478	8.31416	6.02653	9.18978	5.31814	8.59645	7.27787	7.74963
sp|Q12756|KIF1A_HUMAN	KIF1A	Kinesin-like protein KIF1A OS=Homo sapiens OX=9606 GN=KIF1A PE=1 SV=2	3	0.895388	6.83	6.935	0.984859	0.0479887	-0.0220103	6.27079	7.5111	5.09093	6.16453	8.13539	7.8046	6.14794	8.8291	4.68016	6.29572	7.53759	8.12103
sp|Q16890|TPD53_HUMAN	TPD52L1	Tumor protein D53 OS=Homo sapiens OX=9606 GN=TPD52L1 PE=1 SV=1	7	0.905962	7.265	7.378	0.984684	0.04289	-0.022267	4.88683	7.921	5.75944	6.85332	9.01663	9.15518	6.49325	9.3177	5.19491	7.51162	7.23462	8.51507
sp|L0R6Q1|S35U4_HUMAN	SLC35A4	Isoform of Q96G79, SLC35A4 upstream open reading frame protein OS=Homo sapiens OX=9606 GN=SLC35A4 PE=3 SV=1	1	0.875541	7.111	7.222	0.98463	0.0577235	-0.022346	6.46069	6.4014	7.08437	9.01092	7.25625	6.45305	5.37057	6.41939	6.57487	9.14318	7.78548	8.03689
sp|Q13151|ROA0_HUMAN	HNRNPA0	Heterogeneous nuclear ribonucleoprotein A0 OS=Homo sapiens OX=9606 GN=HNRNPA0 PE=1 SV=1	4	0.913573	6.853	6.96	0.984626	0.0392567	-0.0223516	5.14656	8.59646	4.49192	6.47402	8.51167	7.89513	5.23347	9.2088	5.1657	7.02967	7.04337	8.08052
sp|Q8NI35|INADL_HUMAN	PATJ	InaD-like protein OS=Homo sapiens OX=9606 GN=PATJ PE=1 SV=3	2	0.840366	7.032	7.142	0.984598	0.0755315	-0.0223931	5.93626	6.99956	6.37061	7.61952	7.86806	7.39777	5.78234	8.17585	6.49126	8.21373	6.32622	7.86435
sp|P04792|HSPB1_HUMAN	HSPB1	Heat shock protein beta-1 OS=Homo sapiens OX=9606 GN=HSPB1 PE=1 SV=2	2	0.893334	6.407	6.508	0.984481	0.0489861	-0.0225653	5.69695	6.45799	5.17382	5.20127	7.62357	8.28848	5.2632	7.02757	4.79152	6.54939	7.45164	7.96685
sp|P62263|RS14_HUMAN	RPS14	40S ribosomal protein S14 OS=Homo sapiens OX=9606 GN=RPS14 PE=1 SV=3	13	0.863662	6.965	7.075	0.984452	0.0636562	-0.0226068	6.10154	8.19362	5.42691	6.62978	8.28302	7.15378	6.44401	8.27447	5.51496	7.28812	6.88021	8.05037
sp|O00231|PSD11_HUMAN	PSMD11	26S proteasome non-ATPase regulatory subunit 11 OS=Homo sapiens OX=9606 GN=PSMD11 PE=1 SV=3	18	0.880082	7.147	7.26	0.984435	0.0554769	-0.0226318	5.73138	7.57647	5.7527	6.97008	8.54439	8.30574	5.6562	8.18373	5.66144	7.87812	7.49092	8.68669
sp|P10809|CH60_HUMAN	HSPD1	60 kDa heat shock protein, mitochondrial OS=Homo sapiens OX=9606 GN=HSPD1 PE=1 SV=2	175	0.975063	7.806	7.93	0.984363	0.0109673	-0.0227374	2.48031	3.74261	13.0854	18.5196	5.27816	3.72925	2.45342	4.00268	13.3479	19.6081	3.62242	4.54707
sp|B5ME19|EIFCL_HUMAN	EIF3CL	Eukaryotic translation initiation factor 3 subunit C-like protein OS=Homo sapiens OX=9606 GN=EIF3CL PE=1 SV=1	29	0.888362	7.054	7.167	0.984233	0.05141	-0.0229278	6.31763	8.42728	4.9834	6.21107	8.71002	7.67163	5.9667	8.55774	5.44023	7.52061	7.05666	8.46188
sp|Q96HJ9|FMC1_HUMAN	FMC1	Protein FMC1 homolog OS=Homo sapiens OX=9606 GN=FMC1 PE=1 SV=2	1	0.952409	6.887	6.998	0.984138	0.0211765	-0.023067	4.81633	4.05262	8.78876	10.7392	6.5629	6.36164	3.59299	4.36955	10.4666	12.6324	5.21237	5.71433
sp|Q8WTP8|AEN_HUMAN	AEN	Apoptosis-enhancing nuclease OS=Homo sapiens OX=9606 GN=AEN PE=1 SV=2	2	0.90971	6.516	6.622	0.983993	0.041097	-0.0232804	6.48363	7.55087	3.8805	5.63024	8.31632	7.23272	6.52072	8.91855	4.4678	5.35204	7.31012	7.1603
sp|Q9P2G1|AKIB1_HUMAN	ANKIB1	Ankyrin repeat and IBR domain-containing protein 1 OS=Homo sapiens OX=9606 GN=ANKIB1 PE=1 SV=3	1	0.867503	7.56	7.683	0.983991	0.061729	-0.0232835	7.69191	7.71179	6.14609	7.65161	8.78887	7.37224	5.241	7.75316	7.42819	9.94461	7.43011	8.3014
sp|Q0VGL1|LTOR4_HUMAN	LAMTOR4	Ragulator complex protein LAMTOR4 OS=Homo sapiens OX=9606 GN=LAMTOR4 PE=1 SV=1	2	0.883319	7.665	7.79	0.983954	0.0538824	-0.0233375	6.0111	8.36993	6.18283	7.26283	9.97668	8.18897	6.52315	8.83877	6.05019	8.14305	7.54905	9.63557
sp|P60228|EIF3E_HUMAN	EIF3E	Eukaryotic translation initiation factor 3 subunit E OS=Homo sapiens OX=9606 GN=EIF3E PE=1 SV=1	28	0.891786	6.922	7.035	0.983937	0.0497393	-0.0233615	6.10378	8.21064	4.97356	6.15239	8.41619	7.67777	5.51049	8.39661	5.22144	7.22043	7.30492	8.55383
sp|P33993|MCM7_HUMAN	MCM7	DNA replication licensing factor MCM7 OS=Homo sapiens OX=9606 GN=MCM7 PE=1 SV=4	20	0.88786	6.691	6.802	0.983681	0.0516555	-0.0237372	6.23823	7.51056	4.63335	5.67422	8.26033	7.82847	5.86991	7.99213	5.02114	6.42671	7.29112	8.2115
sp|O43242|PSMD3_HUMAN	PSMD3	26S proteasome non-ATPase regulatory subunit 3 OS=Homo sapiens OX=9606 GN=PSMD3 PE=1 SV=2	38	0.897345	6.938	7.054	0.983555	0.0470406	-0.0239217	5.89973	7.54573	4.82674	6.06018	8.92154	8.37449	5.67931	8.19117	5.04071	6.97786	7.78558	8.64911
sp|O95755|RAB36_HUMAN	RAB36	Ras-related protein Rab-36 OS=Homo sapiens OX=9606 GN=RAB36 PE=1 SV=2	1	0.911623	7.559	7.686	0.983476	0.0401847	-0.0240376	4.77718	9.35548	6.15036	7.35043	10.7337	6.98551	4.46617	8.051	7.46556	8.57899	8.74124	8.81081
sp|P17844|DDX5_HUMAN	DDX5	Probable ATP-dependent RNA helicase DDX5 OS=Homo sapiens OX=9606 GN=DDX5 PE=1 SV=1	46	0.902441	6.604	6.716	0.983323	0.0445812	-0.0242621	5.93763	8.12672	4.24589	5.42546	8.62616	7.25974	6.31055	8.70731	4.55283	6.24145	6.94848	7.53618
sp|Q9H4L7|SMRCD_HUMAN	SMARCAD1	SWI/SNF-related matrix-associated actin-dependent regulator of chromatin subfamily A containing DEAD/H box 1 OS=Homo sapiens OX=9606 GN=SMARCAD1 PE=1 SV=2	3	0.916741	6.95	7.068	0.983305	0.0377533	-0.0242891	5.60441	7.93545	4.32111	6.22937	8.29595	9.31663	4.88495	9.57933	4.8863	6.87341	7.72264	8.45959
sp|P49768|PSN1_HUMAN	PSEN1	Presenilin-1 OS=Homo sapiens OX=9606 GN=PSEN1 PE=1 SV=1	3	0.848371	7.346	7.471	0.983269	0.0714142	-0.0243425	5.59958	6.95851	6.94192	8.74117	8.14309	7.68975	5.89429	7.20733	7.46444	8.8017	6.79229	8.66724
sp|Q02241|KIF23_HUMAN	KIF23	Kinesin-like protein KIF23 OS=Homo sapiens OX=9606 GN=KIF23 PE=1 SV=3	1	0.886509	7.281	7.406	0.983122	0.0523169	-0.0245579	5.35136	6.07562	6.78555	10.0792	8.64255	6.75275	6.10596	7.65632	6.38401	9.20962	7.2479	7.83271
sp|P62195|PRS8_HUMAN	PSMC5	26S proteasome regulatory subunit 8 OS=Homo sapiens OX=9606 GN=PSMC5 PE=1 SV=1	29	0.873722	7.127	7.25	0.983034	0.0586267	-0.0246861	5.74972	7.33636	5.67405	7.03636	8.59424	8.37232	5.56922	8.00505	5.70359	7.69211	7.47592	9.05496
sp|O75379|VAMP4_HUMAN	VAMP4	Vesicle-associated membrane protein 4 OS=Homo sapiens OX=9606 GN=VAMP4 PE=1 SV=2	3	0.868676	7.557	7.688	0.98296	0.0611422	-0.0247947	5.89869	7.4941	6.45254	7.68844	9.30215	8.50652	5.97304	8.24435	6.07425	7.9694	8.25778	9.60989
sp|O60499|STX10_HUMAN	STX10	Syntaxin-10 OS=Homo sapiens OX=9606 GN=STX10 PE=1 SV=1	2	0.886998	7.608	7.74	0.982946	0.0520774	-0.0248163	6.5514	8.93364	5.34666	6.64868	9.6083	8.55671	7.50878	9.95057	5.96511	7.64934	8.85709	6.50798
sp|P20936|RASA1_HUMAN	RASA1	Ras GTPase-activating protein 1 OS=Homo sapiens OX=9606 GN=RASA1 PE=1 SV=1	1	0.916748	6.551	6.665	0.982896	0.03775	-0.0248897	4.92835	6.86193	7.29641	4.20711	7.26877	8.7415	5.45262	7.39358	4.4385	7.33674	5.37635	9.99404
sp|O43395|PRPF3_HUMAN	PRPF3	U4/U6 small nuclear ribonucleoprotein Prp3 OS=Homo sapiens OX=9606 GN=PRPF3 PE=1 SV=2	3	0.874037	6.979	7.101	0.982819	0.0584702	-0.0250019	5.08264	6.97066	5.9916	7.00798	9.21978	7.60245	5.64372	7.57739	5.73786	8.2299	7.17674	8.23975
sp|O15372|EIF3H_HUMAN	EIF3H	Eukaryotic translation initiation factor 3 subunit H OS=Homo sapiens OX=9606 GN=EIF3H PE=1 SV=1	22	0.88498	6.853	6.974	0.98265	0.0530665	-0.0252507	5.92616	7.96008	5.2344	5.9538	8.51117	7.53426	5.29911	8.37309	5.22793	7.19898	7.00238	8.74031
sp|Q9Y2W2|WBP11_HUMAN	WBP11	WW domain-binding protein 11 OS=Homo sapiens OX=9606 GN=WBP11 PE=1 SV=1	4	0.886388	6.566	6.682	0.98264	0.0523761	-0.0252652	5.71972	7.59665	4.88161	5.26931	8.54485	7.38527	5.45938	8.20002	4.94862	6.63076	7.39938	7.45591
sp|P62244|RS15A_HUMAN	RPS15A	40S ribosomal protein S15a OS=Homo sapiens OX=9606 GN=RPS15A PE=1 SV=2	22	0.903168	6.497	6.612	0.982607	0.0442315	-0.025313	7.05505	7.82346	4.1474	5.19802	7.87052	6.89016	7.07278	8.98387	4.01924	5.6089	6.7961	7.19086
sp|Q9UBB6|NCDN_HUMAN	NCDN	Neurochondrin OS=Homo sapiens OX=9606 GN=NCDN PE=1 SV=1	2	0.902705	7.047	7.172	0.982571	0.0444542	-0.0253663	6.16204	7.48502	4.78678	7.03301	8.05842	8.75569	5.00415	7.52827	5.19623	9.94903	6.53385	8.81849
sp|Q9NUL7|DDX28_HUMAN	DDX28	Probable ATP-dependent RNA helicase DDX28 OS=Homo sapiens OX=9606 GN=DDX28 PE=1 SV=2	4	0.951037	7.514	7.648	0.982479	0.0218026	-0.0255014	4.50108	4.65574	10.394	13.2454	6.16456	6.12467	4.11334	5.65999	9.4473	14.5491	5.43485	6.68322
sp|P0DMV9|HS71B_HUMAN	HSPA1B	Heat shock 70 kDa protein 1B OS=Homo sapiens OX=9606 GN=HSPA1B PE=1 SV=1	99	0.904336	7.204	7.333	0.982408	0.0436702	-0.0256054	4.87449	8.63124	5.32148	6.71182	8.64619	9.04052	4.83216	9.2425	5.59539	7.41259	7.93185	8.98358
sp|P53367|ARFP1_HUMAN	ARFIP1	Arfaptin-1 OS=Homo sapiens OX=9606 GN=ARFIP1 PE=1 SV=2	5	0.868134	7.07	7.197	0.982354	0.0614132	-0.0256854	6.24724	7.29892	5.40057	6.48556	8.99677	7.9885	5.64891	7.99545	5.50132	7.5829	8.01673	8.43426
sp|Q9Y3F4|STRAP_HUMAN	STRAP	Serine-threonine kinase receptor-associated protein OS=Homo sapiens OX=9606 GN=STRAP PE=1 SV=1	15	0.899782	6.694	6.815	0.982245	0.0458627	-0.0258451	4.70348	7.83937	5.27825	6.23395	8.2325	7.87856	4.50382	8.0329	5.1951	7.29164	6.78567	9.07976
sp|Q9BZH6|WDR11_HUMAN	WDR11	WD repeat-containing protein 11 OS=Homo sapiens OX=9606 GN=WDR11 PE=1 SV=1	4	0.887604	7.229	7.36	0.982201	0.0517807	-0.0259097	6.62621	7.85607	4.7758	6.14248	9.50933	8.46386	6.75504	8.78686	5.11524	6.81258	8.17669	8.51295
sp|Q01813|PFKAP_HUMAN	PFKP	ATP-dependent 6-phosphofructokinase, platelet type OS=Homo sapiens OX=9606 GN=PFKP PE=1 SV=2	7	0.845967	7.022	7.15	0.982098	0.0726466	-0.0260612	6.05795	7.54347	5.83065	6.77542	7.74055	8.18325	5.38856	7.83564	6.19548	8.56054	6.72962	8.18793
sp|O75821|EIF3G_HUMAN	EIF3G	Eukaryotic translation initiation factor 3 subunit G OS=Homo sapiens OX=9606 GN=EIF3G PE=1 SV=2	26	0.86083	6.701	6.824	0.981975	0.0650826	-0.0262412	5.92164	7.83082	5.19121	6.18174	7.81235	7.27073	5.26836	8.19971	5.35045	7.57007	6.75946	7.79779
sp|Q9Y485|DMXL1_HUMAN	DMXL1	DmX-like protein 1 OS=Homo sapiens OX=9606 GN=DMXL1 PE=1 SV=3	1	0.890588	7.135	7.266	0.981971	0.0503232	-0.0262479	4.7673	8.21409	4.86814	8.29387	7.6948	8.96972	5.54263	8.21414	6.60233	7.23196	6.68125	9.32292
sp|A0AVT1|UBA6_HUMAN	UBA6	Ubiquitin-like modifier-activating enzyme 6 OS=Homo sapiens OX=9606 GN=UBA6 PE=1 SV=1	2	0.925202	7.109	7.241	0.98177	0.0337634	-0.0265423	4.22991	6.18724	7.32175	11.6365	6.96095	6.31792	4.91473	6.58782	7.46943	11.5078	5.86837	7.09781
sp|O14641|DVL2_HUMAN	DVL2	Segment polarity protein dishevelled homolog DVL-2 OS=Homo sapiens OX=9606 GN=DVL2 PE=1 SV=1	1	0.828819	7.045	7.176	0.981745	0.0815403	-0.0265802	6.37891	7.74105	6.0188	6.42956	8.41697	7.28461	6.33389	8.37422	5.42066	7.30568	7.5499	8.07362
sp|Q9H2W6|RM46_HUMAN	MRPL46	39S ribosomal protein L46, mitochondrial OS=Homo sapiens OX=9606 GN=MRPL46 PE=1 SV=1	14	0.966313	7.706	7.85	0.981656	0.0148822	-0.0267105	3.4127	4.23398	11.0105	17.3329	5.69004	4.55543	3.3299	4.80534	11.1156	18.8872	3.95346	5.01059
sp|Q9UBS8|RNF14_HUMAN	RNF14	E3 ubiquitin-protein ligase RNF14 OS=Homo sapiens OX=9606 GN=RNF14 PE=1 SV=1	1	0.917147	6.802	6.93	0.98153	0.0375611	-0.0268963	5.78969	6.91908	5.11216	5.55584	10.3593	7.07709	4.96755	8.75774	4.77344	7.68099	5.33212	10.068
sp|P46976|GLYG_HUMAN	GYG1	Glycogenin-1 OS=Homo sapiens OX=9606 GN=GYG1 PE=1 SV=4	3	0.910923	7.486	7.627	0.981513	0.0405183	-0.0269207	5.13856	8.73931	5.34936	6.87232	9.42578	9.39007	5.64657	9.52256	4.40088	7.06024	9.15047	9.98324
sp|Q9NX58|LYAR_HUMAN	LYAR	Cell growth-regulating nucleolar protein OS=Homo sapiens OX=9606 GN=LYAR PE=1 SV=2	19	0.909176	6.607	6.732	0.981432	0.041352	-0.0270398	5.57234	8.15325	4.38077	5.03906	9.80867	6.68965	5.88281	8.92788	4.57157	5.95388	8.092	6.96248
sp|P07996|TSP1_HUMAN	THBS1	Thrombospondin-1 OS=Homo sapiens OX=9606 GN=THBS1 PE=1 SV=2	1	0.889736	7.063	7.197	0.981381	0.0507388	-0.0271146	4.08168	8.1943	6.06191	6.47564	8.51683	9.04729	5.77376	9.10425	5.5693	7.75176	7.08906	7.89636
sp|P62280|RS11_HUMAN	RPS11	40S ribosomal protein S11 OS=Homo sapiens OX=9606 GN=RPS11 PE=1 SV=3	48	0.898722	6.483	6.606	0.981381	0.0463746	-0.0271154	6.78302	8.03358	4.02822	5.09917	7.44262	7.51125	7.04161	8.99005	4.08726	5.34935	7.03723	7.13101
sp|Q9BWF3|RBM4_HUMAN	RBM4	RNA-binding protein 4 OS=Homo sapiens OX=9606 GN=RBM4 PE=1 SV=1	7	0.882788	6.681	6.808	0.981345	0.0541436	-0.027167	5.47423	7.4069	4.98754	5.76633	9.02147	7.43075	5.77511	7.89789	4.76584	6.50893	7.62077	8.27941
sp|Q9Y3I0|RTCB_HUMAN	RTCB	RNA-splicing ligase RtcB homolog OS=Homo sapiens OX=9606 GN=RTCB PE=1 SV=1	23	0.857884	6.926	7.058	0.981298	0.0665714	-0.027237	5.32899	7.11812	5.81766	7.40765	8.37645	7.50567	5.01373	7.68072	6.12459	8.72105	6.8956	7.91041
sp|Q8WZA0|LZIC_HUMAN	LZIC	Protein LZIC OS=Homo sapiens OX=9606 GN=LZIC PE=1 SV=1	1	0.854881	6.605	6.731	0.981281	0.0680943	-0.0272623	5.38519	5.4707	6.51746	7.66131	7.55638	7.03809	4.89482	6.62319	6.5296	7.71975	5.99168	8.62786
sp|Q92734|TFG_HUMAN	TFG	Protein TFG OS=Homo sapiens OX=9606 GN=TFG PE=1 SV=2	4	0.858197	7.011	7.145	0.981246	0.066413	-0.0273138	5.23971	7.31484	5.56143	7.2617	8.39443	8.29671	6.07424	7.71961	5.41316	8.01556	7.2196	8.42638
sp|Q14258|TRI25_HUMAN	TRIM25	E3 ubiquitin/ISG15 ligase TRIM25 OS=Homo sapiens OX=9606 GN=TRIM25 PE=1 SV=2	12	0.873958	6.906	7.038	0.981245	0.0585094	-0.0273152	6.32549	7.66648	4.74943	5.96107	8.89499	7.83703	6.03086	8.22777	5.00865	7.19834	7.35219	8.41117
sp|Q9UL54|TAOK2_HUMAN	TAOK2	Serine/threonine-protein kinase TAO2 OS=Homo sapiens OX=9606 GN=TAOK2 PE=1 SV=2	34	0.861388	7.651	7.798	0.981149	0.0648012	-0.0274558	7.23813	7.84032	5.80793	6.62894	9.68954	8.7031	6.90901	8.75277	5.64013	7.63504	8.12152	9.73012
sp|Q6XR72|ZNT10_HUMAN	SLC30A10	Zinc transporter 10 OS=Homo sapiens OX=9606 GN=SLC30A10 PE=1 SV=2	2	0.868718	7.065	7.201	0.981114	0.0611212	-0.0275077	6.66645	7.25887	5.14301	6.28052	8.57127	8.47056	6.8373	8.29397	4.62597	7.03611	7.73906	8.67221
sp|Q9NR30|DDX21_HUMAN	DDX21	Nucleolar RNA helicase 2 OS=Homo sapiens OX=9606 GN=DDX21 PE=1 SV=5	34	0.917098	6.434	6.558	0.981092	0.0375843	-0.02754	4.71071	6.96991	4.43173	5.16517	10.9471	6.38073	5.28567	7.79657	4.59011	6.19635	8.35999	7.11994
sp|Q9UQ35|SRRM2_HUMAN	SRRM2	Serine/arginine repetitive matrix protein 2 OS=Homo sapiens OX=9606 GN=SRRM2 PE=1 SV=2	12	0.85997	7.15	7.288	0.981065	0.0655167	-0.0275797	5.93884	7.09901	5.8957	6.52774	9.03622	8.39969	5.69318	7.94425	5.61232	7.61989	7.91469	8.94425
sp|Q9BTE3|MCMBP_HUMAN	MCMBP	Mini-chromosome maintenance complex-binding protein OS=Homo sapiens OX=9606 GN=MCMBP PE=1 SV=2	9	0.877572	6.526	6.652	0.981058	0.0567172	-0.0275892	5.9049	7.09662	4.69545	5.39736	8.16964	7.892	5.49351	7.35073	4.7082	6.43207	8.09874	7.82811
sp|Q9Y2S7|PDIP2_HUMAN	POLDIP2	Polymerase delta-interacting protein 2 OS=Homo sapiens OX=9606 GN=POLDIP2 PE=1 SV=1	19	0.960385	7.649	7.797	0.981018	0.0175546	-0.027648	3.21601	4.55917	10.7816	16.161	6.35409	4.82421	3.47707	4.92314	11.319	16.6641	4.70897	5.6913
sp|Q9UI10|EI2BD_HUMAN	EIF2B4	Translation initiation factor eIF-2B subunit delta OS=Homo sapiens OX=9606 GN=EIF2B4 PE=1 SV=2	4	0.841094	7.214	7.354	0.980963	0.0751555	-0.0277298	5.54354	7.40456	7.78183	7.26807	8.33807	6.94832	5.74251	8.17081	6.23575	8.5257	6.48185	8.9657
sp|P51812|KS6A3_HUMAN	RPS6KA3	Ribosomal protein S6 kinase alpha-3 OS=Homo sapiens OX=9606 GN=RPS6KA3 PE=1 SV=1	5	0.842265	6.955	7.09	0.980959	0.0745512	-0.0277351	6.07246	7.40108	5.2371	6.58278	8.55756	7.8781	5.82473	8.02343	5.75324	7.61118	7.21294	8.11317
sp|O43854|EDIL3_HUMAN	EDIL3	EGF-like repeat and discoidin I-like domain-containing protein 3 OS=Homo sapiens OX=9606 GN=EDIL3 PE=1 SV=1	1	0.870835	7.551	7.698	0.980904	0.0600641	-0.027816	6.12719	6.97015	7.98578	7.23144	9.63068	7.36106	5.09111	6.88642	8.49592	8.21494	7.10289	10.3949
sp|O76071|CIAO1_HUMAN	CIAO1	Probable cytosolic iron-sulfur protein assembly protein CIAO1 OS=Homo sapiens OX=9606 GN=CIAO1 PE=1 SV=1	2	0.869355	7.128	7.267	0.980872	0.0608028	-0.0278626	5.98094	7.84206	6.82249	6.9902	7.01513	8.11919	3.97897	8.077	6.61457	8.48132	7.34049	9.1085
sp|O00203|AP3B1_HUMAN	AP3B1	AP-3 complex subunit beta-1 OS=Homo sapiens OX=9606 GN=AP3B1 PE=1 SV=3	16	0.880685	7.143	7.283	0.980777	0.0551794	-0.0280027	6.59396	7.66714	4.99406	6.00167	9.3559	8.24507	5.86984	8.30047	5.03414	7.23073	8.12486	9.13869
sp|Q99426|TBCB_HUMAN	TBCB	Tubulin-folding cofactor B OS=Homo sapiens OX=9606 GN=TBCB PE=1 SV=2	6	0.881002	6.519	6.647	0.980743	0.0550231	-0.0280527	6.05853	7.51077	4.5349	5.28857	8.1716	7.55153	5.66736	7.84789	4.70637	6.23083	6.79455	8.63541
sp|Q96D96|HVCN1_HUMAN	HVCN1	Voltage-gated hydrogen channel 1 OS=Homo sapiens OX=9606 GN=HVCN1 PE=1 SV=1	2	0.886752	6.814	6.948	0.980714	0.0521978	-0.0280958	6.22375	7.6651	5.52471	6.21649	7.8178	7.43692	6.16758	6.03004	5.3012	6.3423	6.92709	10.922
sp|Q9NU23|LYRM2_HUMAN	LYRM2	LYR motif-containing protein 2 OS=Homo sapiens OX=9606 GN=LYRM2 PE=1 SV=1	1	0.96498	7.782	7.936	0.980595	0.0154817	-0.028271	3.168	4.4678	8.71512	17.37	7.60464	5.36446	1.65634	4.10715	10.6935	19.9567	4.60584	6.59457
sp|O15213|WDR46_HUMAN	WDR46	WD repeat-containing protein 46 OS=Homo sapiens OX=9606 GN=WDR46 PE=1 SV=3	7	0.861802	6.912	7.049	0.980565	0.0645925	-0.0283154	5.25841	6.69868	5.87781	7.28559	9.44189	6.91	5.60851	7.82703	5.4842	7.90056	8.13289	7.33852
sp|P35269|T2FA_HUMAN	GTF2F1	General transcription factor IIF subunit 1 OS=Homo sapiens OX=9606 GN=GTF2F1 PE=1 SV=2	1	0.90911	6.324	6.45	0.980465	0.0413836	-0.0284618	6.50865	6.45847	3.40884	4.62942	8.92362	8.01229	6.12575	7.9172	3.79164	5.65373	6.84254	8.36813
sp|Q71F23|CENPU_HUMAN	CENPU	Centromere protein U OS=Homo sapiens OX=9606 GN=CENPU PE=1 SV=1	1	0.879663	6.423	6.551	0.980461	0.0556837	-0.0284679	6.36194	8.46379	5.26952	5.42026	6.81817	6.20377	5.06912	9.08495	4.4551	6.58622	6.98953	7.12011
sp|O75319|DUS11_HUMAN	DUSP11	RNA/RNP complex-1-interacting phosphatase OS=Homo sapiens OX=9606 GN=DUSP11 PE=1 SV=2	7	0.82077	6.572	6.703	0.980457	0.0857785	-0.0284745	5.41594	6.1583	6.19549	8.01103	6.836	6.81312	5.44683	6.80114	6.01417	8.51025	6.29571	7.14959
sp|Q8IUH4|ZDH13_HUMAN	ZDHHC13	Palmitoyltransferase ZDHHC13 OS=Homo sapiens OX=9606 GN=ZDHHC13 PE=1 SV=3	11	0.842389	7.48	7.631	0.980212	0.0744873	-0.0288339	5.49539	7.00281	7.39744	9.14962	8.93566	6.89817	6.08141	8.13852	6.8035	9.53889	7.62528	7.59741
sp|Q9BZE4|GTPB4_HUMAN	GTPBP4	GTP-binding protein 4 OS=Homo sapiens OX=9606 GN=GTPBP4 PE=1 SV=3	49	0.899731	6.671	6.806	0.980165	0.0458873	-0.0289041	5.87449	8.50856	4.29723	5.0428	9.21507	7.08989	5.96346	9.1709	4.45153	6.01596	7.6349	7.60181
sp|O00567|NOP56_HUMAN	NOP56	Nucleolar protein 56 OS=Homo sapiens OX=9606 GN=NOP56 PE=1 SV=4	37	0.925776	6.325	6.453	0.980164	0.0334941	-0.0289045	4.81184	6.66368	4.00791	4.57601	11.7018	6.18837	5.48485	7.69638	4.25977	5.54767	8.58117	7.14569
sp|O14579|COPE_HUMAN	COPE	Coatomer subunit epsilon OS=Homo sapiens OX=9606 GN=COPE PE=1 SV=3	2	0.835106	7.795	7.953	0.980133	0.0782584	-0.0289501	5.96943	8.05329	7.09496	7.1349	8.92911	9.58577	6.29233	8.83977	6.77936	7.95583	8.29922	9.54914
sp|Q9HAV7|GRPE1_HUMAN	GRPEL1	GrpE protein homolog 1, mitochondrial OS=Homo sapiens OX=9606 GN=GRPEL1 PE=1 SV=2	11	0.967723	7.793	7.951	0.980128	0.0142489	-0.0289575	2.54452	3.79175	12.7648	18.536	5.2031	3.91885	2.66131	3.98347	13.7819	18.8909	3.77395	4.61154
sp|O43143|DHX15_HUMAN	DHX15	Pre-mRNA-splicing factor ATP-dependent RNA helicase DHX15 OS=Homo sapiens OX=9606 GN=DHX15 PE=1 SV=2	25	0.864018	6.649	6.784	0.9801	0.0634772	-0.0289988	5.22545	6.88818	5.15916	6.55189	9.33311	6.73685	5.2423	7.66849	5.51491	7.48237	7.24756	7.54815
sp|O75069|TMCC2_HUMAN	TMCC2	Transmembrane and coiled-coil domains protein 2 OS=Homo sapiens OX=9606 GN=TMCC2 PE=1 SV=3	2	0.901133	7.673	7.829	0.980074	0.0452111	-0.0290373	6.83779	8.23454	5.13531	5.65574	9.116	11.0602	7.8513	8.43134	4.57697	6.63943	9.36799	10.1092
sp|Q3MHD2|LSM12_HUMAN	LSM12	Protein LSM12 homolog OS=Homo sapiens OX=9606 GN=LSM12 PE=1 SV=2	7	0.871468	7.017	7.16	0.980028	0.0597486	-0.0291052	5.79392	7.98556	5.06263	6.61031	8.92101	7.72644	6.39196	8.72221	5.16147	6.87236	6.57745	9.23302
sp|Q9Y3B9|RRP15_HUMAN	RRP15	RRP15-like protein OS=Homo sapiens OX=9606 GN=RRP15 PE=1 SV=2	8	0.878604	6.848	6.988	0.979966	0.0562068	-0.0291969	5.48528	7.45474	4.92431	6.01092	9.90948	7.30198	5.85167	8.06752	5.29701	6.62358	8.26631	7.82395
sp|Q86TU7|SETD3_HUMAN	SETD3	Actin-histidine N-methyltransferase OS=Homo sapiens OX=9606 GN=SETD3 PE=1 SV=1	2	0.875601	6.677	6.814	0.979894	0.0576938	-0.0293019	5.91282	7.51322	4.86871	4.83206	8.28744	8.64677	6.6137	8.32665	5.11632	6.2006	6.55352	8.07147
sp|Q9H6F5|CCD86_HUMAN	CCDC86	Coiled-coil domain-containing protein 86 OS=Homo sapiens OX=9606 GN=CCDC86 PE=1 SV=1	3	0.921733	6.481	6.614	0.979891	0.0353949	-0.0293066	5.55737	8.09674	3.49635	4.38169	9.97848	7.37338	6.03946	8.87262	3.63343	4.89974	8.71334	7.52402
sp|P29083|T2EA_HUMAN	GTF2E1	General transcription factor IIE subunit 1 OS=Homo sapiens OX=9606 GN=GTF2E1 PE=1 SV=2	1	0.922373	6.301	6.431	0.979785	0.0350934	-0.0294623	6.46312	7.45992	3.5422	2.73408	9.48957	8.11829	6.67649	6.94293	3.13235	6.28739	7.89743	7.6481
sp|Q15118|PDK1_HUMAN	PDK1	[Pyruvate dehydrogenase (acetyl-transferring)] kinase isozyme 1, mitochondrial OS=Homo sapiens OX=9606 GN=PDK1 PE=1 SV=1	2	0.873964	7.489	7.644	0.979723	0.0585065	-0.0295547	5.77645	6.38139	8.66759	10.0291	7.43713	6.64296	5.38231	6.17454	8.81635	10.0352	7.43126	8.02615
sp|P06280|AGAL_HUMAN	GLA	Alpha-galactosidase A OS=Homo sapiens OX=9606 GN=GLA PE=1 SV=1	34	0.897546	7.574	7.731	0.979692	0.0469433	-0.0295996	3.78342	8.40317	7.14455	8.23651	9.46402	8.41338	4.0028	9.1953	6.82551	8.79637	7.7212	9.84636
sp|P21127|CD11B_HUMAN	CDK11B	Cyclin-dependent kinase 11B OS=Homo sapiens OX=9606 GN=CDK11B PE=1 SV=4	10	0.908254	6.6	6.737	0.979665	0.0417927	-0.0296403	5.44147	8.13241	3.91144	4.88808	9.54811	7.68034	6.05628	8.87335	3.88544	5.9049	7.5064	8.19792
sp|Q99758|ABCA3_HUMAN	ABCA3	Phospholipid-transporting ATPase ABCA3 OS=Homo sapiens OX=9606 GN=ABCA3 PE=1 SV=2	2	0.893245	7.707	7.868	0.979537	0.0490294	-0.0298276	4.93416	8.19165	6.04109	6.87691	9.41027	10.7882	6.69729	7.24665	6.78719	7.49183	7.39845	11.5858
sp|Q8NC54|KCT2_HUMAN	KCT2	Keratinocyte-associated transmembrane protein 2 OS=Homo sapiens OX=9606 GN=KCT2 PE=1 SV=2	8	0.785983	7.686	7.847	0.979483	0.104587	-0.0299082	6.53041	7.60687	6.53972	7.84954	9.38021	8.20913	7.22237	8.52833	6.62465	7.89688	7.63992	9.16918
sp|Q6IQ23|PKHA7_HUMAN	PLEKHA7	Pleckstrin homology domain-containing family A member 7 OS=Homo sapiens OX=9606 GN=PLEKHA7 PE=1 SV=2	6	0.745882	6.973	7.121	0.979216	0.12733	-0.0303004	5.96284	6.67464	6.73314	6.82091	8.33205	7.31499	6.47331	8.17841	6.08601	7.46746	7.1723	7.35057
sp|Q13825|AUHM_HUMAN	AUH	Methylglutaconyl-CoA hydratase, mitochondrial OS=Homo sapiens OX=9606 GN=AUH PE=1 SV=1	1	0.917268	7.553	7.714	0.979129	0.0375038	-0.0304294	6.0365	10.3189	5.03764	6.68388	9.64936	7.59139	5.69642	12.8719	4.2258	6.82531	9.37618	7.28773
sp|Q5T280|CI114_HUMAN	SPOUT1	Putative methyltransferase C9orf114 OS=Homo sapiens OX=9606 GN=SPOUT1 PE=1 SV=3	4	0.817829	6.88	7.027	0.979081	0.0873375	-0.0305003	5.55217	6.88143	6.23355	7.42448	7.83567	7.35274	5.17009	7.47893	6.23235	8.70571	6.74072	7.83181
sp|Q15813|TBCE_HUMAN	TBCE	Tubulin-specific chaperone E OS=Homo sapiens OX=9606 GN=TBCE PE=1 SV=1	2	0.844108	6.664	6.807	0.978992	0.073602	-0.0306307	5.44309	6.67592	5.94568	5.57534	8.85183	7.49422	5.80989	7.73401	5.01327	7.59677	7.16645	7.52256
sp|P22061|PIMT_HUMAN	PCMT1	Protein-L-isoaspartate(D-aspartate) O-methyltransferase OS=Homo sapiens OX=9606 GN=PCMT1 PE=1 SV=4	18	0.919866	6.386	6.524	0.978847	0.0362754	-0.0308442	3.59151	8.54331	4.77311	5.25756	6.67779	9.47275	3.49208	9.11032	4.82181	6.10109	6.17965	9.43791
sp|P09234|RU1C_HUMAN	SNRPC	U1 small nuclear ribonucleoprotein C OS=Homo sapiens OX=9606 GN=SNRPC PE=1 SV=1	4	0.881263	6.545	6.687	0.978765	0.0548945	-0.0309659	6.72161	7.26004	4.04187	5.15234	8.85437	7.24084	6.07897	8.03548	4.37324	5.8839	7.51019	8.24309
sp|Q9HB40|RISC_HUMAN	SCPEP1	Retinoid-inducible serine carboxypeptidase OS=Homo sapiens OX=9606 GN=SCPEP1 PE=1 SV=1	12	0.888412	7.644	7.81	0.978745	0.0513856	-0.0309948	4.12249	8.65441	7.16837	8.40391	9.50292	8.01388	4.24065	9.41895	6.75566	8.43265	7.9674	10.0439
sp|O00154|BACH_HUMAN	ACOT7	Cytosolic acyl coenzyme A thioester hydrolase OS=Homo sapiens OX=9606 GN=ACOT7 PE=1 SV=3	5	0.849627	6.874	7.025	0.978505	0.0707717	-0.0313484	5.82642	7.68458	5.17979	6.5482	8.51402	7.48879	5.66915	8.60937	5.08812	6.94095	7.40691	8.43284
sp|Q9UKD2|MRT4_HUMAN	MRTO4	mRNA turnover protein 4 homolog OS=Homo sapiens OX=9606 GN=MRTO4 PE=1 SV=2	7	0.894383	6.772	6.921	0.978471	0.0484765	-0.0313985	5.20336	7.5918	4.51258	5.62152	10.4159	7.28387	5.6037	8.48879	4.68733	6.36206	8.11416	8.26787
sp|Q8IX12|CCAR1_HUMAN	CCAR1	Cell division cycle and apoptosis regulator protein 1 OS=Homo sapiens OX=9606 GN=CCAR1 PE=1 SV=2	2	0.857234	7.032	7.187	0.978433	0.0669006	-0.0314546	6.79638	7.45214	4.8177	7.0946	8.52534	7.50567	7.64028	8.87183	4.90188	5.39033	8.16773	8.14766
sp|Q9H0U9|TSYL1_HUMAN	TSPYL1	Testis-specific Y-encoded-like protein 1 OS=Homo sapiens OX=9606 GN=TSPYL1 PE=1 SV=3	2	0.852566	6.813	6.964	0.978317	0.069272	-0.031626	5.36284	7.85112	5.09217	6.7656	8.44294	7.36507	5.54204	7.96894	5.28453	6.70554	7.45061	8.83284
sp|Q99538|LGMN_HUMAN	LGMN	Legumain OS=Homo sapiens OX=9606 GN=LGMN PE=1 SV=1	6	0.857574	7.339	7.502	0.978272	0.0667284	-0.0316918	4.97275	8.06028	6.57766	7.69602	8.62534	8.10158	4.92773	8.98317	6.01189	7.70685	8.18002	9.2032
sp|Q9P0J6|RM36_HUMAN	MRPL36	39S ribosomal protein L36, mitochondrial OS=Homo sapiens OX=9606 GN=MRPL36 PE=1 SV=1	1	0.924477	6.797	6.948	0.978267	0.0341039	-0.0316996	4.09583	7.40828	5.20059	10.8469	5.7186	7.50968	5.27185	10.5981	5.5179	10.8994	4.81879	4.57993
tr|F8W060|F8W060_HUMAN	OSBPL8	Isoform of Q9BZF1, Oxysterol-binding protein-related protein 8 (Fragment) OS=Homo sapiens OX=9606 GN=OSBPL8 PE=1 SV=8	1	0.845218	7.397	7.562	0.97818	0.0730313	-0.0318276	5.25351	7.84102	6.2649	7.72912	9.42869	7.86411	6.40968	7.35339	6.06537	7.78851	7.73179	10.0207
sp|Q9Y324|FCF1_HUMAN	FCF1	rRNA-processing protein FCF1 homolog OS=Homo sapiens OX=9606 GN=FCF1 PE=1 SV=1	4	0.929158	6.006	6.14	0.978176	0.0319104	-0.0318342	6.55453	7.69445	2.7401	3.20639	7.81164	8.02945	6.53145	8.64436	2.43429	3.2705	7.33266	8.62884
sp|Q9UHA4|LTOR3_HUMAN	LAMTOR3	Ragulator complex protein LAMTOR3 OS=Homo sapiens OX=9606 GN=LAMTOR3 PE=1 SV=1	8	0.816769	7.614	7.784	0.97816	0.0879008	-0.0318571	6.43674	7.83995	6.41615	7.36919	9.46345	8.15827	6.64889	8.55664	5.94443	7.94553	8.01062	9.59681
sp|P46781|RS9_HUMAN	RPS9	40S ribosomal protein S9 OS=Homo sapiens OX=9606 GN=RPS9 PE=1 SV=3	34	0.827846	6.719	6.87	0.97802	0.0820504	-0.0320636	5.49751	6.74132	6.08312	6.45301	7.71696	7.82333	5.66255	7.49641	5.30787	6.90356	6.73096	9.11734
sp|Q9Y2C4|EXOG_HUMAN	EXOG	Nuclease EXOG, mitochondrial OS=Homo sapiens OX=9606 GN=EXOG PE=1 SV=2	3	0.890909	7.429	7.596	0.978015	0.0501667	-0.0320719	5.16266	6.82432	7.73503	10.0558	7.94684	6.85062	5.19023	6.64748	7.05955	11.8984	6.10814	8.67335
sp|Q9BRK5|CAB45_HUMAN	SDF4	45 kDa calcium-binding protein OS=Homo sapiens OX=9606 GN=SDF4 PE=1 SV=1	25	0.884512	7.694	7.867	0.978009	0.0532963	-0.0320798	4.1259	7.43224	7.49209	10.6746	8.93185	7.50665	4.9818	8.98358	7.7067	10.5307	7.4364	7.56053
sp|P98194-7|AT2C1-7_HUMAN	ATP2C1	Isoform of P98194, Isoform 7 of Calcium-transporting ATPase type 2C member 1 OS=Homo sapiens OX=9606 GN=ATP2C1 PE=1 SV=3	25	0.825951	7.426	7.593	0.978006	0.0830457	-0.0320847	5.92316	6.91735	6.38102	7.13344	8.9257	9.27383	6.09317	8.52036	6.18173	7.91859	7.95601	8.88564
sp|P36543|VATE1_HUMAN	ATP6V1E1	V-type proton ATPase subunit E 1 OS=Homo sapiens OX=9606 GN=ATP6V1E1 PE=1 SV=1	14	0.867414	7.247	7.41	0.978003	0.0617736	-0.0320896	5.53867	7.97788	5.74743	6.85982	8.88615	8.47495	4.9713	8.98955	5.63741	7.57243	7.61512	9.67233
sp|Q12931|TRAP1_HUMAN	TRAP1	Heat shock protein 75 kDa, mitochondrial OS=Homo sapiens OX=9606 GN=TRAP1 PE=1 SV=3	63	0.961966	7.643	7.815	0.977991	0.0168403	-0.0321068	3.10634	3.94029	11.7274	17.5728	5.49639	4.0145	2.97929	4.31763	12.3044	18.9249	3.85811	4.50831
sp|Q14244|MAP7_HUMAN	MAP7	Ensconsin OS=Homo sapiens OX=9606 GN=MAP7 PE=1 SV=1	15	0.86168	6.381	6.525	0.977931	0.064654	-0.0321954	6.33589	7.44391	4.37285	5.21419	7.51885	7.39844	6.24916	8.45686	4.21183	5.87343	6.88274	7.47442
sp|Q9H0C8|ILKAP_HUMAN	ILKAP	Integrin-linked kinase-associated serine/threonine phosphatase 2C OS=Homo sapiens OX=9606 GN=ILKAP PE=1 SV=1	5	0.827598	6.718	6.87	0.977875	0.0821806	-0.0322783	5.88628	7.55017	4.92171	5.99658	8.38611	7.56965	5.94055	7.74096	5.45611	6.94324	7.0602	8.07962
sp|Q9BSJ8|ESYT1_HUMAN	ESYT1	Extended synaptotagmin-1 OS=Homo sapiens OX=9606 GN=ESYT1 PE=1 SV=1	135	0.903149	7.932	8.112	0.977811	0.0442406	-0.032373	8.08244	9.21376	4.36212	5.53885	11.4784	8.9157	8.40522	10.9007	4.61476	6.10814	10.1835	8.45742
sp|P05387|RLA2_HUMAN	RPLP2	60S acidic ribosomal protein P2 OS=Homo sapiens OX=9606 GN=RPLP2 PE=1 SV=1	25	0.875943	7.048	7.208	0.977802	0.0575242	-0.0323851	6.61361	8.06674	4.44421	5.49071	9.28031	8.39208	7.9273	8.00173	4.57276	6.52543	7.00786	9.21145
sp|Q9NYG2|ZDHC3_HUMAN	ZDHHC3	Palmitoyltransferase ZDHHC3 OS=Homo sapiens OX=9606 GN=ZDHHC3 PE=1 SV=2	2	0.835762	7.607	7.78	0.977763	0.0779174	-0.0324426	4.75843	6.74195	7.51649	9.45218	8.98931	8.18462	6.5532	8.59625	7.03133	9.00593	7.11271	8.38085
sp|Q07021|C1QBP_HUMAN	C1QBP	Complement component 1 Q subcomponent-binding protein, mitochondrial OS=Homo sapiens OX=9606 GN=C1QBP PE=1 SV=1	61	0.958405	7.645	7.819	0.977747	0.0184509	-0.0324676	3.09734	4.24667	11.2653	17.1981	5.45642	4.60624	3.34159	4.69711	11.6863	17.8757	4.25387	5.0583
sp|Q96C01|F136A_HUMAN	FAM136A	Protein FAM136A OS=Homo sapiens OX=9606 GN=FAM136A PE=1 SV=1	2	0.924827	7.538	7.71	0.977691	0.0339395	-0.0325491	4.31807	5.64683	9.42818	12.8247	6.80861	6.20355	4.77796	6.15902	9.32487	13.0707	5.83451	7.09072
sp|O75436|VP26A_HUMAN	VPS26A	Vacuolar protein sorting-associated protein 26A OS=Homo sapiens OX=9606 GN=VPS26A PE=1 SV=2	9	0.896925	7.406	7.575	0.97769	0.0472439	-0.0325513	4.54007	8.75274	5.40736	6.75874	9.6746	9.30377	4.76059	9.09788	5.62314	7.34634	7.7457	10.8743
sp|Q99848|EBP2_HUMAN	EBNA1BP2	Probable rRNA-processing protein EBP2 OS=Homo sapiens OX=9606 GN=EBNA1BP2 PE=1 SV=2	12	0.89286	6.871	7.028	0.977661	0.0492166	-0.0325941	5.05133	7.23322	5.31639	5.59952	11.1047	6.92307	5.55805	8.42137	5.13106	6.28814	9.16231	7.6093
sp|Q8WX92|NELFB_HUMAN	NELFB	Negative elongation factor B OS=Homo sapiens OX=9606 GN=NELFB PE=1 SV=1	4	0.838973	6.737	6.891	0.977652	0.076252	-0.0326071	6.30305	7.81091	4.88049	5.67256	7.62046	8.13381	6.13756	8.31713	4.91113	6.95319	7.1003	7.92419
sp|P55809|SCOT1_HUMAN	OXCT1	Succinyl-CoA:3-ketoacid coenzyme A transferase 1, mitochondrial OS=Homo sapiens OX=9606 GN=OXCT1 PE=1 SV=1	32	0.955027	7.633	7.809	0.977462	0.0199844	-0.0328876	2.83717	4.49036	11.1645	16.2567	6.25474	4.7966	3.17009	4.68254	11.587	17.0959	4.64053	5.67658
sp|P27635|RL10_HUMAN	RPL10	60S ribosomal protein L10 OS=Homo sapiens OX=9606 GN=RPL10 PE=1 SV=4	39	0.824883	6.578	6.731	0.977269	0.0836076	-0.0331718	4.87009	5.94038	6.9189	8.5706	5.79653	7.36859	5.47711	6.91019	6.18058	8.29399	6.2145	7.308
sp|Q96FK6|WDR89_HUMAN	WDR89	WD repeat-containing protein 89 OS=Homo sapiens OX=9606 GN=WDR89 PE=2 SV=1	3	0.857491	6.782	6.94	0.977233	0.0667704	-0.0332249	6.07474	7.20355	5.03385	5.90091	8.58666	7.89394	5.8858	7.8051	4.53092	6.7727	7.44683	9.20128
sp|Q96SU4|OSBL9_HUMAN	OSBPL9	Oxysterol-binding protein-related protein 9 OS=Homo sapiens OX=9606 GN=OSBPL9 PE=1 SV=2	10	0.871335	7.622	7.8	0.977179	0.0598148	-0.0333045	6.17158	8.74018	5.51112	6.92585	9.61761	8.76561	5.71431	9.91319	5.52575	7.49123	7.74203	10.4161
sp|P50225|ST1A1_HUMAN	SULT1A1	Sulfotransferase 1A1 OS=Homo sapiens OX=9606 GN=SULT1A1 PE=1 SV=3	11	0.857017	6.55	6.703	0.977174	0.0670106	-0.033312	5.93792	7.65947	4.6263	5.3122	7.76267	7.99975	5.67549	8.19814	4.55122	6.64077	6.92909	8.22514
sp|Q6P1X5|TAF2_HUMAN	TAF2	Transcription initiation factor TFIID subunit 2 OS=Homo sapiens OX=9606 GN=TAF2 PE=1 SV=3	26	0.859141	6.761	6.919	0.977164	0.0659356	-0.0333269	5.20057	7.7334	5.17639	6.42541	7.69521	8.33432	5.35627	8.22334	4.95814	6.72749	7.06832	9.1788
sp|Q5HYK3|COQ5_HUMAN	COQ5	2-methoxy-6-polyprenyl-1,4-benzoquinol methylase, mitochondrial OS=Homo sapiens OX=9606 GN=COQ5 PE=1 SV=2	2	0.937374	7.46	7.635	0.977079	0.0280871	-0.0334525	4.2142	5.17179	9.37383	13.9834	6.66619	5.34917	4.48997	5.73228	9.99822	14.4882	5.05304	6.04986
sp|Q8NF91|SYNE1_HUMAN	SYNE1	Nesprin-1 OS=Homo sapiens OX=9606 GN=SYNE1 PE=1 SV=4	4	0.860492	7.032	7.198	0.976938	0.0652532	-0.033661	5.35845	6.94878	5.85912	6.49961	10.2289	7.29759	4.7863	8.14408	5.98949	8.07242	7.84028	8.35712
sp|Q8NCM8|DYHC2_HUMAN	DYNC2H1	Cytoplasmic dynein 2 heavy chain 1 OS=Homo sapiens OX=9606 GN=DYNC2H1 PE=1 SV=4	2	0.863202	6.705	6.864	0.976836	0.0638876	-0.0338122	5.79493	7.51658	5.9881	4.98153	8.13189	7.81844	5.35302	6.93743	5.46042	8.15839	5.56346	9.70924
sp|Q15386|UBE3C_HUMAN	UBE3C	Ubiquitin-protein ligase E3C OS=Homo sapiens OX=9606 GN=UBE3C PE=1 SV=3	2	0.917084	7.167	7.337	0.97683	0.0375909	-0.0338209	4.87474	9.59661	3.31416	6.54527	7.23591	11.4372	5.15123	11.1287	4.32521	7.78914	8.76103	6.86444
sp|P33316|DUT_HUMAN	DUT	Deoxyuridine 5'-triphosphate nucleotidohydrolase, mitochondrial OS=Homo sapiens OX=9606 GN=DUT PE=1 SV=4	3	0.794618	6.825	6.987	0.976814	0.0998416	-0.0338441	5.51412	6.79676	5.75616	8.22995	7.33545	7.31921	5.78577	7.89229	5.99578	8.45025	6.55384	7.24427
sp|O76095|JTB_HUMAN	JTB	Protein JTB OS=Homo sapiens OX=9606 GN=JTB PE=1 SV=1	1	0.857493	8.079	8.271	0.976786	0.0667694	-0.033885	6.28261	4.76458	8.31055	10.3038	9.0507	9.75896	6.95165	7.90391	6.54252	9.68669	8.65342	9.8908
sp|Q7Z4W1|DCXR_HUMAN	DCXR	L-xylulose reductase OS=Homo sapiens OX=9606 GN=DCXR PE=1 SV=2	12	0.933124	7.229	7.401	0.97676	0.0300606	-0.0339241	4.32973	5.24415	9.13468	12.9768	6.43411	5.25394	4.22625	5.55004	9.47383	13.8927	5.28109	5.98241
sp|Q96IX5|ATPMK_HUMAN	ATP5MK	ATP synthase membrane subunit K, mitochondrial OS=Homo sapiens OX=9606 GN=ATP5MK PE=1 SV=1	3	0.957501	7.722	7.907	0.976603	0.0188608	-0.0341559	3.45315	4.42422	9.26646	18.7964	5.74169	4.65221	3.78513	5.40954	10.7442	18.7324	4.21197	4.55591
sp|P35659|DEK_HUMAN	DEK	Protein DEK OS=Homo sapiens OX=9606 GN=DEK PE=1 SV=1	6	0.849286	7.208	7.381	0.976561	0.070946	-0.0342173	5.32745	6.55077	5.92795	8.2095	8.66657	8.56554	5.31534	8.14306	6.36129	10.0033	7.02593	7.43413
sp|P41091|IF2G_HUMAN	EIF2S3	Eukaryotic translation initiation factor 2 subunit 3 OS=Homo sapiens OX=9606 GN=EIF2S3 PE=1 SV=3	32	0.804479	6.724	6.886	0.976474	0.0944853	-0.0343465	6.49145	7.55912	4.95298	6.67946	7.58005	7.08191	6.05671	8.55648	5.25423	7.77081	6.33283	7.34761
sp|Q9BRR3|PGAP4_HUMAN	PGAP4	Post-GPI attachment to proteins factor 4 OS=Homo sapiens OX=9606 GN=PGAP4 PE=1 SV=1	2	0.740817	7.258	7.433	0.976456	0.130289	-0.0343726	6.10392	6.31433	6.99112	8.36584	7.97123	7.80318	6.39209	7.13707	6.71029	8.68193	7.70106	7.97779
sp|O00488|ZN593_HUMAN	ZNF593	Zinc finger protein 593 OS=Homo sapiens OX=9606 GN=ZNF593 PE=1 SV=2	17	0.895339	6.468	6.624	0.976449	0.0480125	-0.034383	7.25203	7.85768	3.6522	4.16659	8.11495	7.76532	6.66847	8.52617	3.72464	4.68622	7.87225	8.26834
sp|P11310|ACADM_HUMAN	ACADM	Medium-chain specific acyl-CoA dehydrogenase, mitochondrial OS=Homo sapiens OX=9606 GN=ACADM PE=1 SV=1	25	0.956505	7.7	7.886	0.976414	0.0193128	-0.0344353	2.74866	4.31244	11.7397	16.9909	5.98164	4.42819	2.75385	4.64686	12.2508	17.9828	4.28662	5.39241
sp|Q92552|RT27_HUMAN	MRPS27	28S ribosomal protein S27, mitochondrial OS=Homo sapiens OX=9606 GN=MRPS27 PE=1 SV=3	13	0.948414	7.608	7.792	0.976386	0.023002	-0.0344764	4.0208	4.52047	10.9091	15.5056	5.81603	4.87869	4.05827	5.00963	10.8561	16.6264	4.7495	5.45351
sp|P49720|PSB3_HUMAN	PSMB3	Proteasome subunit beta type-3 OS=Homo sapiens OX=9606 GN=PSMB3 PE=1 SV=2	6	0.865437	7.067	7.238	0.976375	0.0627645	-0.0344932	5.23053	7.88289	5.34149	6.27834	9.18854	8.47836	5.17105	8.25163	5.50254	6.83867	8.00764	9.65495
sp|P11586|C1TC_HUMAN	MTHFD1	C-1-tetrahydrofolate synthase, cytoplasmic OS=Homo sapiens OX=9606 GN=MTHFD1 PE=1 SV=4	61	0.806045	6.73	6.893	0.976353	0.0936407	-0.0345255	5.45346	6.16559	5.89611	7.07602	8.6576	7.13165	5.33814	6.88111	6.07618	8.4231	7.07425	7.56629
sp|Q14978-2|NOLC1-2_HUMAN	NOLC1	Isoform of Q14978, Isoform Beta of Nucleolar and coiled-body phosphoprotein 1 OS=Homo sapiens OX=9606 GN=NOLC1 PE=1 SV=2	22	0.896891	6.123	6.272	0.976244	0.0472603	-0.0346869	5.61311	6.7648	3.90656	4.21385	10.3731	5.86667	5.8272	7.46018	4.22629	5.4349	8.04158	6.64015
sp|O15226|NKRF_HUMAN	NKRF	NF-kappa-B-repressing factor OS=Homo sapiens OX=9606 GN=NKRF PE=1 SV=2	1	0.844488	7.382	7.562	0.976197	0.0734065	-0.0347561	5.16809	5.48958	6.83062	8.47566	9.23955	9.08583	5.89598	8.32035	6.56343	9.22898	7.28053	8.08003
sp|Q92945|FUBP2_HUMAN	KHSRP	Far upstream element-binding protein 2 OS=Homo sapiens OX=9606 GN=KHSRP PE=1 SV=4	19	0.857089	6.449	6.607	0.976086	0.0669741	-0.0349199	5.5065	7.28802	4.47752	5.44672	8.09555	7.8786	5.72182	7.9436	4.55414	6.12009	6.78842	8.51268
sp|P22059|OSBP1_HUMAN	OSBP	Oxysterol-binding protein 1 OS=Homo sapiens OX=9606 GN=OSBP PE=1 SV=1	25	0.833051	7.46	7.644	0.975929	0.0793284	-0.0351521	5.24238	7.1224	7.05565	8.8172	8.51485	8.00898	4.99081	8.42581	7.01096	9.56731	7.13937	8.73112
sp|Q969U7|PSMG2_HUMAN	PSMG2	Proteasome assembly chaperone 2 OS=Homo sapiens OX=9606 GN=PSMG2 PE=1 SV=1	2	0.900807	6.602	6.765	0.975905	0.0453682	-0.0351868	6.63877	9.49189	3.67916	4.28741	7.72413	7.78838	6.98638	8.71826	3.35484	5.02172	7.55434	8.95316
sp|Q96AE4|FUBP1_HUMAN	FUBP1	Far upstream element-binding protein 1 OS=Homo sapiens OX=9606 GN=FUBP1 PE=1 SV=3	8	0.812291	6.875	7.045	0.975869	0.0902884	-0.03524	5.40677	7.55449	5.4779	7.55115	8.21807	7.04278	5.46119	7.71325	6.03517	8.49158	6.4026	8.16806
sp|O14818|PSA7_HUMAN	PSMA7	Proteasome subunit alpha type-7 OS=Homo sapiens OX=9606 GN=PSMA7 PE=1 SV=1	14	0.853542	7.208	7.387	0.975768	0.0687751	-0.0353896	4.85756	7.74275	5.67706	7.32482	9.24212	8.40142	4.87818	7.91882	5.96183	8.27435	8.11388	9.1739
sp|Q9Y2V7|COG6_HUMAN	COG6	Conserved oligomeric Golgi complex subunit 6 OS=Homo sapiens OX=9606 GN=COG6 PE=1 SV=2	1	0.877202	7.417	7.602	0.975664	0.0569004	-0.0355433	5.70234	7.91262	6.44693	7.05296	8.70062	8.68522	4.87895	8.48468	6.55342	4.91086	9.90429	10.879
sp|Q01780|EXOSX_HUMAN	EXOSC10	Exosome component 10 OS=Homo sapiens OX=9606 GN=EXOSC10 PE=1 SV=2	4	0.817751	6.884	7.056	0.975624	0.0873789	-0.0356035	5.60766	7.7336	5.48138	6.22113	9.11178	7.14719	5.54699	7.84662	5.71359	7.67846	7.71536	7.83747
sp|O60832|DKC1_HUMAN	DKC1	H/ACA ribonucleoprotein complex subunit DKC1 OS=Homo sapiens OX=9606 GN=DKC1 PE=1 SV=3	14	0.888191	6.239	6.395	0.975606	0.0514936	-0.0356295	5.13801	6.09999	4.37832	5.00575	10.5994	6.21153	5.29476	7.03871	4.57853	5.90034	8.34465	7.21366
sp|P25205|MCM3_HUMAN	MCM3	DNA replication licensing factor MCM3 OS=Homo sapiens OX=9606 GN=MCM3 PE=1 SV=3	23	0.812139	6.784	6.954	0.975554	0.0903696	-0.0357069	5.69201	6.49288	5.98364	7.77126	7.88845	6.87603	5.02549	7.06553	6.13133	9.3006	6.67703	7.52502
sp|P25789|PSA4_HUMAN	PSMA4	Proteasome subunit alpha type-4 OS=Homo sapiens OX=9606 GN=PSMA4 PE=1 SV=1	11	0.857478	6.989	7.165	0.975436	0.066777	-0.0358807	5.29227	7.86269	4.92894	6.14794	8.95773	8.74617	5.51132	8.27518	5.20918	7.12483	7.8935	8.97425
sp|P09958|FURIN_HUMAN	FURIN	Furin OS=Homo sapiens OX=9606 GN=FURIN PE=1 SV=2	1	0.823342	7.772	7.968	0.975402	0.0844197	-0.0359317	6.46632	7.81499	6.77672	7.71311	9.23136	8.62676	5.69774	8.91149	6.74411	7.94917	7.62891	10.8736
sp|O95571|ETHE1_HUMAN	ETHE1	Persulfide dioxygenase ETHE1, mitochondrial OS=Homo sapiens OX=9606 GN=ETHE1 PE=1 SV=2	2	0.917179	7.569	7.76	0.975387	0.0375459	-0.0359539	4.12951	6.52569	8.50367	12.5335	7.58615	6.13478	4.13065	6.86783	9.39361	13.5136	5.47698	7.17471
sp|Q86U42|PABP2_HUMAN	PABPN1	Polyadenylate-binding protein 2 OS=Homo sapiens OX=9606 GN=PABPN1 PE=1 SV=3	2	0.837217	6.953	7.13	0.975175	0.077162	-0.0362665	5.50864	7.2018	5.39709	7.23847	7.89085	8.47941	4.62377	8.06685	5.93793	7.93348	7.05419	9.16651
sp|Q96EH5|RL39L_HUMAN	RPL39L	60S ribosomal protein L39-like OS=Homo sapiens OX=9606 GN=RPL39L PE=1 SV=3	1	0.85637	6.598	6.766	0.97517	0.0673386	-0.0362744	6.46633	7.54017	4.23305	4.9474	8.74505	7.65859	6.92975	8.24886	4.64421	5.64413	7.47406	7.65251
sp|Q92499|DDX1_HUMAN	DDX1	ATP-dependent RNA helicase DDX1 OS=Homo sapiens OX=9606 GN=DDX1 PE=1 SV=2	38	0.77652	6.831	7.005	0.975161	0.109847	-0.0362883	5.69262	7.21855	5.621	7.16806	8.07323	7.21117	5.35676	7.59078	6.09172	8.20886	6.99025	7.7903
sp|P04179|SODM_HUMAN	SOD2	Superoxide dismutase [Mn], mitochondrial OS=Homo sapiens OX=9606 GN=SOD2 PE=1 SV=3	8	0.953849	7.726	7.923	0.975136	0.0205204	-0.0363251	2.82926	4.47016	11.8616	17.4086	5.42949	4.35817	3.05799	4.7314	12.3199	17.6658	4.12503	5.63772
sp|Q9HAD4|WDR41_HUMAN	WDR41	WD repeat-containing protein 41 OS=Homo sapiens OX=9606 GN=WDR41 PE=1 SV=3	4	0.82951	7.049	7.229	0.9751	0.0811784	-0.0363775	5.5678	7.29946	5.5864	6.77449	8.90728	8.1604	5.37094	8.29715	5.48694	7.51334	7.8869	8.81896
sp|P27816|MAP4_HUMAN	MAP4	Microtubule-associated protein 4 OS=Homo sapiens OX=9606 GN=MAP4 PE=1 SV=3	18	0.768415	6.711	6.883	0.975011	0.114404	-0.0365098	6.25049	7.09347	5.14871	6.80477	8.28403	6.68628	5.92048	7.50987	5.70938	7.89625	6.59335	7.67159
sp|O14733|MP2K7_HUMAN	MAP2K7	Dual specificity mitogen-activated protein kinase kinase 7 OS=Homo sapiens OX=9606 GN=MAP2K7 PE=1 SV=2	1	0.853284	6.935	7.113	0.974975	0.0689064	-0.0365623	6.70485	8.9042	4.57369	5.48514	6.94394	9.00072	5.04044	6.66835	6.04123	7.93607	8.27565	8.71436
sp|Q9H0H5|RGAP1_HUMAN	RACGAP1	Rac GTPase-activating protein 1 OS=Homo sapiens OX=9606 GN=RACGAP1 PE=1 SV=1	3	0.798088	7.198	7.383	0.974942	0.0979492	-0.0366111	5.62361	7.4448	6.25252	8.38068	8.27924	7.2054	5.5213	8.09595	6.58471	9.05869	6.68343	8.35236
sp|Q9Y4W2|LAS1L_HUMAN	LAS1L	Ribosomal biogenesis protein LAS1L OS=Homo sapiens OX=9606 GN=LAS1L PE=1 SV=2	11	0.841117	6.749	6.923	0.974866	0.0751436	-0.0367236	5.38165	7.15019	4.80621	6.28021	9.43339	7.44332	5.60457	7.82745	5.29512	6.8237	7.89419	8.09086
sp|O15344|TRI18_HUMAN	MID1	E3 ubiquitin-protein ligase Midline-1 OS=Homo sapiens OX=9606 GN=MID1 PE=1 SV=1	2	0.885092	6.804	6.98	0.974785	0.0530116	-0.0368439	4.49401	6.42017	5.4418	9.00538	9.87734	5.58795	4.01889	6.18814	7.07333	9.99556	7.3077	7.29345
sp|O43818|U3IP2_HUMAN	RRP9	U3 small nucleolar RNA-interacting protein 2 OS=Homo sapiens OX=9606 GN=RRP9 PE=1 SV=1	2	0.931949	5.907	6.06	0.974752	0.0306079	-0.0368922	5.01915	6.78943	2.5873	3.13269	12.7123	5.20404	6.19773	7.64867	3.61373	3.81927	9.07092	6.00874
sp|O15371|EIF3D_HUMAN	EIF3D	Eukaryotic translation initiation factor 3 subunit D OS=Homo sapiens OX=9606 GN=EIF3D PE=1 SV=1	17	0.81586	6.546	6.716	0.974687	0.0883844	-0.0369886	6.40365	7.54693	4.75337	5.77974	7.84831	6.94627	5.62329	8.23111	4.87247	6.93144	6.68249	7.95751
sp|Q9H3P7|GCP60_HUMAN	ACBD3	Golgi resident protein GCP60 OS=Homo sapiens OX=9606 GN=ACBD3 PE=1 SV=4	14	0.787473	6.677	6.851	0.974602	0.103764	-0.0371145	6.00345	6.72474	6.38239	5.70292	7.48666	7.76397	5.16329	7.78771	5.58523	6.84141	7.14865	8.5827
sp|Q9H6U6|BCAS3_HUMAN	BCAS3	BCAS3 microtubule associated cell migration factor OS=Homo sapiens OX=9606 GN=BCAS3 PE=1 SV=3	2	0.877954	7.226	7.415	0.974511	0.0565282	-0.0372494	7.56713	7.22789	4.59569	6.38131	10.4974	7.08366	6.92942	10.9516	4.04867	7.91775	7.92791	6.71727
sp|Q9BRQ8|FSP1_HUMAN	AIFM2	Ferroptosis suppressor protein 1 OS=Homo sapiens OX=9606 GN=AIFM2 PE=1 SV=1	3	0.828132	7.223	7.412	0.974501	0.0819004	-0.0372647	5.45641	7.21347	6.61365	7.71343	9.19258	7.14686	5.13	7.43069	6.70279	9.64362	6.5465	9.02127
sp|P52789|HXK2_HUMAN	HK2	Hexokinase-2 OS=Homo sapiens OX=9606 GN=HK2 PE=1 SV=2	9	0.896966	7.28	7.471	0.974434	0.047224	-0.0373629	4.52474	7.52713	5.88568	10.9298	7.4808	7.33267	4.61408	9.01196	6.33634	12.2264	5.41515	7.22158
sp|P55884|EIF3B_HUMAN	EIF3B	Eukaryotic translation initiation factor 3 subunit B OS=Homo sapiens OX=9606 GN=EIF3B PE=1 SV=3	39	0.821905	6.838	7.018	0.974352	0.0851784	-0.0374855	6.23741	7.91138	4.81359	6.01757	8.50566	7.545	5.79724	8.54823	5.21805	7.17506	7.1976	8.1691
sp|Q2TB18|ASTE1_HUMAN	ASTE1	Protein asteroid homolog 1 OS=Homo sapiens OX=9606 GN=ASTE1 PE=1 SV=1	8	0.823539	6.948	7.131	0.974337	0.0843158	-0.0375066	6.07742	7.72133	5.29553	5.80316	8.79257	7.99633	6.54576	8.90738	5.13737	6.5185	7.32389	8.35463
sp|Q86T03-2|PP4P1-2_HUMAN	PIP4P1	Isoform of Q86T03, Isoform 2 of Type 1 phosphatidylinositol 4,5-bisphosphate 4-phosphatase OS=Homo sapiens OX=9606 GN=PIP4P1 PE=1 SV=1	6	0.723427	7.278	7.47	0.974297	0.140605	-0.0375662	6.70545	7.48501	6.33546	6.76918	8.76788	7.60787	6.78854	8.16894	6.03103	7.76666	7.43294	8.63247
sp|Q9H446|RWDD1_HUMAN	RWDD1	RWD domain-containing protein 1 OS=Homo sapiens OX=9606 GN=RWDD1 PE=1 SV=1	2	0.780344	6.705	6.882	0.974281	0.107714	-0.0375906	5.81048	7.35878	5.33336	6.66858	7.20832	7.85017	5.25528	6.90835	5.90834	7.90946	6.96872	8.34337
sp|P23921|RIR1_HUMAN	RRM1	Ribonucleoside-diphosphate reductase large subunit OS=Homo sapiens OX=9606 GN=RRM1 PE=1 SV=1	14	0.752064	6.965	7.149	0.974262	0.123745	-0.0376181	6.34337	6.96443	5.66269	7.89709	7.67783	7.24556	5.77404	7.7884	6.08889	8.64734	6.88128	7.71527
sp|Q86U38|NOP9_HUMAN	NOP9	Nucleolar protein 9 OS=Homo sapiens OX=9606 GN=NOP9 PE=1 SV=1	1	0.926364	6.962	7.146	0.974251	0.0332183	-0.0376341	7.29463	5.94825	5.73759	2.35325	14.8304	5.60536	7.33994	6.42191	4.93367	6.28041	11.3055	6.59312
sp|P28070|PSB4_HUMAN	PSMB4	Proteasome subunit beta type-4 OS=Homo sapiens OX=9606 GN=PSMB4 PE=1 SV=4	12	0.837897	7.184	7.374	0.974234	0.0768094	-0.0376601	4.33976	7.28935	6.38749	8.47258	8.68138	7.93165	4.67371	7.80019	6.93326	8.85791	7.34006	8.63972
sp|O00232|PSD12_HUMAN	PSMD12	26S proteasome non-ATPase regulatory subunit 12 OS=Homo sapiens OX=9606 GN=PSMD12 PE=1 SV=3	20	0.785608	7.064	7.251	0.97421	0.104794	-0.0376946	5.76082	7.56305	5.72439	7.20761	8.43508	7.69268	5.70723	7.95148	5.78435	8.30307	7.41546	8.34232
sp|Q8IUR7|ARMC8_HUMAN	ARMC8	Armadillo repeat-containing protein 8 OS=Homo sapiens OX=9606 GN=ARMC8 PE=1 SV=2	1	0.837555	6.873	7.055	0.974203	0.0769867	-0.0377061	6.97425	5.50923	5.69746	7.18735	8.21926	7.64752	4.04325	8.8435	6.08485	8.45846	8.15892	6.74031
sp|P06865|HEXA_HUMAN	HEXA	Beta-hexosaminidase subunit alpha OS=Homo sapiens OX=9606 GN=HEXA PE=1 SV=2	15	0.88481	7.637	7.84	0.974107	0.05315	-0.0378476	3.19616	8.72292	7.2834	8.2337	9.87272	8.51124	3.44605	9.34907	7.15441	8.76512	7.972	10.3562
sp|Q8IXJ6|SIR2_HUMAN	SIRT2	NAD-dependent protein deacetylase sirtuin-2 OS=Homo sapiens OX=9606 GN=SIRT2 PE=1 SV=2	2	0.783609	7.03	7.217	0.974089	0.105901	-0.0378746	5.8597	7.08211	6.07523	6.44964	8.73337	7.97931	5.80695	7.49605	5.98852	7.12472	8.17836	8.70529
sp|O15235|RT12_HUMAN	MRPS12	28S ribosomal protein S12, mitochondrial OS=Homo sapiens OX=9606 GN=MRPS12 PE=1 SV=1	2	0.964635	7.669	7.873	0.974089	0.015637	-0.037875	2.91783	3.91025	9.22163	22.5094	3.89934	3.55719	3.54363	5.115	10.5888	22.8463	2.7498	2.39669
sp|Q96QE5|TEFM_HUMAN	TEFM	Transcription elongation factor, mitochondrial OS=Homo sapiens OX=9606 GN=TEFM PE=1 SV=1	2	0.89099	7.466	7.665	0.974038	0.0501272	-0.0379503	5.33539	5.5465	8.55066	11.4006	7.82919	6.13616	4.79206	7.28224	8.88125	12.1204	6.01431	6.8997
sp|O95373|IPO7_HUMAN	IPO7	Importin-7 OS=Homo sapiens OX=9606 GN=IPO7 PE=1 SV=1	15	0.831139	7.062	7.251	0.973935	0.0803263	-0.0381032	5.62608	7.68936	5.37152	6.59389	8.16971	8.91893	5.54657	8.83689	5.30386	7.34838	7.51861	8.94992
sp|O94979|SC31A_HUMAN	SEC31A	Protein transport protein Sec31A OS=Homo sapiens OX=9606 GN=SEC31A PE=1 SV=3	2	0.825485	6.557	6.733	0.97386	0.0832908	-0.0382136	6.46105	7.34237	4.15286	5.52351	8.0928	7.76877	6.28466	7.82438	4.83465	6.61231	6.78451	8.05652
sp|Q13257|MD2L1_HUMAN	MAD2L1	Mitotic spindle assembly checkpoint protein MAD2A OS=Homo sapiens OX=9606 GN=MAD2L1 PE=1 SV=1	5	0.798134	6.977	7.165	0.973761	0.0979242	-0.0383599	5.87969	6.98265	5.57839	7.35945	8.2196	7.83991	5.19366	7.50051	5.80119	8.6049	7.40905	8.47852
sp|Q9BQ52|RNZ2_HUMAN	ELAC2	Zinc phosphodiesterase ELAC protein 2 OS=Homo sapiens OX=9606 GN=ELAC2 PE=1 SV=2	14	0.911599	7.338	7.537	0.973597	0.0401962	-0.0386035	4.6139	5.51143	9.09711	12.4364	6.52088	5.8497	4.56694	6.26935	9.08277	13.1516	5.77922	6.3729
sp|Q16186|ADRM1_HUMAN	ADRM1	Proteasomal ubiquitin receptor ADRM1 OS=Homo sapiens OX=9606 GN=ADRM1 PE=1 SV=2	3	0.784256	6.931	7.12	0.973455	0.105542	-0.0388137	6.40733	7.07146	5.02362	6.58947	8.28964	8.20549	5.62035	8.58407	6.0511	7.31593	7.38613	7.76509
sp|Q13510|ASAH1_HUMAN	ASAH1	Acid ceramidase OS=Homo sapiens OX=9606 GN=ASAH1 PE=1 SV=5	8	0.860984	7.753	7.965	0.973384	0.0650049	-0.0389197	4.04786	8.5635	7.15601	8.60454	9.48758	8.65742	4.16035	9.29698	7.15003	9.0666	8.02755	10.0904
sp|P60900|PSA6_HUMAN	PSMA6	Proteasome subunit alpha type-6 OS=Homo sapiens OX=9606 GN=PSMA6 PE=1 SV=1	10	0.857737	7.05	7.243	0.973354	0.0666459	-0.0389641	4.64568	8.4175	4.85871	6.71956	9.24115	8.41718	5.16586	8.66314	5.2904	7.21585	8.28048	8.84258
sp|Q9H2K0|IF3M_HUMAN	MTIF3	Translation initiation factor IF-3, mitochondrial OS=Homo sapiens OX=9606 GN=MTIF3 PE=1 SV=4	1	0.930329	7.445	7.649	0.97333	0.0313634	-0.0389993	4.8994	6.12317	9.20404	14.0915	5.75513	4.59717	4.05081	6.37378	9.29984	15.2601	4.2036	6.70351
sp|P33991|MCM4_HUMAN	MCM4	DNA replication licensing factor MCM4 OS=Homo sapiens OX=9606 GN=MCM4 PE=1 SV=5	21	0.812927	6.692	6.876	0.97324	0.0899485	-0.0391321	6.15546	7.1754	4.8582	5.88732	8.58025	7.49473	5.80969	7.91387	4.91243	6.84364	7.42139	8.35764
sp|Q8N5G0|SIM20_HUMAN	SMIM20	Small integral membrane protein 20 OS=Homo sapiens OX=9606 GN=SMIM20 PE=1 SV=3	2	0.902294	7.504	7.711	0.973155	0.0446519	-0.0392581	4.46414	4.88239	8.47579	12.3319	6.61372	8.25469	4.89521	5.59486	8.6789	12.7202	6.54936	7.82952
sp|Q5T440|CAF17_HUMAN	IBA57	Putative transferase CAF17, mitochondrial OS=Homo sapiens OX=9606 GN=IBA57 PE=1 SV=1	3	0.805455	7.1	7.296	0.973136	0.0939587	-0.0392867	5.48173	9.23268	6.36378	8.20818	6.9382	6.3761	6.05627	7.44547	6.51104	9.7514	6.77851	7.23235
sp|P26639|SYTC_HUMAN	TARS1	Threonine--tRNA ligase 1, cytoplasmic OS=Homo sapiens OX=9606 GN=TARS1 PE=1 SV=3	3	0.739374	7.164	7.363	0.972973	0.131136	-0.0395284	5.52695	7.22244	7.06509	8.4617	7.44557	7.26263	6.41879	7.81483	7.90981	8.52596	5.7193	7.78671
sp|Q9UNQ2|DIM1_HUMAN	DIMT1	Probable dimethyladenosine transferase OS=Homo sapiens OX=9606 GN=DIMT1 PE=1 SV=1	33	0.779923	6.636	6.821	0.972878	0.107948	-0.0396694	6.02364	7.50671	4.9116	6.32982	7.71226	7.33484	6.2403	8.27854	4.99689	6.93254	6.76837	7.71167
sp|Q96MW5|COG8_HUMAN	COG8	Conserved oligomeric Golgi complex subunit 8 OS=Homo sapiens OX=9606 GN=COG8 PE=1 SV=2	1	0.851557	7.04	7.237	0.972779	0.0697863	-0.0398163	6.20248	8.76323	4.90234	5.7025	8.11241	8.55957	4.07232	7.87703	7.06463	6.95552	7.50717	9.9459
sp|Q8WUX2|CHAC2_HUMAN	CHAC2	Glutathione-specific gamma-glutamylcyclotransferase 2 OS=Homo sapiens OX=9606 GN=CHAC2 PE=1 SV=1	2	0.841413	6.895	7.088	0.972771	0.0749908	-0.0398281	6.96679	6.07068	4.37059	6.52925	8.0183	9.41256	5.75495	7.39235	5.25954	7.3257	7.1582	9.63726
sp|Q9UQ90|SPG7_HUMAN	SPG7	Paraplegin OS=Homo sapiens OX=9606 GN=SPG7 PE=1 SV=2	1	0.836095	7	7.196	0.972763	0.0777444	-0.0398403	7.09838	6.82159	5.24073	7.0716	7.86901	7.8988	5.21205	8.5215	4.16833	8.41998	9.11697	7.73733
sp|Q96J02|ITCH_HUMAN	ITCH	E3 ubiquitin-protein ligase Itchy homolog OS=Homo sapiens OX=9606 GN=ITCH PE=1 SV=2	5	0.819355	7.52	7.731	0.972707	0.0865279	-0.0399224	5.4812	7.00906	7.7847	9.05086	8.0862	7.70556	5.23932	7.44453	7.70688	10.839	6.87104	8.28537
sp|Q9Y3A2|UTP11_HUMAN	UTP11	Probable U3 small nucleolar RNA-associated protein 11 OS=Homo sapiens OX=9606 GN=UTP11 PE=1 SV=2	3	0.870414	6.471	6.653	0.972644	0.0602741	-0.0400164	6.01182	7.33521	4.45121	4.5402	9.57642	6.90838	5.40764	8.27318	4.11472	5.59717	8.50567	8.01937
sp|O43837|IDH3B_HUMAN	IDH3B	Isocitrate dehydrogenase [NAD] subunit beta, mitochondrial OS=Homo sapiens OX=9606 GN=IDH3B PE=1 SV=2	25	0.94769	7.553	7.766	0.972573	0.0233337	-0.0401219	3.48299	4.17067	11.5136	16.3152	5.38155	4.4551	3.34009	4.61172	11.9385	17.6045	4.06032	5.04007
sp|P36405|ARL3_HUMAN	ARL3	ADP-ribosylation factor-like protein 3 OS=Homo sapiens OX=9606 GN=ARL3 PE=1 SV=2	3	0.84041	6.557	6.742	0.97256	0.0755088	-0.0401407	5.78525	7.86732	5.32341	6.06892	7.86036	6.43704	3.9554	6.963	5.80108	6.15853	8.30406	9.26873
sp|O43175|SERA_HUMAN	PHGDH	D-3-phosphoglycerate dehydrogenase OS=Homo sapiens OX=9606 GN=PHGDH PE=1 SV=4	26	0.816868	6.869	7.063	0.972533	0.0878481	-0.040181	5.93885	7.91801	4.96683	6.22593	7.86917	8.29329	5.45696	8.68352	5.18266	7.59175	7.01978	8.44094
sp|P99999|CYC_HUMAN	CYCS	Cytochrome c OS=Homo sapiens OX=9606 GN=CYCS PE=1 SV=2	11	0.934087	7.675	7.892	0.972504	0.0296127	-0.0402242	4.41586	4.90876	9.85019	15.2029	6.39594	5.27734	4.32939	5.16758	11.2803	15.8345	4.68807	6.05019
sp|P08962|CD63_HUMAN	CD63	CD63 antigen OS=Homo sapiens OX=9606 GN=CD63 PE=1 SV=2	5	0.800471	7.411	7.621	0.972445	0.0966544	-0.0403121	6.47187	8.21702	5.62128	6.78135	9.45583	7.91954	6.17202	8.84605	5.82274	7.44734	8.12916	9.30624
sp|Q8TDY2|RBCC1_HUMAN	RB1CC1	RB1-inducible coiled-coil protein 1 OS=Homo sapiens OX=9606 GN=RB1CC1 PE=1 SV=3	5	0.769845	6.413	6.596	0.972256	0.113597	-0.040592	5.41321	6.60254	5.30286	6.23762	7.71541	7.20349	5.63608	7.1	4.81735	6.95933	7.12773	7.93622
sp|Q9BVA1|TBB2B_HUMAN	TUBB2B	Tubulin beta-2B chain OS=Homo sapiens OX=9606 GN=TUBB2B PE=1 SV=1	4	0.795441	6.867	7.063	0.97225	0.099392	-0.0406011	6.09383	7.56375	5.74733	6.81911	7.35876	7.62174	6.02776	7.85099	5.25072	7.31499	6.22866	9.70452
sp|Q6PIW4|FIGL1_HUMAN	FIGNL1	Fidgetin-like protein 1 OS=Homo sapiens OX=9606 GN=FIGNL1 PE=1 SV=2	4	0.791325	7.003	7.203	0.972234	0.101645	-0.0406248	6.5149	7.41684	5.40437	6.89717	8.28002	7.5067	5.28685	7.56598	5.85761	8.34357	6.90575	9.25957
sp|P38919|IF4A3_HUMAN	EIF4A3	Eukaryotic initiation factor 4A-III OS=Homo sapiens OX=9606 GN=EIF4A3 PE=1 SV=4	31	0.839557	6.874	7.071	0.97214	0.0759498	-0.0407644	6.30867	8.22252	4.55377	5.60099	8.26046	8.29716	5.87954	8.97473	4.73155	6.63769	7.40666	8.79347
sp|P04156|PRIO_HUMAN	PRNP	Major prion protein OS=Homo sapiens OX=9606 GN=PRNP PE=1 SV=1	1	0.822235	6.647	6.838	0.972068	0.085004	-0.0408711	5.5774	8.14365	4.71857	5.58782	8.03553	7.81645	5.97546	8.34334	4.61077	7.08028	7.73983	7.2757
sp|P61513|RL37A_HUMAN	RPL37A	60S ribosomal protein L37a OS=Homo sapiens OX=9606 GN=RPL37A PE=1 SV=2	25	0.824693	6.402	6.586	0.972062	0.0837077	-0.0408798	7.76654	6.93069	4.25737	5.57991	6.64039	7.23828	7.88474	8.04226	4.12584	5.94529	6.0079	7.51177
sp|Q9Y2R0|COA3_HUMAN	COA3	Cytochrome c oxidase assembly factor 3 homolog, mitochondrial OS=Homo sapiens OX=9606 GN=COA3 PE=1 SV=1	6	0.939066	7.512	7.728	0.97205	0.0273039	-0.040898	3.9534	4.4913	10.6865	15.3425	5.65165	4.94533	4.09521	5.12077	11.0991	16.4359	4.30603	5.31047
sp|Q96NB2|SFXN2_HUMAN	SFXN2	Sideroflexin-2 OS=Homo sapiens OX=9606 GN=SFXN2 PE=1 SV=2	2	0.952068	7.875	8.102	0.971982	0.021332	-0.0409982	2.77838	3.76852	11.7755	18.6317	6.65902	3.63645	3.39504	4.05067	12.0677	19.7765	3.96482	5.35945
sp|Q9BV38|WDR18_HUMAN	WDR18	WD repeat-containing protein 18 OS=Homo sapiens OX=9606 GN=WDR18 PE=1 SV=2	2	0.797345	7.166	7.373	0.971925	0.0983537	-0.0410837	4.94922	8.19232	6.1824	7.17717	9.03281	7.46075	5.66435	7.92798	5.94468	8.66121	7.71014	8.3282
sp|P83881|RL36A_HUMAN	RPL36A	60S ribosomal protein L36a OS=Homo sapiens OX=9606 GN=RPL36A PE=1 SV=2	25	0.885648	6.26	6.441	0.971899	0.0527389	-0.041122	6.49409	7.89944	3.33183	4.14822	7.46373	8.22357	7.09096	8.95332	3.22659	4.30569	7.25129	7.82047
sp|Q96BP2|CHCH1_HUMAN	CHCHD1	Coiled-coil-helix-coiled-coil-helix domain-containing protein 1 OS=Homo sapiens OX=9606 GN=CHCHD1 PE=1 SV=1	1	0.919718	7.348	7.561	0.971829	0.0363453	-0.0412254	4.58741	5.15647	9.60312	12.8455	6.93836	4.95958	4.32796	6.04732	9.90615	14.2758	5.09534	5.71179
sp|O95985|TOP3B_HUMAN	TOP3B	DNA topoisomerase 3-beta-1 OS=Homo sapiens OX=9606 GN=TOP3B PE=1 SV=1	4	0.738094	7.392	7.607	0.971737	0.131888	-0.0413628	6.29015	7.84022	6.15048	7.1798	8.73852	8.15402	6.05531	8.98429	6.4695	8.25619	7.77521	8.10052
sp|Q96K49|TM87B_HUMAN	TMEM87B	Transmembrane protein 87B OS=Homo sapiens OX=9606 GN=TMEM87B PE=1 SV=1	2	0.883332	6.939	7.141	0.971713	0.053876	-0.0413984	7.16156	7.14877	3.93502	4.66636	10.3731	8.34947	7.39985	8.74233	3.78008	4.88742	9.05099	8.98689
sp|O43747|AP1G1_HUMAN	AP1G1	AP-1 complex subunit gamma-1 OS=Homo sapiens OX=9606 GN=AP1G1 PE=1 SV=5	18	0.844067	7.323	7.537	0.971607	0.0736231	-0.0415556	6.48362	8.03569	5.30071	6.13661	9.13738	8.84553	5.75236	8.44893	5.3389	6.51866	8.37706	10.7851
sp|Q9UHR5|S30BP_HUMAN	SAP30BP	SAP30-binding protein OS=Homo sapiens OX=9606 GN=SAP30BP PE=1 SV=1	10	0.881307	6.431	6.619	0.971597	0.0548728	-0.0415702	6.40818	7.49078	3.42209	4.15171	9.7683	7.34349	6.61803	8.79869	3.80573	5.06853	7.36377	8.05716
sp|Q9BSH4|TACO1_HUMAN	TACO1	Translational activator of cytochrome c oxidase 1 OS=Homo sapiens OX=9606 GN=TACO1 PE=1 SV=1	12	0.946379	7.722	7.948	0.971565	0.0239349	-0.0416173	3.54983	4.15689	10.5455	17.9661	5.48779	4.62832	3.7559	4.80494	11.5108	18.0363	4.38433	5.19314
sp|Q9BXB5|OSB10_HUMAN	OSBPL10	Oxysterol-binding protein-related protein 10 OS=Homo sapiens OX=9606 GN=OSBPL10 PE=1 SV=2	3	0.811788	7.566	7.788	0.971495	0.0905574	-0.0417221	6.24844	8.49768	5.43833	7.30219	8.99593	8.91173	6.08385	9.14517	5.82904	7.9133	7.69219	10.0665
sp|Q9Y2Z0|SGT1_HUMAN	SUGT1	Protein SGT1 homolog OS=Homo sapiens OX=9606 GN=SUGT1 PE=1 SV=3	26	0.77509	6.738	6.936	0.971453	0.110648	-0.0417835	5.72739	7.59029	5.05828	6.34261	8.14681	7.56218	5.54773	8.09603	5.54437	7.42216	7.20288	7.80312
sp|P40616|ARL1_HUMAN	ARL1	ADP-ribosylation factor-like protein 1 OS=Homo sapiens OX=9606 GN=ARL1 PE=1 SV=1	18	0.744688	7.309	7.524	0.971425	0.128026	-0.0418258	6.22705	7.68673	6.03984	7.15785	8.976	7.76747	6.38085	8.41666	5.90996	7.6452	8.1163	8.67402
sp|P54098|DPOG1_HUMAN	POLG	DNA polymerase subunit gamma-1 OS=Homo sapiens OX=9606 GN=POLG PE=1 SV=1	3	0.852544	6.949	7.154	0.971345	0.0692832	-0.0419447	5.68737	5.06381	7.40803	9.38686	7.57977	6.56678	5.66703	6.87424	5.65387	11.373	6.57856	6.77915
sp|Q13435|SF3B2_HUMAN	SF3B2	Splicing factor 3B subunit 2 OS=Homo sapiens OX=9606 GN=SF3B2 PE=1 SV=2	17	0.843294	6.642	6.838	0.971337	0.074021	-0.0419567	5.73074	7.38682	4.56815	5.20328	9.35959	7.60549	5.8745	8.38916	4.66761	6.01889	7.64502	8.43534
sp|Q9Y285|SYFA_HUMAN	FARSA	Phenylalanine--tRNA ligase alpha subunit OS=Homo sapiens OX=9606 GN=FARSA PE=1 SV=3	10	0.808345	6.607	6.802	0.971332	0.0924032	-0.0419637	6.43236	7.36091	4.9371	5.26189	8.04291	7.60549	5.9345	7.96936	4.6441	6.31087	7.53647	8.41654
sp|P46821|MAP1B_HUMAN	MAP1B	Microtubule-associated protein 1B OS=Homo sapiens OX=9606 GN=MAP1B PE=1 SV=2	4	0.746566	6.607	6.802	0.971332	0.126932	-0.0419637	5.84762	6.25455	5.62681	6.81786	8.50162	6.59076	6.22682	7.46407	5.42184	8.30635	6.46886	6.92267
sp|Q14651|PLSI_HUMAN	PLS1	Plastin-1 OS=Homo sapiens OX=9606 GN=PLS1 PE=1 SV=2	12	0.779586	7.202	7.415	0.971274	0.108136	-0.0420491	5.74011	6.99515	7.01345	8.10577	7.7353	7.62481	4.894	8.05845	6.65405	9.44226	7.04135	8.39754
sp|Q9BVG4|PBDC1_HUMAN	PBDC1	Protein PBDC1 OS=Homo sapiens OX=9606 GN=PBDC1 PE=1 SV=1	1	0.824605	6.651	6.848	0.971232	0.083754	-0.0421114	6.44309	6.92442	4.61252	6.02923	9.57164	6.32247	7.54281	8.12767	4.5362	6.47003	8.00358	6.40472
sp|P36957|ODO2_HUMAN	DLST	Dihydrolipoyllysine-residue succinyltransferase component of 2-oxoglutarate dehydrogenase complex, mitochondrial OS=Homo sapiens OX=9606 GN=DLST PE=1 SV=4	35	0.948875	7.663	7.89	0.971229	0.022791	-0.042116	3.37908	3.88252	11.6849	17.4819	5.43421	4.11587	3.33254	4.17608	12.4314	18.5608	3.97581	4.86164
sp|Q8WXW3|PIBF1_HUMAN	PIBF1	Progesterone-induced-blocking factor 1 OS=Homo sapiens OX=9606 GN=PIBF1 PE=1 SV=2	1	0.741127	7.067	7.277	0.971142	0.130107	-0.0422459	5.56309	7.6026	6.26504	8.14442	8.09606	6.72931	6.18528	7.1686	6.38281	9.12512	7.88205	6.91531
sp|P49914|MTHFS_HUMAN	MTHFS	5-formyltetrahydrofolate cyclo-ligase OS=Homo sapiens OX=9606 GN=MTHFS PE=1 SV=2	2	0.928024	7.465	7.687	0.97112	0.0324408	-0.0422784	3.21159	5.03806	7.98716	15.2223	7.39669	5.93282	3.51539	5.89988	9.08901	15.2976	5.60306	6.71665
sp|O75937|DNJC8_HUMAN	DNAJC8	DnaJ homolog subfamily C member 8 OS=Homo sapiens OX=9606 GN=DNAJC8 PE=1 SV=2	8	0.841471	6.249	6.436	0.970945	0.0749608	-0.042539	5.94501	7.43311	3.72843	4.77272	8.19889	7.41868	6.06613	7.74904	4.28138	5.58185	7.2254	7.71177
sp|A5PLN9|TPC13_HUMAN	TRAPPC13	Trafficking protein particle complex subunit 13 OS=Homo sapiens OX=9606 GN=TRAPPC13 PE=1 SV=2	5	0.848093	7.079	7.291	0.970923	0.0715565	-0.0425711	7.91311	8.57914	4.46774	5.45898	8.73507	7.32193	6.78139	10.3551	4.58952	5.99676	8.08905	7.93624
sp|P14406|CX7A2_HUMAN	COX7A2	Cytochrome c oxidase subunit 7A2, mitochondrial OS=Homo sapiens OX=9606 GN=COX7A2 PE=1 SV=1	1	0.954644	7.97	8.209	0.970886	0.0201586	-0.0426268	2.56875	3.31129	13.7163	19.6259	4.6981	3.90064	3.06875	3.81771	13.8906	20.2458	3.15717	5.07692
sp|O00308|WWP2_HUMAN	WWP2	NEDD4-like E3 ubiquitin-protein ligase WWP2 OS=Homo sapiens OX=9606 GN=WWP2 PE=1 SV=2	2	0.733573	7.001	7.211	0.970878	0.134557	-0.0426383	5.07042	6.19852	6.89781	8.81726	7.63843	7.38486	6.44027	7.99998	6.80007	7.42609	6.62312	7.97683
sp|Q8ND56|LS14A_HUMAN	LSM14A	Protein LSM14 homolog A OS=Homo sapiens OX=9606 GN=LSM14A PE=1 SV=3	5	0.816258	6.559	6.756	0.970841	0.0881725	-0.0426935	5.93678	7.36083	4.27188	5.81177	8.9221	7.04906	6.11458	7.69071	4.77469	6.83769	6.76915	8.3476
tr|A0A494C0R8|A0A494C0R8_HUMAN	CLUH	Isoform of O75153, Clustered mitochondria protein homolog OS=Homo sapiens OX=9606 GN=CLUH PE=1 SV=1	1	0.800942	7.229	7.447	0.970726	0.0963989	-0.0428633	6.12583	7.27324	6.65827	7.66226	7.60366	8.04996	5.51979	7.40955	5.59599	8.8914	6.8822	10.3853
sp|Q969J3|BORC5_HUMAN	BORCS5	BLOC-1-related complex subunit 5 OS=Homo sapiens OX=9606 GN=BORCS5 PE=1 SV=1	1	0.807093	7.023	7.235	0.970698	0.0930764	-0.0429056	5.78869	5.71193	6.51751	6.78869	8.89312	8.43645	5.63899	9.37077	5.98204	5.95136	8.01302	8.45359
sp|P27448|MARK3_HUMAN	MARK3	MAP/microtubule affinity-regulating kinase 3 OS=Homo sapiens OX=9606 GN=MARK3 PE=1 SV=5	21	0.75667	7.158	7.375	0.970576	0.121093	-0.0430865	6.27228	7.71668	5.50545	6.45764	8.79465	8.20221	6.37301	8.67196	5.83733	7.6764	7.49056	8.20255
sp|Q96FW1|OTUB1_HUMAN	OTUB1	Ubiquitin thioesterase OTUB1 OS=Homo sapiens OX=9606 GN=OTUB1 PE=1 SV=2	2	0.810127	6.86	7.068	0.970572	0.0914469	-0.0430935	5.46554	6.9172	5.94455	6.04944	8.05679	8.72848	5.12229	8.02734	5.35645	6.78351	7.96341	9.15614
sp|Q9Y2T2|AP3M1_HUMAN	AP3M1	AP-3 complex subunit mu-1 OS=Homo sapiens OX=9606 GN=AP3M1 PE=1 SV=1	8	0.776858	7.082	7.297	0.970536	0.109658	-0.0431466	6.12705	7.48985	5.65355	6.45955	8.80185	7.96077	5.7765	7.9998	5.65873	7.65077	7.5382	9.1601
sp|Q96M89|CC138_HUMAN	CCDC138	Coiled-coil domain-containing protein 138 OS=Homo sapiens OX=9606 GN=CCDC138 PE=1 SV=1	1	0.767149	7.062	7.277	0.970455	0.11512	-0.043267	6.12591	7.97768	5.67879	7.13745	8.21844	7.23232	5.25026	8.79325	6.17953	7.06663	7.63846	8.73321
sp|Q6PI78|TMM65_HUMAN	TMEM65	Transmembrane protein 65 OS=Homo sapiens OX=9606 GN=TMEM65 PE=1 SV=2	3	0.909962	7.61	7.842	0.970416	0.0409767	-0.0433252	4.53753	5.09081	9.21646	13.5344	7.43845	5.84014	5.01071	5.45078	9.48561	14.2995	5.63382	7.16981
sp|Q96EY1|DNJA3_HUMAN	DNAJA3	DnaJ homolog subfamily A member 3, mitochondrial OS=Homo sapiens OX=9606 GN=DNAJA3 PE=1 SV=2	11	0.928986	7.526	7.756	0.970346	0.0319908	-0.0434295	3.98917	4.72595	9.82644	14.8004	6.13146	5.68048	4.07882	5.22559	10.1098	16.1295	4.94021	6.05162
sp|Q96GW9|SYMM_HUMAN	MARS2	Methionine--tRNA ligase, mitochondrial OS=Homo sapiens OX=9606 GN=MARS2 PE=1 SV=2	2	0.889182	7.85	8.09	0.970334	0.0510093	-0.043447	4.82673	6.22766	8.83958	13.0023	7.37285	6.82983	5.68857	6.5482	8.85054	13.736	6.5563	7.15773
sp|Q9Y3D9|RT23_HUMAN	MRPS23	28S ribosomal protein S23, mitochondrial OS=Homo sapiens OX=9606 GN=MRPS23 PE=1 SV=2	9	0.925893	7.375	7.601	0.970267	0.0334392	-0.0435462	4.04018	4.86104	9.9435	13.9875	6.54928	4.8672	4.09474	4.95453	10.1154	15.3118	5.07065	6.05874
sp|Q99627|CSN8_HUMAN	COPS8	COP9 signalosome complex subunit 8 OS=Homo sapiens OX=9606 GN=COPS8 PE=1 SV=1	1	0.787991	6.771	6.979	0.970196	0.103479	-0.0436514	6.36797	7.82697	4.86266	6.62631	8.06464	6.87653	5.67782	8.72939	5.37657	7.49715	6.15684	8.43738
sp|Q9BU76|MMTA2_HUMAN	MMTAG2	Multiple myeloma tumor-associated protein 2 OS=Homo sapiens OX=9606 GN=MMTAG2 PE=1 SV=1	24	0.893005	6.265	6.458	0.970115	0.0491461	-0.0437729	3.66303	8.77796	3.80494	4.82646	7.48885	9.03029	4.18465	9.33917	3.76686	5.2648	7.64717	8.54237
sp|Q9UGY1|NOL12_HUMAN	NOL12	Nucleolar protein 12 OS=Homo sapiens OX=9606 GN=NOL12 PE=1 SV=1	17	0.906357	6.196	6.387	0.970096	0.0427007	-0.0438013	6.0712	9.14285	2.65869	2.99697	8.83299	7.47194	6.28096	9.82062	2.66729	3.97014	7.84769	7.73615
sp|P42025|ACTY_HUMAN	ACTR1B	Beta-centractin OS=Homo sapiens OX=9606 GN=ACTR1B PE=1 SV=1	1	0.871549	7.126	7.346	0.970052	0.0597082	-0.0438664	8.02921	7.59736	4.03558	3.99542	10.2604	8.83944	4.94997	8.48286	4.74933	8.53775	8.25214	9.10135
sp|Q9H9Y2|RPF1_HUMAN	RPF1	Ribosome production factor 1 OS=Homo sapiens OX=9606 GN=RPF1 PE=1 SV=2	1	0.886335	7.139	7.36	0.969973	0.0524021	-0.0439838	5.40859	7.66036	4.61829	5.29128	13.1078	6.74901	5.9566	8.9198	5.31697	5.97087	10.0806	7.91253
sp|A6NHG4|DDTL_HUMAN	DDTL	D-dopachrome decarboxylase-like protein OS=Homo sapiens OX=9606 GN=DDTL PE=2 SV=1	1	0.76833	6.86	7.073	0.969885	0.114452	-0.0441137	5.56436	6.55446	5.15157	8.73117	7.14401	8.01486	6.16804	7.35922	6.1204	8.765	6.52807	7.49649
sp|P62829|RL23_HUMAN	RPL23	60S ribosomal protein L23 OS=Homo sapiens OX=9606 GN=RPL23 PE=1 SV=1	117	0.867682	6.236	6.43	0.969829	0.0616394	-0.0441978	7.31425	8.41764	3.39324	4.33912	7.28894	6.66237	7.32508	9.00516	3.49761	4.7174	6.77829	7.25633
sp|Q14966|ZN638_HUMAN	ZNF638	Zinc finger protein 638 OS=Homo sapiens OX=9606 GN=ZNF638 PE=1 SV=2	4	0.795089	7.068	7.288	0.969813	0.0995843	-0.0442209	5.75572	7.33589	5.26283	7.571	7.78089	8.70327	5.11347	8.50076	6.05653	8.42524	6.75747	8.87332
sp|P13995|MTDC_HUMAN	MTHFD2	Bifunctional methylenetetrahydrofolate dehydrogenase/cyclohydrolase, mitochondrial OS=Homo sapiens OX=9606 GN=MTHFD2 PE=1 SV=2	15	0.944559	7.677	7.916	0.969808	0.0247709	-0.044229	3.44652	4.06714	11.0018	17.7832	5.41346	4.35235	3.7938	4.50791	11.8622	18.2637	4.11016	4.95605
sp|Q92673|SORL_HUMAN	SORL1	Sortilin-related receptor OS=Homo sapiens OX=9606 GN=SORL1 PE=1 SV=2	2	0.812415	7.283	7.511	0.969645	0.0902221	-0.0444722	7.61384	7.12414	5.28312	6.05681	9.55639	8.06362	6.91535	7.84018	4.71781	7.04331	9.41155	9.13526
sp|P35250|RFC2_HUMAN	RFC2	Replication factor C subunit 2 OS=Homo sapiens OX=9606 GN=RFC2 PE=1 SV=3	1	0.828892	6.579	6.785	0.969639	0.0815021	-0.0444805	6.4024	7.7373	4.07258	5.42144	8.47814	7.36242	6.92182	8.60763	4.13723	6.30797	6.5607	8.17268
sp|Q9NVU0|RPC5_HUMAN	POLR3E	DNA-directed RNA polymerase III subunit RPC5 OS=Homo sapiens OX=9606 GN=POLR3E PE=1 SV=1	2	0.82095	6.322	6.52	0.969632	0.0856833	-0.0444909	6.64049	7.22179	4.3173	4.69063	7.46823	7.59126	6.55812	7.31406	4.39638	5.02128	7.69915	8.13167
sp|O43490|PROM1_HUMAN	PROM1	Prominin-1 OS=Homo sapiens OX=9606 GN=PROM1 PE=1 SV=1	1	0.786336	6.989	7.209	0.969483	0.104392	-0.0447131	5.01732	7.36543	5.72468	6.84248	9.09111	7.89022	5.60675	8.72928	5.82318	7.77155	7.24684	8.0753
sp|Q9UMR2|DD19B_HUMAN	DDX19B	ATP-dependent RNA helicase DDX19B OS=Homo sapiens OX=9606 GN=DDX19B PE=1 SV=1	7	0.740513	6.85	7.066	0.969431	0.130467	-0.0447898	6.01704	7.2334	5.55355	6.35849	8.40101	7.53817	5.83797	7.71037	5.60884	7.28833	7.41328	8.53629
sp|Q9P0M9|RM27_HUMAN	MRPL27	39S ribosomal protein L27, mitochondrial OS=Homo sapiens OX=9606 GN=MRPL27 PE=1 SV=1	7	0.950462	7.607	7.847	0.969415	0.0220652	-0.0448136	3.01482	3.38808	12.3088	18.0257	5.05701	3.84482	2.96429	3.85747	12.1924	20.0053	3.41845	4.64296
sp|Q9NY93|DDX56_HUMAN	DDX56	Probable ATP-dependent RNA helicase DDX56 OS=Homo sapiens OX=9606 GN=DDX56 PE=1 SV=1	21	0.871495	6.46	6.664	0.969388	0.0597351	-0.0448542	6.75911	8.37083	3.50215	4.23586	8.80038	7.09334	6.62693	9.00076	3.67369	4.7163	8.00363	7.95977
sp|Q9NUQ6|SPS2L_HUMAN	SPATS2L	SPATS2-like protein OS=Homo sapiens OX=9606 GN=SPATS2L PE=1 SV=2	2	0.797822	6.171	6.366	0.969369	0.098094	-0.0448829	7.07898	5.3673	4.66324	5.76076	8.16725	5.99105	7.17445	5.20581	4.64676	5.88318	7.7788	7.50733
sp|Q6P6C2|ALKB5_HUMAN	ALKBH5	RNA demethylase ALKBH5 OS=Homo sapiens OX=9606 GN=ALKBH5 PE=1 SV=2	9	0.726367	6.48	6.685	0.969334	0.138844	-0.0449337	5.2038	6.76585	5.1864	6.88343	7.74092	7.09724	5.31568	7.02719	5.84194	7.7596	6.85159	7.3167
sp|P12081|HARS1_HUMAN	HARS1	Histidine--tRNA ligase, cytoplasmic OS=Homo sapiens OX=9606 GN=HARS1 PE=1 SV=2	14	0.750679	6.816	7.032	0.969283	0.124546	-0.0450097	5.88429	6.75642	5.89847	8.04618	7.58463	6.72614	5.36996	7.50435	6.10278	9.15911	6.38259	7.67526
sp|Q9NWR8|MCUB_HUMAN	MCUB	Calcium uniporter regulatory subunit MCUb, mitochondrial OS=Homo sapiens OX=9606 GN=MCUB PE=1 SV=2	1	0.903923	7.553	7.793	0.969203	0.0438686	-0.045129	3.9409	5.62231	9.04213	12.3666	7.51119	6.83591	4.51809	6.25289	9.49137	14.455	4.75484	7.28763
sp|P46783|RS10_HUMAN	RPS10	40S ribosomal protein S10 OS=Homo sapiens OX=9606 GN=RPS10 PE=1 SV=1	33	0.657471	6.599	6.809	0.969158	0.182123	-0.0451955	6.3404	7.43476	5.79847	6.33924	6.9909	6.69288	6.38276	8.13646	5.42834	6.93629	6.40061	7.57243
sp|P41229|KDM5C_HUMAN	KDM5C	Lysine-specific demethylase 5C OS=Homo sapiens OX=9606 GN=KDM5C PE=1 SV=2	3	0.766059	7.257	7.488	0.969151	0.115738	-0.0452072	5.822	8.17375	6.95297	8.02034	7.04686	7.5255	5.71019	7.09852	6.15637	8.66777	7.22958	10.0674
sp|Q9H444|CHM4B_HUMAN	CHMP4B	Charged multivesicular body protein 4b OS=Homo sapiens OX=9606 GN=CHMP4B PE=1 SV=1	10	0.753187	6.307	6.508	0.969115	0.123097	-0.0452603	6.0553	7.06943	4.5137	6.12509	7.79092	6.28903	5.4665	6.9948	5.10601	7.82252	6.45197	7.20789
sp|P52209|6PGD_HUMAN	PGD	6-phosphogluconate dehydrogenase, decarboxylating OS=Homo sapiens OX=9606 GN=PGD PE=1 SV=3	2	0.917064	7.425	7.662	0.969068	0.0376004	-0.04533	3.8551	5.29319	9.06404	13.5514	6.88147	5.90639	3.89385	5.52695	9.75376	15.2257	5.47661	6.09762
sp|P49770|EI2BB_HUMAN	EIF2B2	Translation initiation factor eIF-2B subunit beta OS=Homo sapiens OX=9606 GN=EIF2B2 PE=1 SV=3	3	0.725935	6.971	7.194	0.969002	0.139102	-0.0454285	6.30607	7.92798	5.91774	6.31547	8.21939	7.14082	6.18811	7.41051	5.48413	7.64182	7.64464	8.79564
sp|P56556|NDUA6_HUMAN	NDUFA6	NADH dehydrogenase [ubiquinone] 1 alpha subcomplex subunit 6 OS=Homo sapiens OX=9606 GN=NDUFA6 PE=1 SV=4	5	0.916952	7.468	7.707	0.968989	0.0376534	-0.0454475	4.23488	5.32937	8.70952	14.2196	6.56854	5.74582	4.09979	6.21566	9.67572	15.0925	4.88184	6.27563
sp|O00458|IFRD1_HUMAN	IFRD1	Interferon-related developmental regulator 1 OS=Homo sapiens OX=9606 GN=IFRD1 PE=1 SV=4	2	0.852801	6.743	6.959	0.968961	0.0691523	-0.0454894	6.14244	8.66525	4.18852	5.52562	8.87358	7.06494	5.90244	9.44121	3.61941	6.59421	7.58246	8.61364
sp|Q9BUQ8|DDX23_HUMAN	DDX23	Probable ATP-dependent RNA helicase DDX23 OS=Homo sapiens OX=9606 GN=DDX23 PE=1 SV=3	12	0.797154	6.741	6.957	0.968952	0.0984578	-0.0455027	5.46425	7.29215	5.07045	5.86365	8.48838	8.268	5.35027	8.02329	5.24942	7.2516	7.42769	8.43868
sp|Q13057|COASY_HUMAN	COASY	Bifunctional coenzyme A synthase OS=Homo sapiens OX=9606 GN=COASY PE=1 SV=4	3	0.742969	7.081	7.308	0.968938	0.129029	-0.0455235	5.54807	6.9069	7.16289	8.53364	7.21497	7.11728	5.44775	7.58499	6.36381	9.42354	7.52075	7.5043
sp|P61923|COPZ1_HUMAN	COPZ1	Coatomer subunit zeta-1 OS=Homo sapiens OX=9606 GN=COPZ1 PE=1 SV=1	6	0.838012	7.265	7.498	0.968925	0.0767498	-0.045543	5.78395	8.44661	4.95135	5.93433	9.04099	9.43125	5.65915	9.32327	4.93231	7.03018	8.6396	9.40223
sp|P16278|BGAL_HUMAN	GLB1	Beta-galactosidase OS=Homo sapiens OX=9606 GN=GLB1 PE=1 SV=2	10	0.842816	7.522	7.764	0.96883	0.0742672	-0.0456838	3.58842	8.72292	6.79856	8.48918	9.10702	8.42372	4.23136	9.6651	6.58237	8.99068	7.95184	9.16514
sp|Q16543|CDC37_HUMAN	CDC37	Hsp90 co-chaperone Cdc37 OS=Homo sapiens OX=9606 GN=CDC37 PE=1 SV=1	14	0.771476	6.528	6.739	0.96869	0.112678	-0.0458935	5.88207	7.43674	4.59276	5.97462	7.76002	7.52474	5.55566	7.80168	5.15855	7.16611	6.63627	8.1156
sp|Q13426|XRCC4_HUMAN	XRCC4	DNA repair protein XRCC4 OS=Homo sapiens OX=9606 GN=XRCC4 PE=1 SV=2	7	0.815344	7.23	7.465	0.96852	0.0886591	-0.0461466	4.76209	6.32472	6.54838	7.87715	7.68063	10.1889	5.26994	7.58904	6.93759	9.82385	6.80545	8.36348
sp|P33176|KINH_HUMAN	KIF5B	Kinesin-1 heavy chain OS=Homo sapiens OX=9606 GN=KIF5B PE=1 SV=1	29	0.77963	7.009	7.237	0.968495	0.108111	-0.0461831	6.12496	7.32934	5.11992	6.44112	8.08963	8.94773	5.7612	8.11699	5.57412	7.53322	7.34835	9.0897
sp|Q9NW13|RBM28_HUMAN	RBM28	RNA-binding protein 28 OS=Homo sapiens OX=9606 GN=RBM28 PE=1 SV=3	7	0.774691	7.037	7.266	0.968483	0.110871	-0.0462009	4.94592	6.77696	7.28145	7.26064	9.0881	6.86644	5.08792	7.748	6.04088	8.60611	8.08538	8.03005
sp|Q9HAU5|RENT2_HUMAN	UPF2	Regulator of nonsense transcripts 2 OS=Homo sapiens OX=9606 GN=UPF2 PE=1 SV=1	3	0.773252	6.908	7.133	0.968456	0.111679	-0.0462409	6.82829	8.24056	4.751	6.40792	7.68731	7.53199	7.35995	9.2578	5.35161	7.66222	5.8639	7.30252
sp|O14929|HAT1_HUMAN	HAT1	Histone acetyltransferase type B catalytic subunit OS=Homo sapiens OX=9606 GN=HAT1 PE=1 SV=1	6	0.78717	6.533	6.746	0.968426	0.103931	-0.0462867	6.91493	6.62755	4.81666	5.07939	8.34859	7.40837	6.56594	7.73235	4.76043	5.7671	7.47956	8.17009
sp|P62308|RUXG_HUMAN	SNRPG	Small nuclear ribonucleoprotein G OS=Homo sapiens OX=9606 GN=SNRPG PE=1 SV=1	3	0.809809	6.502	6.714	0.968424	0.0916174	-0.046289	4.97526	7.78525	4.61069	6.13162	8.69509	6.81535	5.46071	8.02923	4.74027	7.00183	6.85774	8.19673
sp|Q92738|US6NL_HUMAN	USP6NL	USP6 N-terminal-like protein OS=Homo sapiens OX=9606 GN=USP6NL PE=1 SV=3	2	0.723484	7.28	7.519	0.968214	0.140571	-0.0466024	6.41521	6.78806	7.20773	8.10842	8.17645	6.98533	5.54269	8.36253	6.29303	8.77456	7.12267	9.01942
sp|O43427|FIBP_HUMAN	FIBP	Acidic fibroblast growth factor intracellular-binding protein OS=Homo sapiens OX=9606 GN=FIBP PE=1 SV=3	1	0.780434	7.03	7.261	0.968186	0.107664	-0.0466436	6.03891	8.59949	5.57292	6.65172	9.11982	6.19506	6.19196	8.41021	5.70148	8.77746	6.33184	8.15542
sp|O60749|SNX2_HUMAN	SNX2	Sorting nexin-2 OS=Homo sapiens OX=9606 GN=SNX2 PE=1 SV=2	15	0.763417	6.747	6.969	0.968145	0.117238	-0.0467055	5.5667	7.29898	5.22893	6.28378	8.23151	7.86948	5.45982	8.10729	5.42249	7.47763	7.10176	8.24684
sp|Q7RTS9|DYM_HUMAN	DYM	Dymeclin OS=Homo sapiens OX=9606 GN=DYM PE=1 SV=1	2	0.823274	7.409	7.653	0.968117	0.0844556	-0.0467466	4.54079	7.94402	5.27386	8.27572	9.6439	8.77661	6.01819	9.31133	5.26011	8.41101	8.429	8.48541
sp|Q9Y2X3|NOP58_HUMAN	NOP58	Nucleolar protein 58 OS=Homo sapiens OX=9606 GN=NOP58 PE=1 SV=1	34	0.878842	6.246	6.452	0.968072	0.0560892	-0.0468139	4.75144	6.43234	3.97289	4.85585	11.5329	5.92993	5.22015	7.61118	4.22075	5.93564	8.85026	6.87269
sp|P82933|RT09_HUMAN	MRPS9	28S ribosomal protein S9, mitochondrial OS=Homo sapiens OX=9606 GN=MRPS9 PE=1 SV=2	32	0.903657	7.393	7.637	0.96805	0.0439964	-0.0468461	4.40171	5.35804	8.85341	13.1051	6.79103	5.85005	4.61478	5.96323	9.23941	14.2883	5.4679	6.25083
sp|P42702|LIFR_HUMAN	LIFR	Leukemia inhibitory factor receptor OS=Homo sapiens OX=9606 GN=LIFR PE=1 SV=1	1	0.762214	7.65	7.903	0.967987	0.117923	-0.0469407	6.29007	6.14825	8.29629	8.04358	7.66768	9.45415	5.42985	7.31232	7.7915	9.10465	7.87568	9.90604
sp|Q9NVU7|SDA1_HUMAN	SDAD1	Protein SDA1 homolog OS=Homo sapiens OX=9606 GN=SDAD1 PE=1 SV=3	10	0.827933	6.631	6.851	0.967888	0.0820048	-0.0470881	5.92557	8.44075	4.1637	5.27592	8.51608	7.46519	5.73009	8.94373	4.61059	6.14719	7.76164	7.91168
sp|P61011|SRP54_HUMAN	SRP54	Signal recognition particle 54 kDa protein OS=Homo sapiens OX=9606 GN=SRP54 PE=1 SV=1	29	0.764467	6.746	6.97	0.967862	0.116641	-0.0471263	6.26621	7.83238	4.83069	5.92683	8.26047	7.36132	6.04623	8.34407	5.12675	7.03397	7.22999	8.03654
sp|Q6P2E9|EDC4_HUMAN	EDC4	Enhancer of mRNA-decapping protein 4 OS=Homo sapiens OX=9606 GN=EDC4 PE=1 SV=1	8	0.754877	7.107	7.343	0.967861	0.122124	-0.0471289	5.82974	7.63742	5.67904	6.87753	8.66508	7.95392	5.73709	8.61922	5.70968	8.01363	7.32259	8.65597
sp|Q9UI12|VATH_HUMAN	ATP6V1H	V-type proton ATPase subunit H OS=Homo sapiens OX=9606 GN=ATP6V1H PE=1 SV=1	21	0.796417	7.306	7.549	0.96781	0.0988595	-0.0472038	4.76651	7.79617	6.11227	7.85095	8.8711	8.43861	5.35918	8.85127	5.98585	8.02795	7.53583	9.53405
sp|O95707|RPP29_HUMAN	POP4	Ribonuclease P protein subunit p29 OS=Homo sapiens OX=9606 GN=POP4 PE=1 SV=2	1	0.774224	6.897	7.127	0.967728	0.111133	-0.047326	5.79073	6.64888	7.08336	7.2196	7.32821	7.31258	4.88709	8.62865	5.05897	8.3962	7.02276	8.76979
sp|Q6PK04|CC137_HUMAN	CCDC137	Coiled-coil domain-containing protein 137 OS=Homo sapiens OX=9606 GN=CCDC137 PE=1 SV=1	1	0.805671	6.865	7.094	0.967719	0.0938423	-0.0473396	5.70326	7.72978	5.16312	7.2687	7.77836	7.54924	5.17191	8.71809	4.2865	7.59685	8.44414	8.34774
sp|P50897|PPT1_HUMAN	PPT1	Palmitoyl-protein thioesterase 1 OS=Homo sapiens OX=9606 GN=PPT1 PE=1 SV=1	17	0.823662	7.579	7.832	0.967697	0.084251	-0.0473733	4.36758	8.3925	6.72809	8.3957	9.63062	7.957	4.30433	9.45819	6.80344	8.86282	8.04875	9.51463
sp|Q8TC07|TBC15_HUMAN	TBC1D15	TBC1 domain family member 15 OS=Homo sapiens OX=9606 GN=TBC1D15 PE=1 SV=2	6	0.789042	7.03	7.265	0.967653	0.1029	-0.0474381	6.18392	7.65392	5.29595	5.6973	8.35205	8.99896	5.66497	8.63748	5.47705	8.03536	7.05763	8.71869
sp|Q9NWS0|PIHD1_HUMAN	PIH1D1	PIH1 domain-containing protein 1 OS=Homo sapiens OX=9606 GN=PIH1D1 PE=1 SV=1	1	0.732553	7.373	7.62	0.967585	0.135161	-0.0475392	5.50762	7.66268	6.9002	8.19069	8.13283	7.84581	5.63337	7.08143	7.94613	9.77172	7.16221	8.12402
sp|P27708|PYR1_HUMAN	CAD	CAD protein OS=Homo sapiens OX=9606 GN=CAD PE=1 SV=3	28	0.747583	6.863	7.093	0.967574	0.126341	-0.0475566	6.05108	7.08782	5.364	6.349	8.66581	7.65767	5.80131	7.87436	5.53089	7.24319	7.4119	8.69434
sp|Q9UH62|ARMX3_HUMAN	ARMCX3	Armadillo repeat-containing X-linked protein 3 OS=Homo sapiens OX=9606 GN=ARMCX3 PE=1 SV=1	8	0.728305	6.831	7.06	0.967564	0.137687	-0.0475714	5.53487	6.8131	5.75247	7.73665	8.53141	6.61999	5.7534	7.86549	5.97285	8.47219	7.37443	6.92022
sp|Q86XP3|DDX42_HUMAN	DDX42	ATP-dependent RNA helicase DDX42 OS=Homo sapiens OX=9606 GN=DDX42 PE=1 SV=1	3	0.782512	6.824	7.053	0.967532	0.106509	-0.0476194	4.75579	7.40652	5.89789	6.90908	8.05534	7.9219	5.32854	8.12198	5.0431	8.3765	7.22548	8.2241
sp|Q9HA77|SYCM_HUMAN	CARS2	Probable cysteine--tRNA ligase, mitochondrial OS=Homo sapiens OX=9606 GN=CARS2 PE=1 SV=1	3	0.910702	7.51	7.763	0.96741	0.0406237	-0.0478014	4.49036	4.9488	8.97826	14.079	6.29379	6.26751	4.39433	5.30518	10.1255	14.8864	5.42346	6.44036
sp|Q6L8Q7|PDE12_HUMAN	PDE12	2',5'-phosphodiesterase 12 OS=Homo sapiens OX=9606 GN=PDE12 PE=1 SV=2	7	0.879054	7.388	7.638	0.967269	0.0559844	-0.0480111	4.80552	5.96667	8.38527	12.1391	7.37248	5.66029	4.8424	6.19369	8.61835	12.96	6.6165	6.59492
sp|Q9NS00|C1GLT_HUMAN	C1GALT1	Glycoprotein-N-acetylgalactosamine 3-beta-galactosyltransferase 1 OS=Homo sapiens OX=9606 GN=C1GALT1 PE=1 SV=1	7	0.781372	7.49	7.744	0.9672	0.107142	-0.0481132	5.04084	6.73834	8.11687	9.87672	8.51073	6.6587	5.59935	7.72673	7.21727	9.77735	8.08314	8.05797
sp|P50851|LRBA_HUMAN	LRBA	Lipopolysaccharide-responsive and beige-like anchor protein OS=Homo sapiens OX=9606 GN=LRBA PE=1 SV=4	4	0.794412	6.853	7.086	0.967118	0.0999542	-0.0482358	6.1237	6.5028	4.8633	6.68159	9.24899	7.69834	5.43868	8.29088	5.15134	6.80088	8.41766	8.41385
sp|P42694|HELZ_HUMAN	HELZ	Probable helicase with zinc finger domain OS=Homo sapiens OX=9606 GN=HELZ PE=1 SV=2	1	0.828037	6.731	6.96	0.967098	0.0819503	-0.0482664	5.89674	7.6078	4.01271	6.92738	9.18429	6.75634	7.46178	8.93825	4.24221	7.06918	5.40568	8.64418
sp|P61247|RS3A_HUMAN	RPS3A	40S ribosomal protein S3a OS=Homo sapiens OX=9606 GN=RPS3A PE=1 SV=2	42	0.72022	6.725	6.955	0.96693	0.142535	-0.0485162	6.08789	7.22819	5.39109	6.37604	7.42241	7.84544	6.14994	7.82214	5.29381	7.11954	6.64134	8.70443
sp|O75165|DJC13_HUMAN	DNAJC13	DnaJ homolog subfamily C member 13 OS=Homo sapiens OX=9606 GN=DNAJC13 PE=1 SV=5	36	0.781281	7.264	7.513	0.966857	0.107193	-0.0486249	6.39572	8.0625	5.25407	6.10049	9.43291	8.33776	6.48512	8.74952	5.33995	7.16787	8.3543	8.98367
sp|Q9NXV2|KCTD5_HUMAN	KCTD5	BTB/POZ domain-containing protein KCTD5 OS=Homo sapiens OX=9606 GN=KCTD5 PE=1 SV=1	3	0.761417	7.392	7.646	0.96678	0.118377	-0.0487404	5.42203	6.99385	6.37701	8.4584	9.28696	7.81131	5.45907	8.34939	6.76306	9.50734	7.5097	8.28679
sp|P26599|PTBP1_HUMAN	PTBP1	Polypyrimidine tract-binding protein 1 OS=Homo sapiens OX=9606 GN=PTBP1 PE=1 SV=1	10	0.785131	6.924	7.162	0.966769	0.105058	-0.0487568	5.65202	7.77122	5.60456	6.1597	8.47364	7.88562	5.22559	8.58839	5.11438	7.19592	8.01837	8.82839
sp|P49368|TCPG_HUMAN	CCT3	T-complex protein 1 subunit gamma OS=Homo sapiens OX=9606 GN=CCT3 PE=1 SV=4	44	0.732304	6.944	7.183	0.966727	0.135309	-0.0488196	6.22973	7.63452	5.33519	6.61501	7.79021	8.05956	5.85538	8.34765	5.56519	7.583	7.05297	8.69521
sp|Q9UNM6|PSD13_HUMAN	PSMD13	26S proteasome non-ATPase regulatory subunit 13 OS=Homo sapiens OX=9606 GN=PSMD13 PE=1 SV=2	15	0.783987	7.144	7.39	0.966712	0.105691	-0.0488423	5.86036	7.70338	5.21629	6.53496	8.91127	8.6387	5.74174	8.2345	5.36467	7.64067	8.18351	9.17315
sp|Q99829|CPNE1_HUMAN	CPNE1	Copine-1 OS=Homo sapiens OX=9606 GN=CPNE1 PE=1 SV=1	3	0.800631	6.766	6.999	0.96671	0.0965676	-0.0488456	5.5021	6.50353	4.41381	7.24869	7.91377	9.01595	4.90061	7.87684	5.74521	8.58709	6.85904	8.02607
sp|O95347|SMC2_HUMAN	SMC2	Structural maintenance of chromosomes protein 2 OS=Homo sapiens OX=9606 GN=SMC2 PE=1 SV=2	15	0.70253	6.877	7.114	0.966685	0.153335	-0.0488816	6.02201	7.17284	5.55562	6.91509	7.96972	7.62651	5.57609	7.52101	5.89164	8.00577	7.25093	8.44109
sp|Q7KZ85|SPT6H_HUMAN	SUPT6H	Transcription elongation factor SPT6 OS=Homo sapiens OX=9606 GN=SUPT6H PE=1 SV=2	4	0.793192	6.842	7.078	0.966657	0.100622	-0.0489237	5.78014	7.40548	5.23088	5.68349	8.93049	8.02227	5.73228	7.95194	5.07696	6.90571	7.4714	9.32804
sp|Q9BTT0|AN32E_HUMAN	ANP32E	Acidic leucine-rich nuclear phosphoprotein 32 family member E OS=Homo sapiens OX=9606 GN=ANP32E PE=1 SV=1	3	0.72557	6.635	6.864	0.966638	0.139321	-0.0489531	5.97007	6.49545	5.25267	6.57406	8.37363	7.14309	5.84488	6.93201	5.26946	7.08539	7.81812	8.23386
sp|P30405|PPIF_HUMAN	PPIF	Peptidyl-prolyl cis-trans isomerase F, mitochondrial OS=Homo sapiens OX=9606 GN=PPIF PE=1 SV=1	33	0.942523	7.67	7.935	0.966604	0.025708	-0.0490036	3.13049	3.88681	11.5968	18.1851	5.32953	3.89101	3.27959	4.20922	12.5207	18.9477	3.84507	4.80678
sp|P21912|SDHB_HUMAN	SDHB	Succinate dehydrogenase [ubiquinone] iron-sulfur subunit, mitochondrial OS=Homo sapiens OX=9606 GN=SDHB PE=1 SV=3	29	0.929215	7.495	7.754	0.966598	0.0318838	-0.0490123	3.69981	4.60226	10.2333	15.6465	6.08765	4.702	3.8499	5.31932	10.6562	17.1099	4.42465	5.16262
sp|Q8WUA2|PPIL4_HUMAN	PPIL4	Peptidyl-prolyl cis-trans isomerase-like 4 OS=Homo sapiens OX=9606 GN=PPIL4 PE=1 SV=1	7	0.797855	6.471	6.695	0.966542	0.098076	-0.0490954	5.51849	7.38772	4.43307	5.58741	8.64196	7.25673	5.48292	8.08195	4.5877	6.69125	7.44207	7.88593
sp|Q8WWY3|PRP31_HUMAN	PRPF31	U4/U6 small nuclear ribonucleoprotein Prp31 OS=Homo sapiens OX=9606 GN=PRPF31 PE=1 SV=2	4	0.782957	6.754	6.988	0.966514	0.106262	-0.0491374	5.41939	7.96036	4.58521	6.53704	8.53954	7.48135	6.82019	8.93414	4.78177	6.89377	7.10135	7.39863
sp|Q96GS4|BORC6_HUMAN	BORCS6	BLOC-1-related complex subunit 6 OS=Homo sapiens OX=9606 GN=BORCS6 PE=1 SV=2	3	0.746839	7.442	7.7	0.966494	0.126773	-0.0491681	5.55778	8.29742	6.10783	6.64044	9.35495	8.69352	6.58881	8.16436	6.08279	8.5443	7.98172	8.84052
sp|Q13442|HAP28_HUMAN	PDAP1	28 kDa heat- and acid-stable phosphoprotein OS=Homo sapiens OX=9606 GN=PDAP1 PE=1 SV=1	7	0.773027	6.654	6.885	0.966449	0.111805	-0.0492348	5.98008	7.3859	4.88774	6.111	8.09951	7.46198	5.23048	8.06443	5.26373	6.63197	7.20512	8.91714
sp|P48739|PIPNB_HUMAN	PITPNB	Phosphatidylinositol transfer protein beta isoform OS=Homo sapiens OX=9606 GN=PITPNB PE=1 SV=2	12	0.770332	6.669	6.901	0.966382	0.113322	-0.049335	5.17763	7.28783	5.51215	6.71456	7.87063	7.44935	5.20091	7.04382	5.38839	7.60178	6.77884	9.39356
sp|P51790|CLCN3_HUMAN	CLCN3	H(+)/Cl(-) exchange transporter 3 OS=Homo sapiens OX=9606 GN=CLCN3 PE=1 SV=2	3	0.768627	7.56	7.823	0.966381	0.114284	-0.0493357	6.61852	8.2446	5.89417	6.2517	9.87042	8.47954	7.09191	9.0191	5.57616	7.24282	8.46883	9.53929
sp|Q96BR5|COA7_HUMAN	COA7	Cytochrome c oxidase assembly factor 7 OS=Homo sapiens OX=9606 GN=COA7 PE=1 SV=2	5	0.918224	7.561	7.825	0.966262	0.0370514	-0.0495137	4.00057	4.65262	9.94493	15.3702	6.14707	5.25052	3.86544	5.89986	10.5457	15.3827	5.08493	6.17417
sp|Q9H307|PININ_HUMAN	PNN	Pinin OS=Homo sapiens OX=9606 GN=PNN PE=1 SV=5	2	0.723455	7.022	7.268	0.966153	0.140588	-0.0496764	6.19785	7.69258	5.5119	6.90087	8.36585	7.46347	5.76391	8.41387	5.55166	7.54621	8.0417	8.29103
sp|Q9Y6U3|ADSV_HUMAN	SCIN	Adseverin OS=Homo sapiens OX=9606 GN=SCIN PE=1 SV=4	2	0.786078	6.871	7.112	0.966114	0.104534	-0.0497352	5.49946	9.16418	6.85402	6.17488	8.14542	5.39087	6.78138	7.37318	4.40977	8.53995	8.23125	7.33429
sp|P27694|RFA1_HUMAN	RPA1	Replication protein A 70 kDa DNA-binding subunit OS=Homo sapiens OX=9606 GN=RPA1 PE=1 SV=2	28	0.76424	6.761	6.999	0.965995	0.11677	-0.0499122	5.95338	7.28655	4.79933	6.02881	8.66498	7.83194	5.61048	8.13987	5.29749	7.2718	7.49567	8.17977
sp|Q56VL3|OCAD2_HUMAN	OCIAD2	OCIA domain-containing protein 2 OS=Homo sapiens OX=9606 GN=OCIAD2 PE=1 SV=1	8	0.900767	7.493	7.757	0.965966	0.0453875	-0.0499554	4.6077	5.3748	9.22442	13.4116	6.60238	5.73824	4.51146	6.07857	9.65444	14.6981	5.34163	6.26034
sp|Q7Z7K6|CENPV_HUMAN	CENPV	Centromere protein V OS=Homo sapiens OX=9606 GN=CENPV PE=1 SV=1	11	0.843113	6.787	7.027	0.965846	0.0741142	-0.0501349	7.35881	8.78745	4.03946	5.01211	7.2183	8.3045	6.95963	9.85461	4.11446	5.32755	6.68341	9.22086
sp|P45974|UBP5_HUMAN	USP5	Ubiquitin carboxyl-terminal hydrolase 5 OS=Homo sapiens OX=9606 GN=USP5 PE=1 SV=2	3	0.714196	6.965	7.212	0.965752	0.146183	-0.050276	5.04978	7.14498	5.9957	7.00434	8.52343	8.07435	5.93335	8.40305	6.41771	7.75657	6.92287	7.83707
sp|O43683|BUB1_HUMAN	BUB1	Mitotic checkpoint serine/threonine-protein kinase BUB1 OS=Homo sapiens OX=9606 GN=BUB1 PE=1 SV=1	3	0.880622	6.344	6.569	0.965748	0.0552105	-0.050281	7.5977	6.44782	4.09687	3.28238	8.0779	8.5615	5.95659	6.14403	3.90449	4.22572	7.54116	11.6419
sp|Q13144|EI2BE_HUMAN	EIF2B5	Translation initiation factor eIF-2B subunit epsilon OS=Homo sapiens OX=9606 GN=EIF2B5 PE=1 SV=3	3	0.749166	6.874	7.118	0.965721	0.125422	-0.0503221	5.79701	7.09161	6.58323	6.12499	8.17361	7.47452	5.40426	7.70595	5.04434	8.64714	7.22795	8.67866
sp|Q9NWW5|CLN6_HUMAN	CLN6	Ceroid-lipofuscinosis neuronal protein 6 OS=Homo sapiens OX=9606 GN=CLN6 PE=1 SV=1	1	0.817739	6.815	7.057	0.965708	0.0873853	-0.0503414	7.12706	6.62594	5.13327	5.52376	7.6654	8.81752	5.45625	7.30238	4.74894	6.56809	7.59327	10.6706
sp|P04062|GLCM_HUMAN	GBA	Lysosomal acid glucosylceramidase OS=Homo sapiens OX=9606 GN=GBA PE=1 SV=3	19	0.719113	7.601	7.871	0.965697	0.143203	-0.0503577	5.76374	7.63434	7.18014	8.44943	8.84469	7.73454	5.6248	8.48597	7.14482	9.26206	7.42554	9.28403
sp|Q8TE49|OTU7A_HUMAN	OTUD7A	OTU domain-containing protein 7A OS=Homo sapiens OX=9606 GN=OTUD7A PE=1 SV=1	1	0.800823	7.271	7.53	0.965604	0.0964635	-0.0504961	8.11775	7.78852	5.33762	7.53644	8.3226	6.5209	7.3634	7.04118	4.84272	9.02269	6.03997	10.8698
sp|Q9H3G5|CPVL_HUMAN	CPVL	Probable serine carboxypeptidase CPVL OS=Homo sapiens OX=9606 GN=CPVL PE=1 SV=2	26	0.845595	7.4	7.664	0.965553	0.0728376	-0.0505723	3.80835	8.45145	6.42188	7.14818	9.9482	8.62242	3.98072	8.91234	6.04481	7.77449	8.28714	10.983
sp|Q6P1L8|RM14_HUMAN	MRPL14	39S ribosomal protein L14, mitochondrial OS=Homo sapiens OX=9606 GN=MRPL14 PE=1 SV=1	6	0.838131	7.276	7.536	0.965499	0.0766881	-0.0506534	5.0706	5.83677	7.78378	10.821	7.38928	6.75336	4.69741	6.78067	7.62803	11.6817	7.01851	7.40958
sp|Q16539|MK14_HUMAN	MAPK14	Mitogen-activated protein kinase 14 OS=Homo sapiens OX=9606 GN=MAPK14 PE=1 SV=3	2	0.706982	6.895	7.142	0.965416	0.150592	-0.0507776	5.84442	7.59907	5.52318	6.58016	8.27235	7.5501	6.57716	7.6468	5.1214	8.10072	7.41537	7.99294
sp|O15033|AREL1_HUMAN	AREL1	Apoptosis-resistant E3 ubiquitin protein ligase 1 OS=Homo sapiens OX=9606 GN=AREL1 PE=1 SV=3	2	0.730744	7.173	7.43	0.96541	0.136235	-0.0507856	5.35916	6.54797	6.42894	7.27218	8.39016	9.03883	6.53797	8.49124	5.91336	7.58738	7.10653	8.94571
sp|Q08379|GOGA2_HUMAN	GOLGA2	Golgin subfamily A member 2 OS=Homo sapiens OX=9606 GN=GOLGA2 PE=1 SV=3	24	0.698087	7.366	7.63	0.9654	0.15609	-0.0508017	5.7027	7.11732	6.72392	8.10877	9.20487	7.34133	5.99521	8.43983	6.63317	8.73827	7.85283	8.11783
sp|Q9Y230|RUVB2_HUMAN	RUVBL2	RuvB-like 2 OS=Homo sapiens OX=9606 GN=RUVBL2 PE=1 SV=3	36	0.776699	6.722	6.963	0.965388	0.109747	-0.0508185	6.07382	7.88273	4.78971	5.90356	7.89875	7.78345	5.44751	8.74326	4.99781	6.88112	7.17127	8.53884
sp|Q7Z3U7|MON2_HUMAN	MON2	Protein MON2 homolog OS=Homo sapiens OX=9606 GN=MON2 PE=1 SV=3	4	0.793365	6.903	7.151	0.96532	0.100527	-0.0509215	5.93094	7.78189	4.76858	5.93156	8.68339	8.32069	6.15518	7.82339	4.76339	7.02973	7.58927	9.54358
sp|P07858|CATB_HUMAN	CTSB	Cathepsin B OS=Homo sapiens OX=9606 GN=CTSB PE=1 SV=3	4	0.824599	7.672	7.948	0.965274	0.0837572	-0.0509892	3.76633	8.04507	7.66645	8.65724	9.2475	8.64934	4.09661	8.91439	7.44259	9.86011	7.37583	9.99617
sp|Q96CW5|GCP3_HUMAN	TUBGCP3	Gamma-tubulin complex component 3 OS=Homo sapiens OX=9606 GN=TUBGCP3 PE=1 SV=2	2	0.74135	7.057	7.311	0.965258	0.129977	-0.0510137	5.18766	6.9528	6.93422	8.02988	7.93964	7.2974	5.55062	8.28928	7.41936	8.60854	5.35103	8.64673
sp|O43909|EXTL3_HUMAN	EXTL3	Exostosin-like 3 OS=Homo sapiens OX=9606 GN=EXTL3 PE=1 SV=1	5	0.737488	7.634	7.909	0.965229	0.132245	-0.0510561	5.57702	6.54315	8.3696	9.39317	8.62699	7.29252	6.14212	7.67944	7.25348	10.0424	7.57113	8.76693
sp|Q9NR09|BIRC6_HUMAN	BIRC6	Baculoviral IAP repeat-containing protein 6 OS=Homo sapiens OX=9606 GN=BIRC6 PE=1 SV=2	2	0.846957	7.206	7.466	0.965175	0.0721386	-0.0511369	5.23376	8.22244	4.86191	5.76177	8.38391	10.771	4.77469	8.75995	5.11429	7.07484	8.51461	10.5591
sp|Q8IY37|DHX37_HUMAN	DHX37	Probable ATP-dependent RNA helicase DHX37 OS=Homo sapiens OX=9606 GN=DHX37 PE=1 SV=1	8	0.810315	6.621	6.86	0.96516	0.0913461	-0.0511594	6.52485	7.84525	4.42111	4.99127	9.13239	6.81404	6.77875	8.99444	4.52216	5.63638	7.90916	7.32167
sp|P35998|PRS7_HUMAN	PSMC2	26S proteasome regulatory subunit 7 OS=Homo sapiens OX=9606 GN=PSMC2 PE=1 SV=3	27	0.781051	7.086	7.342	0.965132	0.107321	-0.0512016	6.14686	7.59817	5.21305	6.1026	8.82682	8.62873	5.72409	8.2124	5.27318	7.30645	7.95626	9.57867
sp|P37837|TALDO_HUMAN	TALDO1	Transaldolase OS=Homo sapiens OX=9606 GN=TALDO1 PE=1 SV=2	1	0.826582	7.288	7.552	0.965042	0.0827141	-0.0513358	5.15284	8.02833	6.09273	6.37728	8.31851	9.75678	4.60511	9.30358	5.82423	10.8615	6.63618	8.08349
sp|O00541|PESC_HUMAN	PES1	Pescadillo homolog OS=Homo sapiens OX=9606 GN=PES1 PE=1 SV=1	35	0.853468	6.455	6.689	0.965017	0.0688128	-0.0513734	6.47819	7.86563	3.60712	4.25179	9.72118	6.80895	6.75173	8.74371	3.76052	4.88913	8.31278	7.67455
sp|P50995|ANX11_HUMAN	ANXA11	Annexin A11 OS=Homo sapiens OX=9606 GN=ANXA11 PE=1 SV=1	18	0.728831	6.809	7.056	0.964994	0.137373	-0.0514076	5.64779	7.24783	5.46524	6.59269	8.44527	7.45613	5.43295	7.54476	5.74432	7.9943	7.02784	8.58891
sp|Q9NUL3|STAU2_HUMAN	STAU2	Double-stranded RNA-binding protein Staufen homolog 2 OS=Homo sapiens OX=9606 GN=STAU2 PE=1 SV=2	3	0.70941	7.162	7.422	0.964969	0.149103	-0.0514455	6.10309	8.25279	6.4883	7.63333	7.49429	6.99801	6.77772	7.8213	5.17395	8.9681	6.90241	8.88582
sp|Q1ED39|KNOP1_HUMAN	KNOP1	Lysine-rich nucleolar protein 1 OS=Homo sapiens OX=9606 GN=KNOP1 PE=1 SV=1	3	0.822802	6.764	7.01	0.964907	0.0847047	-0.0515378	5.6059	9.7307	4.62303	5.05216	8.68886	6.88468	6.2127	8.65575	4.2404	7.14631	8.29308	7.51463
sp|P23381|SYWC_HUMAN	WARS1	Tryptophan--tRNA ligase, cytoplasmic OS=Homo sapiens OX=9606 GN=WARS1 PE=1 SV=2	2	0.828306	7.17	7.431	0.964877	0.0818092	-0.0515833	4.95287	7.01063	5.52175	6.5409	11.0054	7.9863	4.5302	8.08147	6.09519	7.4004	8.63363	9.84553
sp|P23396|RS3_HUMAN	RPS3	40S ribosomal protein S3 OS=Homo sapiens OX=9606 GN=RPS3 PE=1 SV=2	78	0.608358	6.637	6.879	0.96482	0.215841	-0.0516676	6.44169	7.03964	5.86629	6.36135	6.99385	7.12101	6.61221	7.73324	5.44961	7.03266	6.27856	8.16769
sp|Q9H7D7|WDR26_HUMAN	WDR26	WD repeat-containing protein 26 OS=Homo sapiens OX=9606 GN=WDR26 PE=1 SV=3	5	0.783111	6.657	6.9	0.964783	0.106177	-0.0517242	5.95857	7.53582	4.85694	5.20816	8.53559	7.84583	5.41366	8.1094	5.04881	6.49061	7.89966	8.43744
sp|Q96EP5|DAZP1_HUMAN	DAZAP1	DAZ-associated protein 1 OS=Homo sapiens OX=9606 GN=DAZAP1 PE=1 SV=1	4	0.728679	6.899	7.151	0.96476	0.137464	-0.0517577	5.85857	7.54925	5.80902	5.90759	8.12406	8.14431	6.3252	7.96652	5.36053	6.54465	7.88753	8.82151
sp|Q9BQQ3|GORS1_HUMAN	GORASP1	Golgi reassembly-stacking protein 1 OS=Homo sapiens OX=9606 GN=GORASP1 PE=1 SV=3	3	0.761111	7.336	7.604	0.964755	0.118552	-0.0517649	4.77175	7.23432	6.43581	9.26734	8.91455	7.39451	5.57965	8.47098	7.10614	9.3438	7.2498	7.87387
sp|O75390|CISY_HUMAN	CS	Citrate synthase, mitochondrial OS=Homo sapiens OX=9606 GN=CS PE=1 SV=2	38	0.942581	7.795	8.081	0.964608	0.0256813	-0.0519848	3.1555	3.45489	13.0365	18.4377	5.07252	3.61359	3.254	3.78527	13.5643	19.8105	3.63247	4.43778
sp|Q96CX2|KCD12_HUMAN	KCTD12	BTB/POZ domain-containing protein KCTD12 OS=Homo sapiens OX=9606 GN=KCTD12 PE=1 SV=1	12	0.746341	6.812	7.062	0.964599	0.127063	-0.0519984	5.37037	7.06457	5.67089	6.74877	8.07686	7.94337	5.19473	7.69493	5.57056	7.89823	7.03268	8.98025
sp|Q9Y2B1|RXLT1_HUMAN	RXYLT1	Ribitol-5-phosphate xylosyltransferase 1 OS=Homo sapiens OX=9606 GN=RXYLT1 PE=1 SV=1	5	0.792174	7.686	7.969	0.964487	0.101179	-0.0521657	5.66442	5.83475	8.50082	10.4589	9.12075	6.53549	5.99382	7.84465	7.71609	10.9517	7.19643	8.11028
sp|Q9UDR5|AASS_HUMAN	AASS	Alpha-aminoadipic semialdehyde synthase, mitochondrial OS=Homo sapiens OX=9606 GN=AASS PE=1 SV=1	8	0.838324	7.158	7.422	0.96443	0.0765881	-0.0522515	4.72703	6.07924	7.83096	10.4065	7.27817	6.62797	4.80506	6.62247	8.00375	11.88	6.30466	6.91843
sp|P49419|AL7A1_HUMAN	ALDH7A1	Alpha-aminoadipic semialdehyde dehydrogenase OS=Homo sapiens OX=9606 GN=ALDH7A1 PE=1 SV=5	35	0.909527	7.452	7.727	0.964411	0.0411844	-0.0522807	3.60102	5.18381	10.0147	14.1358	6.51373	5.26253	3.79579	5.40419	10.4308	15.1136	5.21907	6.40154
sp|P17900|SAP3_HUMAN	GM2A	Ganglioside GM2 activator OS=Homo sapiens OX=9606 GN=GM2A PE=1 SV=4	8	0.800813	7.535	7.814	0.964295	0.0964689	-0.0524537	4.08757	7.8538	7.72392	8.62859	8.95452	7.9594	4.25723	8.76923	7.19983	9.03871	7.81778	9.79989
sp|Q15029|U5S1_HUMAN	EFTUD2	116 kDa U5 small nuclear ribonucleoprotein component OS=Homo sapiens OX=9606 GN=EFTUD2 PE=1 SV=1	25	0.733213	6.789	7.041	0.96421	0.13477	-0.0525813	5.52753	7.3301	5.33484	6.59052	8.48682	7.46201	5.55139	8.09027	5.40695	7.41813	7.32917	8.45162
sp|Q13595|TRA2A_HUMAN	TRA2A	Transformer-2 protein homolog alpha OS=Homo sapiens OX=9606 GN=TRA2A PE=1 SV=1	4	0.80191	6.355	6.591	0.964194	0.0958744	-0.0526052	5.6794	6.87897	5.30758	4.93818	6.59031	8.73734	4.6122	7.64564	4.63848	6.84142	6.6686	9.1375
sp|Q7Z7H8|RM10_HUMAN	MRPL10	39S ribosomal protein L10, mitochondrial OS=Homo sapiens OX=9606 GN=MRPL10 PE=1 SV=3	3	0.907709	7.341	7.614	0.964145	0.0420534	-0.052678	4.26932	5.02502	9.32318	13.8187	6.20355	5.40902	4.05547	5.57976	10.0263	15.2332	4.8392	5.94726
sp|P23368|MAOM_HUMAN	ME2	NAD-dependent malic enzyme, mitochondrial OS=Homo sapiens OX=9606 GN=ME2 PE=1 SV=1	29	0.933603	7.583	7.865	0.964145	0.0298378	-0.052678	3.49748	4.19949	11.4001	16.7766	5.47969	4.14704	3.53476	4.46328	12.2909	18.1958	3.96094	4.74271
sp|Q86WB0|NIPA_HUMAN	ZC3HC1	Nuclear-interacting partner of ALK OS=Homo sapiens OX=9606 GN=ZC3HC1 PE=1 SV=1	3	0.867592	6.665	6.914	0.963986	0.0616845	-0.0529157	6.63647	9.48788	3.8654	3.87643	7.85475	8.26609	6.3313	11.4287	3.79099	4.98205	8.35023	6.60271
sp|Q92729|PTPRU_HUMAN	PTPRU	Receptor-type tyrosine-protein phosphatase U OS=Homo sapiens OX=9606 GN=PTPRU PE=1 SV=2	3	0.699757	6.734	6.986	0.963928	0.155053	-0.0530029	6.84068	6.28474	5.4927	5.64408	8.37224	7.7695	7.18228	8.25787	5.21612	6.67372	6.88355	7.70405
sp|Q96BY7|ATG2B_HUMAN	ATG2B	Autophagy-related protein 2 homolog B OS=Homo sapiens OX=9606 GN=ATG2B PE=1 SV=5	2	0.72693	7.264	7.537	0.963779	0.138507	-0.0532262	5.57799	7.69884	6.68519	6.40237	8.68598	8.53508	6.30716	8.49647	5.99506	7.43434	7.2981	9.68932
sp|P35612|ADDB_HUMAN	ADD2	Beta-adducin OS=Homo sapiens OX=9606 GN=ADD2 PE=1 SV=3	3	0.577559	6.714	6.967	0.963686	0.238404	-0.053365	6.35345	6.42359	5.75327	6.71366	7.71846	7.32107	6.16805	6.48624	6.32702	8.32536	7.16703	7.33095
sp|P31943|HNRH1_HUMAN	HNRNPH1	Heterogeneous nuclear ribonucleoprotein H OS=Homo sapiens OX=9606 GN=HNRNPH1 PE=1 SV=4	18	0.808808	6.545	6.792	0.963634	0.0921546	-0.0534433	5.461	8.28676	3.89425	5.44752	8.71185	7.47113	5.85221	8.66598	4.51486	6.33627	7.52987	7.85225
sp|P49591|SYSC_HUMAN	SARS1	Serine--tRNA ligase, cytoplasmic OS=Homo sapiens OX=9606 GN=SARS1 PE=1 SV=3	5	0.666345	6.777	7.033	0.9636	0.176301	-0.0534934	5.85859	6.92768	5.61386	6.84539	7.85006	7.56347	6.12454	7.85456	5.78544	8.56114	6.41022	7.46038
sp|Q6P1X6|CH082_HUMAN	C8orf82	UPF0598 protein C8orf82 OS=Homo sapiens OX=9606 GN=C8orf82 PE=1 SV=2	1	0.947833	7.618	7.906	0.963572	0.0232682	-0.0535357	2.90454	3.49201	10.6499	20.134	4.44128	4.08732	2.50937	2.90342	14.1002	21.5435	3.05025	3.32822
sp|Q9H8M2|BRD9_HUMAN	BRD9	Bromodomain-containing protein 9 OS=Homo sapiens OX=9606 GN=BRD9 PE=1 SV=2	11	0.851485	6.213	6.448	0.963555	0.069823	-0.0535617	5.0176	7.88272	3.60239	4.38962	8.51822	7.86739	5.51021	8.46314	3.46176	4.93686	7.64985	8.66668
sp|Q9NRB3|CHSTC_HUMAN	CHST12	Carbohydrate sulfotransferase 12 OS=Homo sapiens OX=9606 GN=CHST12 PE=2 SV=2	2	0.738899	7.066	7.334	0.963458	0.131415	-0.0537065	5.65391	6.67908	6.10518	7.04045	9.48171	7.43614	6.04873	7.6229	5.6743	7.43127	7.75114	9.47389
sp|Q9Y3T9|NOC2L_HUMAN	NOC2L	Nucleolar complex protein 2 homolog OS=Homo sapiens OX=9606 GN=NOC2L PE=1 SV=4	12	0.8421	6.744	7	0.963429	0.0746363	-0.0537504	4.7858	7.29407	4.68663	5.37931	11.4692	6.85051	5.84298	8.46275	4.6964	6.13128	8.92092	7.94792
sp|Q9Y2A7|NCKP1_HUMAN	NCKAP1	Nck-associated protein 1 OS=Homo sapiens OX=9606 GN=NCKAP1 PE=1 SV=1	23	0.757077	7.391	7.672	0.963373	0.12086	-0.0538331	5.67999	7.25994	7.1402	9.38085	7.63356	7.25185	5.45037	8.10073	7.60063	10.5174	6.06245	8.30142
sp|Q15645|PCH2_HUMAN	TRIP13	Pachytene checkpoint protein 2 homolog OS=Homo sapiens OX=9606 GN=TRIP13 PE=1 SV=2	3	0.753715	6.983	7.249	0.963305	0.122793	-0.053935	5.42798	6.7101	5.91538	7.702	7.1983	8.94409	5.10235	7.60625	6.14372	9.06229	6.67725	8.90138
sp|P11940|PABP1_HUMAN	PABPC1	Polyadenylate-binding protein 1 OS=Homo sapiens OX=9606 GN=PABPC1 PE=1 SV=2	52	0.757745	7.06	7.329	0.963296	0.120477	-0.0539482	5.48689	8.41575	5.22001	6.86773	8.8584	7.50911	5.53132	9.1038	5.82459	7.90222	7.10345	8.50586
sp|O94992|HEXI1_HUMAN	HEXIM1	Protein HEXIM1 OS=Homo sapiens OX=9606 GN=HEXIM1 PE=1 SV=1	4	0.733984	6.596	6.848	0.963201	0.134313	-0.0540913	6.0746	6.82122	5.25914	5.14189	8.44371	7.83282	6.00867	7.52874	5.06355	7.00273	7.25272	8.23133
sp|Q9BPX6|MICU1_HUMAN	MICU1	Calcium uptake protein 1, mitochondrial OS=Homo sapiens OX=9606 GN=MICU1 PE=1 SV=1	2	0.91907	7.394	7.677	0.963137	0.0366514	-0.0541876	3.91534	4.74825	8.68631	16.0826	6.10097	4.82838	4.11984	6.1586	9.78274	16.6496	4.7447	4.60892
sp|Q9NQT5|EXOS3_HUMAN	EXOSC3	Exosome complex component RRP40 OS=Homo sapiens OX=9606 GN=EXOSC3 PE=1 SV=3	1	0.773311	7.572	7.862	0.963114	0.111646	-0.054222	5.40656	8.78671	5.2462	8.29487	9.38116	8.31443	5.68684	9.19003	6.60725	9.10414	7.06211	9.52404
sp|P40763|STAT3_HUMAN	STAT3	Signal transducer and activator of transcription 3 OS=Homo sapiens OX=9606 GN=STAT3 PE=1 SV=2	7	0.759934	6.812	7.073	0.963099	0.119224	-0.0542438	5.83284	7.41077	4.63912	6.13037	8.44089	8.41871	6.06998	8.53152	5.11557	6.7608	7.63518	8.32507
sp|Q9NPE2|NGRN_HUMAN	NGRN	Neugrin OS=Homo sapiens OX=9606 GN=NGRN PE=1 SV=2	2	0.736906	7.011	7.28	0.963049	0.132588	-0.0543182	5.34844	7.19942	6.1065	6.36316	8.81955	8.22716	5.69541	8.70681	5.627	7.17115	8.61012	7.86793
sp|O75382|TRIM3_HUMAN	TRIM3	Tripartite motif-containing protein 3 OS=Homo sapiens OX=9606 GN=TRIM3 PE=1 SV=2	1	0.879901	5.862	6.087	0.963036	0.0555662	-0.0543384	7.5076	7.27192	1.80549	3.47246	6.01691	9.09494	5.56565	8.79523	4.28242	2.83916	6.99105	8.04908
sp|Q9NQ55|SSF1_HUMAN	PPAN	Suppressor of SWI4 1 homolog OS=Homo sapiens OX=9606 GN=PPAN PE=2 SV=1	2	0.840829	6.795	7.056	0.96301	0.0752923	-0.054377	5.54565	6.31463	5.02317	5.35666	11.6885	6.84229	5.52349	8.13438	4.9257	6.22942	9.8745	7.65087
sp|Q92522|H1X_HUMAN	H1-10	Histone H1.10 OS=Homo sapiens OX=9606 GN=H1-10 PE=1 SV=1	11	0.827111	6.532	6.783	0.962996	0.0824362	-0.0543987	6.48318	8.77467	3.82511	4.67647	7.97189	7.46281	6.89125	9.116	3.97119	5.00926	7.66788	8.04507
sp|P11362|FGFR1_HUMAN	FGFR1	Fibroblast growth factor receptor 1 OS=Homo sapiens OX=9606 GN=FGFR1 PE=1 SV=3	2	0.756669	7.755	8.053	0.962995	0.121094	-0.0543996	6.02567	6.4703	7.58008	10.2926	8.43216	7.73171	6.2705	8.42572	6.98002	10.638	6.68595	9.31845
sp|Q99460|PSMD1_HUMAN	PSMD1	26S proteasome non-ATPase regulatory subunit 1 OS=Homo sapiens OX=9606 GN=PSMD1 PE=1 SV=2	32	0.710843	7.142	7.417	0.962923	0.148226	-0.0545076	5.75669	7.45879	5.65644	7.21572	8.47248	8.2896	5.76538	8.35842	5.86118	8.29076	7.60296	8.62181
sp|Q8WW12|PCNP_HUMAN	PCNP	PEST proteolytic signal-containing nuclear protein OS=Homo sapiens OX=9606 GN=PCNP PE=1 SV=2	4	0.680424	6.553	6.806	0.962827	0.16722	-0.0546516	5.54777	6.73779	5.42433	6.7898	7.7512	7.06977	5.64008	7.36123	5.22996	7.88264	6.8068	7.91671
sp|P61966|AP1S1_HUMAN	AP1S1	AP-1 complex subunit sigma-1A OS=Homo sapiens OX=9606 GN=AP1S1 PE=1 SV=1	4	0.669657	7.119	7.394	0.962808	0.174148	-0.0546804	5.67988	7.17942	6.14835	7.95578	8.09488	7.65827	6.21459	7.88952	6.02911	8.5655	6.97593	8.68858
sp|P13804|ETFA_HUMAN	ETFA	Electron transfer flavoprotein subunit alpha, mitochondrial OS=Homo sapiens OX=9606 GN=ETFA PE=1 SV=1	24	0.937544	7.724	8.023	0.962732	0.0280083	-0.0547936	2.63942	3.93113	12.1549	18.1428	5.41086	4.06408	2.59554	4.2171	12.8609	19.6331	3.91716	4.91471
sp|Q9H2U2|IPYR2_HUMAN	PPA2	Inorganic pyrophosphatase 2, mitochondrial OS=Homo sapiens OX=9606 GN=PPA2 PE=1 SV=2	24	0.891585	7.193	7.472	0.962661	0.0498372	-0.0549009	4.00078	5.54719	8.72963	12.8862	6.55618	5.43532	4.06482	5.8061	9.38187	14.111	5.2027	6.2666
sp|P54646|AAPK2_HUMAN	PRKAA2	5'-AMP-activated protein kinase catalytic subunit alpha-2 OS=Homo sapiens OX=9606 GN=PRKAA2 PE=1 SV=2	1	0.822374	6.625	6.882	0.962656	0.0849306	-0.0549074	5.14977	6.29697	4.72573	6.28561	7.44041	9.84916	5.73244	7.51742	5.76357	5.32113	6.25052	10.7095
sp|P19447|ERCC3_HUMAN	ERCC3	General transcription and DNA repair factor IIH helicase subunit XPB OS=Homo sapiens OX=9606 GN=ERCC3 PE=1 SV=1	9	0.642755	6.621	6.878	0.962634	0.191955	-0.05494	5.7862	7.17125	5.39504	6.63006	7.8609	6.88362	5.86205	7.45505	5.49793	7.66311	7.13377	7.65778
sp|Q5TBB1|RNH2B_HUMAN	RNASEH2B	Ribonuclease H2 subunit B OS=Homo sapiens OX=9606 GN=RNASEH2B PE=1 SV=1	5	0.800661	6.319	6.565	0.962529	0.0965513	-0.0550987	6.41115	7.52788	3.82687	4.87937	8.47688	6.79241	5.40294	8.62722	4.78456	5.49997	7.03672	8.03757
sp|Q96DI7|SNR40_HUMAN	SNRNP40	U5 small nuclear ribonucleoprotein 40 kDa protein OS=Homo sapiens OX=9606 GN=SNRNP40 PE=1 SV=1	2	0.82178	6.367	6.615	0.962509	0.0852444	-0.0551274	5.69877	7.82953	3.79414	4.66021	8.9618	7.25768	5.43619	8.68422	4.12048	6.03796	7.42367	7.98632
sp|Q9UNH7|SNX6_HUMAN	SNX6	Sorting nexin-6 OS=Homo sapiens OX=9606 GN=SNX6 PE=1 SV=1	13	0.720728	6.745	7.008	0.962471	0.142229	-0.0551843	5.92026	7.39848	5.13677	6.43464	7.73639	7.84193	5.39356	8.2837	5.38626	7.77129	6.84536	8.36578
sp|Q9ULS5|TMCC3_HUMAN	TMCC3	Transmembrane and coiled-coil domain protein 3 OS=Homo sapiens OX=9606 GN=TMCC3 PE=1 SV=3	1	0.778208	7.582	7.878	0.962427	0.108904	-0.055251	7.5876	8.08375	5.53231	6.4566	9.00398	8.82535	6.17882	8.65259	4.71656	7.8906	10.2239	9.60745
sp|P53634|CATC_HUMAN	CTSC	Dipeptidyl peptidase 1 OS=Homo sapiens OX=9606 GN=CTSC PE=1 SV=2	16	0.797011	7.505	7.798	0.962426	0.0985357	-0.0552521	3.87866	8.60773	6.90062	8.25487	9.34135	8.0463	4.50728	9.22283	6.76932	8.67322	8.01833	9.59714
sp|Q92820|GGH_HUMAN	GGH	Gamma-glutamyl hydrolase OS=Homo sapiens OX=9606 GN=GGH PE=1 SV=2	27	0.715214	7.623	7.921	0.962378	0.145564	-0.0553237	6.10022	7.84728	6.43222	7.60561	9.6334	8.11864	6.11074	8.89038	6.55774	8.02942	7.84716	10.0892
sp|P31689|DNJA1_HUMAN	DNAJA1	DnaJ homolog subfamily A member 1 OS=Homo sapiens OX=9606 GN=DNAJA1 PE=1 SV=2	29	0.763749	6.641	6.901	0.962324	0.117049	-0.0554049	6.56238	7.23538	4.49273	5.27013	8.62925	7.65778	6.2871	8.37229	4.7022	6.3852	7.70213	7.95886
tr|I3L4Y1|I3L4Y1_HUMAN	ABR	Isoform of Q12979, Active breakpoint cluster region-related protein OS=Homo sapiens OX=9606 GN=ABR PE=1 SV=3	7	0.682579	6.945	7.217	0.962311	0.165847	-0.0554246	5.77669	7.0154	5.60511	6.97725	8.78782	7.50825	5.91199	7.83622	5.89976	7.9365	7.37657	8.3415
sp|P00390|GSHR_HUMAN	GSR	Glutathione reductase, mitochondrial OS=Homo sapiens OX=9606 GN=GSR PE=1 SV=2	3	0.927679	7.453	7.745	0.962298	0.0326023	-0.055444	2.78483	3.86123	10.2662	17.0454	5.81142	4.94637	3.15734	4.94558	11.4553	17.3386	4.02955	5.5461
sp|O94923|GLCE_HUMAN	GLCE	D-glucuronyl C5-epimerase OS=Homo sapiens OX=9606 GN=GLCE PE=1 SV=3	9	0.742647	7.716	8.019	0.962215	0.129218	-0.0555692	5.68906	6.50042	8.25016	9.85559	9.41257	6.58951	5.94251	8.05809	7.8408	10.2815	7.9342	8.05684
sp|O43772|MCAT_HUMAN	SLC25A20	Mitochondrial carnitine/acylcarnitine carrier protein OS=Homo sapiens OX=9606 GN=SLC25A20 PE=1 SV=1	6	0.906299	7.48	7.774	0.962182	0.0427285	-0.0556188	3.5565	5.02483	9.6787	14.6216	6.6019	5.39776	3.6707	5.61663	9.51074	15.7832	5.58519	6.47697
sp|Q96T76|MMS19_HUMAN	MMS19	MMS19 nucleotide excision repair protein homolog OS=Homo sapiens OX=9606 GN=MMS19 PE=1 SV=2	4	0.735137	7.276	7.562	0.962179	0.133632	-0.0556223	5.22317	7.3856	6.24532	8.13101	8.83148	7.84213	5.60958	8.14123	6.06174	9.23668	7.29914	9.02244
sp|O95260-2|ATE1-2_HUMAN	ATE1	Isoform of O95260, Isoform ATE1-2 of Arginyl-tRNA--protein transferase 1 OS=Homo sapiens OX=9606 GN=ATE1 PE=1 SV=2	2	0.80331	6.636	6.897	0.962157	0.0951168	-0.0556551	4.77415	7.33962	5.53798	5.97014	7.10327	9.08811	4.94587	7.99197	4.97289	7.29017	6.14132	10.0368
sp|Q9UBQ0-2|VPS29-2_HUMAN	VPS29	Isoform of Q9UBQ0, Isoform 2 of Vacuolar protein sorting-associated protein 29 OS=Homo sapiens OX=9606 GN=VPS29 PE=1 SV=1	6	0.757147	7.228	7.513	0.962066	0.12082	-0.0557926	4.57706	7.32452	6.74972	7.80469	8.26277	8.65097	4.48366	9.15964	7.52197	8.21704	7.26235	8.43069
sp|O00330|ODPX_HUMAN	PDHX	Pyruvate dehydrogenase protein X component, mitochondrial OS=Homo sapiens OX=9606 GN=PDHX PE=1 SV=3	12	0.90939	7.425	7.718	0.962037	0.0412498	-0.055836	4.06686	4.71253	10.2909	14.4868	6.28633	4.70921	4.05281	5.26064	9.82233	16.0608	5.19667	5.91528
sp|Q9NPB0|SMDC1_HUMAN	SAYSD1	SAYSvFN domain-containing protein 1 OS=Homo sapiens OX=9606 GN=SAYSD1 PE=2 SV=1	1	0.771735	7.338	7.628	0.961982	0.112532	-0.0559179	5.84578	7.49591	5.91855	6.77177	9.36888	8.62703	5.99693	7.96609	5.73573	7.43777	7.60163	11.0319
sp|Q9H8V3|ECT2_HUMAN	ECT2	Protein ECT2 OS=Homo sapiens OX=9606 GN=ECT2 PE=1 SV=4	3	0.654528	7.177	7.461	0.961935	0.184072	-0.0559881	5.81735	7.31421	6.75956	7.09657	8.16259	7.90948	6.00034	8.9833	6.35385	7.34905	7.21205	8.86486
sp|P78344|IF4G2_HUMAN	EIF4G2	Eukaryotic translation initiation factor 4 gamma 2 OS=Homo sapiens OX=9606 GN=EIF4G2 PE=1 SV=1	23	0.689844	6.974	7.25	0.961931	0.161249	-0.0559946	5.7201	7.50386	5.71766	6.93453	9.08876	6.88026	6.12079	8.08494	5.82419	8.16116	7.21688	8.08964
sp|P36404|ARL2_HUMAN	ARL2	ADP-ribosylation factor-like protein 2 OS=Homo sapiens OX=9606 GN=ARL2 PE=1 SV=4	3	0.798419	7.024	7.303	0.961797	0.0977691	-0.0561964	5.35152	6.64899	7.00596	9.6047	6.84989	6.68504	4.55661	6.44912	7.91025	10.9864	6.13348	7.78229
sp|P82650|RT22_HUMAN	MRPS22	28S ribosomal protein S22, mitochondrial OS=Homo sapiens OX=9606 GN=MRPS22 PE=1 SV=1	25	0.925701	7.417	7.712	0.961748	0.0335293	-0.0562693	3.66147	4.23442	10.3747	16.6087	5.56694	4.05464	3.73428	4.44	11.2019	17.5494	4.20695	5.14205
sp|P10155|RO60_HUMAN	RO60	60 kDa SS-A/Ro ribonucleoprotein OS=Homo sapiens OX=9606 GN=RO60 PE=1 SV=2	1	0.719937	6.836	7.108	0.961733	0.142706	-0.0562913	6.40651	7.91928	6.27982	6.40968	7.17934	6.82077	5.30467	9.88903	5.71811	7.47743	6.51089	7.74646
sp|Q15020|SART3_HUMAN	SART3	Squamous cell carcinoma antigen recognized by T-cells 3 OS=Homo sapiens OX=9606 GN=SART3 PE=1 SV=1	3	0.686799	6.735	7.003	0.961731	0.16317	-0.0562951	5.60348	6.77211	5.52857	6.68066	7.64472	8.17779	5.76612	7.18265	5.78211	7.82542	6.70744	8.75395
sp|P48643|TCPE_HUMAN	CCT5	T-complex protein 1 subunit epsilon OS=Homo sapiens OX=9606 GN=CCT5 PE=1 SV=1	57	0.710539	6.754	7.023	0.961697	0.148412	-0.0563453	6.01074	7.53315	5.17527	6.27465	7.6616	7.86578	5.62079	8.32727	5.30069	7.40352	6.99364	8.49054
sp|Q13263|TIF1B_HUMAN	TRIM28	Transcription intermediary factor 1-beta OS=Homo sapiens OX=9606 GN=TRIM28 PE=1 SV=5	44	0.694423	6.771	7.041	0.961653	0.158376	-0.0564114	5.91015	7.31073	5.23866	6.43091	7.94384	7.79006	5.61776	8.00896	5.56553	7.52764	7.0437	8.48059
sp|P04181|OAT_HUMAN	OAT	Ornithine aminotransferase, mitochondrial OS=Homo sapiens OX=9606 GN=OAT PE=1 SV=1	34	0.933131	7.709	8.017	0.961582	0.0300574	-0.0565187	2.4603	4.1518	12.2471	17.6108	5.63925	4.14254	2.70849	4.57988	12.9781	18.9277	3.97091	4.93732
sp|Q53GS9|SNUT2_HUMAN	USP39	U4/U6.U5 tri-snRNP-associated protein 2 OS=Homo sapiens OX=9606 GN=USP39 PE=1 SV=2	10	0.7344	6.958	7.236	0.961581	0.134067	-0.0565197	4.93002	6.60336	6.75236	9.03621	7.98556	6.43948	5.38212	7.36357	7.11546	9.54045	6.66515	7.34809
sp|Q9H8G2|CAAP1_HUMAN	CAAP1	Caspase activity and apoptosis inhibitor 1 OS=Homo sapiens OX=9606 GN=CAAP1 PE=1 SV=2	9	0.734099	6.532	6.793	0.961578	0.134245	-0.0565241	6.21495	7.12719	4.88118	5.62718	8.24289	7.09878	5.69796	8.13405	4.66807	6.70778	7.58417	7.96815
sp|Q14232|EI2BA_HUMAN	EIF2B1	Translation initiation factor eIF-2B subunit alpha OS=Homo sapiens OX=9606 GN=EIF2B1 PE=1 SV=1	25	0.716867	6.575	6.838	0.961538	0.144561	-0.0565835	6.0714	7.16789	5.07963	5.93328	7.36799	7.82995	6.00641	7.88554	4.78571	6.78575	6.89178	8.67175
sp|Q9H300|PARL_HUMAN	PARL	Presenilins-associated rhomboid-like protein, mitochondrial OS=Homo sapiens OX=9606 GN=PARL PE=1 SV=2	5	0.897805	7.671	7.978	0.961519	0.046818	-0.0566125	4.32242	4.71632	10.3461	14.5078	6.53524	5.59642	4.63453	6.07705	9.80692	15.4874	5.29138	6.5704
sp|Q8NCA5|FA98A_HUMAN	FAM98A	Protein FAM98A OS=Homo sapiens OX=9606 GN=FAM98A PE=1 SV=2	6	0.724351	7.018	7.299	0.961502	0.140051	-0.0566389	4.95859	6.54873	7.16449	8.42381	7.82447	7.18919	5.10584	7.48367	6.48608	9.33012	7.02706	8.36324
sp|Q9Y2Y6|TMM98_HUMAN	TMEM98	Transmembrane protein 98 OS=Homo sapiens OX=9606 GN=TMEM98 PE=1 SV=1	1	0.767256	7.432	7.73	0.961449	0.11506	-0.0567179	7.15744	6.69937	6.67563	8.53716	9.04476	6.47915	4.11879	8.39826	6.45184	8.39079	9.04259	9.97845
sp|O75962|TRIO_HUMAN	TRIO	Triple functional domain protein OS=Homo sapiens OX=9606 GN=TRIO PE=1 SV=2	2	0.740083	7.295	7.588	0.961386	0.13072	-0.0568117	5.74861	6.62187	5.98162	7.50729	9.62538	8.28773	6.51701	8.72319	6.06564	9.64305	6.32386	8.25434
sp|P08574|CY1_HUMAN	CYC1	Cytochrome c1, heme protein, mitochondrial OS=Homo sapiens OX=9606 GN=CYC1 PE=1 SV=3	16	0.906613	7.559	7.863	0.961338	0.0425781	-0.0568845	4.02889	4.70932	10.2026	14.8918	6.0934	5.42513	4.23938	5.51871	10.6823	15.9281	4.8005	6.01106
sp|O95563|MPC2_HUMAN	MPC2	Mitochondrial pyruvate carrier 2 OS=Homo sapiens OX=9606 GN=MPC2 PE=1 SV=1	1	0.882805	7.284	7.577	0.96133	0.0541352	-0.0568958	4.2251	5.08813	9.42221	11.66	6.76323	6.54302	3.74872	5.9278	9.4658	14.3846	5.29337	6.63963
sp|Q12834|CDC20_HUMAN	CDC20	Cell division cycle protein 20 homolog OS=Homo sapiens OX=9606 GN=CDC20 PE=1 SV=2	1	0.750345	7.077	7.362	0.961288	0.124739	-0.0569598	5.14932	8.75556	6.24934	6.53721	8.20912	7.55974	5.29275	8.298	5.75655	7.8532	7.21303	9.75842
sp|Q14677-3|EPN4-3_HUMAN	CLINT1	Isoform of Q14677, Isoform 3 of Clathrin interactor 1 OS=Homo sapiens OX=9606 GN=CLINT1 PE=1 SV=1	24	0.735864	7.27	7.563	0.961259	0.133202	-0.0570033	6.12541	7.89407	5.61759	6.07201	9.2421	8.66723	6.16744	8.52415	5.7661	7.34865	8.22539	9.34817
sp|P11117|PPAL_HUMAN	ACP2	Lysosomal acid phosphatase OS=Homo sapiens OX=9606 GN=ACP2 PE=1 SV=3	6	0.748579	7.319	7.614	0.961256	0.125762	-0.057008	5.3049	7.57631	6.07118	7.74411	9.24378	7.97472	5.38561	8.39035	6.10184	7.9098	7.82934	10.0679
sp|Q15545|TAF7_HUMAN	TAF7	Transcription initiation factor TFIID subunit 7 OS=Homo sapiens OX=9606 GN=TAF7 PE=1 SV=1	1	0.730915	6.343	6.599	0.961206	0.136133	-0.0570821	6.36289	6.92799	4.8676	6.01986	7.42172	6.45786	4.3313	6.92184	5.98371	6.37548	6.96025	9.02032
sp|P49411|EFTU_HUMAN	TUFM	Elongation factor Tu, mitochondrial OS=Homo sapiens OX=9606 GN=TUFM PE=1 SV=2	60	0.939153	7.728	8.04	0.961194	0.0272636	-0.0571004	3.18754	3.34557	12.4723	18.9636	4.90092	3.50066	3.02419	3.71695	13.4447	20.3327	3.50842	4.21048
sp|P08621|RU17_HUMAN	SNRNP70	U1 small nuclear ribonucleoprotein 70 kDa OS=Homo sapiens OX=9606 GN=SNRNP70 PE=1 SV=2	10	0.785246	6.65	6.919	0.961122	0.104994	-0.0572092	5.69765	8.16289	4.47711	5.16636	8.88318	7.5105	5.44714	8.62321	4.82744	6.71613	7.53946	8.36189
sp|P42126|ECI1_HUMAN	ECI1	Enoyl-CoA delta isomerase 1, mitochondrial OS=Homo sapiens OX=9606 GN=ECI1 PE=1 SV=1	10	0.935091	7.727	8.04	0.96107	0.0291461	-0.0572871	2.34297	4.09713	11.9127	18.5964	5.22146	4.19282	2.66427	4.13625	13.1321	19.3912	3.95294	4.96555
sp|O00411|RPOM_HUMAN	POLRMT	DNA-directed RNA polymerase, mitochondrial OS=Homo sapiens OX=9606 GN=POLRMT PE=1 SV=2	15	0.922716	7.589	7.897	0.960998	0.0349319	-0.0573949	3.9445	4.21908	10.7679	16.7108	5.43786	4.45657	3.85172	4.78458	11.1539	17.8296	4.42829	5.33299
sp|Q8WUM4|PDC6I_HUMAN	PDCD6IP	Programmed cell death 6-interacting protein OS=Homo sapiens OX=9606 GN=PDCD6IP PE=1 SV=1	29	0.729171	6.643	6.913	0.960943	0.137171	-0.057477	5.64336	7.30833	4.8719	5.99288	8.20903	7.83391	5.57556	7.99581	5.10539	7.14632	7.40935	8.24346
sp|Q9Y5Q0|FADS3_HUMAN	FADS3	Fatty acid desaturase 3 OS=Homo sapiens OX=9606 GN=FADS3 PE=1 SV=1	1	0.734887	6.989	7.274	0.960819	0.133779	-0.0576629	5.08144	7.54785	6.241	6.28328	8.30109	8.47666	6.14967	7.54159	5.12677	7.79753	7.53912	9.48923
sp|O14662-4|STX16-4_HUMAN	STX16	Isoform of O14662, Isoform D of Syntaxin-16 OS=Homo sapiens OX=9606 GN=STX16 PE=1 SV=3	6	0.708549	7.625	7.936	0.960811	0.14963	-0.0576747	5.95987	7.19567	6.76016	9.53113	8.67322	7.63022	5.98869	8.51461	7.1288	10.4053	7.4204	8.16037
sp|P15586|GNS_HUMAN	GNS	N-acetylglucosamine-6-sulfatase OS=Homo sapiens OX=9606 GN=GNS PE=1 SV=3	15	0.802086	7.745	8.061	0.960799	0.0957791	-0.0576936	3.83078	8.89399	7.27135	8.57267	9.65078	8.24898	4.05562	9.59944	7.45518	9.42483	7.95486	9.87844
sp|P40939|ECHA_HUMAN	HADHA	Trifunctional enzyme subunit alpha, mitochondrial OS=Homo sapiens OX=9606 GN=HADHA PE=1 SV=2	52	0.920832	7.568	7.877	0.960772	0.0358196	-0.0577342	3.62328	4.2636	10.6627	16.4727	5.74099	4.64439	3.73605	5.08052	11.1855	17.5313	4.38538	5.34064
sp|P54886|P5CS_HUMAN	ALDH18A1	Delta-1-pyrroline-5-carboxylate synthase OS=Homo sapiens OX=9606 GN=ALDH18A1 PE=1 SV=2	52	0.919683	7.536	7.844	0.960734	0.0363618	-0.0577906	3.47539	4.25412	11.3943	15.4859	5.82914	4.77565	3.29141	4.70915	11.721	17.2825	4.58813	5.47331
sp|P62304|RUXE_HUMAN	SNRPE	Small nuclear ribonucleoprotein E OS=Homo sapiens OX=9606 GN=SNRPE PE=1 SV=1	3	0.905562	7.192	7.486	0.960727	0.0430818	-0.057802	3.29801	4.81993	9.83811	13.7531	6.38428	5.0597	3.63271	5.33378	10.3943	15.208	4.61092	5.73716
sp|Q9Y6A4|CFA20_HUMAN	CFAP20	Cilia- and flagella-associated protein 20 OS=Homo sapiens OX=9606 GN=CFAP20 PE=1 SV=1	5	0.757856	6.425	6.688	0.960676	0.120413	-0.0578784	4.95252	6.77523	4.88152	5.77524	8.92995	7.23658	5.44598	7.64105	4.7267	6.99171	7.24979	8.07463
sp|Q8IYS1|P20D2_HUMAN	PM20D2	Xaa-Arg dipeptidase OS=Homo sapiens OX=9606 GN=PM20D2 PE=1 SV=2	1	0.770132	7.177	7.471	0.960648	0.113435	-0.0579204	4.6292	6.45316	7.98175	8.41268	8.31881	7.26481	4.98627	7.0105	6.18324	9.47269	7.22629	9.94851
sp|Q9Y5W8|SNX13_HUMAN	SNX13	Sorting nexin-13 OS=Homo sapiens OX=9606 GN=SNX13 PE=1 SV=4	34	0.759181	7.565	7.875	0.960635	0.119655	-0.0579398	7.14551	8.10985	5.26957	6.02602	9.83626	9.00464	7.39428	8.92526	5.41221	6.75885	8.90384	9.85519
sp|P00505|AATM_HUMAN	GOT2	Aspartate aminotransferase, mitochondrial OS=Homo sapiens OX=9606 GN=GOT2 PE=1 SV=3	69	0.937554	7.725	8.042	0.960582	0.0280037	-0.0580194	2.14197	3.73865	12.5641	18.9412	5.15659	3.8046	2.32504	4.00052	13.3432	20.0811	3.75764	4.74678
sp|Q6UWJ1|TMCO3_HUMAN	TMCO3	Transmembrane and coiled-coil domain-containing protein 3 OS=Homo sapiens OX=9606 GN=TMCO3 PE=1 SV=1	1	0.750587	7.62	7.933	0.960545	0.124599	-0.0580756	5.50622	6.69026	6.18471	9.34266	8.81713	9.18197	5.6597	9.24612	6.15911	8.78933	8.30241	9.44051
sp|Q9BUB7|TMM70_HUMAN	TMEM70	Transmembrane protein 70, mitochondrial OS=Homo sapiens OX=9606 GN=TMEM70 PE=1 SV=2	5	0.893024	7.473	7.78	0.96054	0.0491369	-0.0580826	4.22692	4.93278	9.47777	14.2587	6.29598	5.64579	4.62301	5.96252	9.60385	14.9535	5.09577	6.44279
sp|Q9Y6X5|ENPP4_HUMAN	ENPP4	Bis(5'-adenosyl)-triphosphatase ENPP4 OS=Homo sapiens OX=9606 GN=ENPP4 PE=1 SV=3	4	0.771379	7.517	7.826	0.960516	0.112732	-0.0581181	6.36436	8.34485	5.46084	6.45592	9.88542	8.5921	6.41974	9.28775	5.93143	6.54824	8.00602	10.7653
sp|Q9NVN8|GNL3L_HUMAN	GNL3L	Guanine nucleotide-binding protein-like 3-like protein OS=Homo sapiens OX=9606 GN=GNL3L PE=1 SV=1	19	0.66821	6.649	6.923	0.960422	0.175087	-0.05826	5.78958	7.14928	5.22841	6.37839	8.09863	7.24918	6.14855	7.92643	5.17295	6.86982	7.44556	7.9776
sp|P68036|UB2L3_HUMAN	UBE2L3	Ubiquitin-conjugating enzyme E2 L3 OS=Homo sapiens OX=9606 GN=UBE2L3 PE=1 SV=1	3	0.718238	7.154	7.449	0.960397	0.143732	-0.0582966	5.63948	7.6427	5.67297	6.59683	8.83099	8.53865	5.9602	9.25133	5.91977	8.47078	7.13056	7.96034
sp|Q10567-3|AP1B1-3_HUMAN	AP1B1	Isoform of Q10567, Isoform C of AP-1 complex subunit beta-1 OS=Homo sapiens OX=9606 GN=AP1B1 PE=1 SV=2	29	0.716019	7.155	7.451	0.960274	0.145075	-0.0584823	5.5147	7.53892	5.75476	7.25784	8.74888	8.11629	5.57486	8.42505	5.81236	8.02255	7.71208	9.1602
sp|Q8TBB5|KLDC4_HUMAN	KLHDC4	Kelch domain-containing protein 4 OS=Homo sapiens OX=9606 GN=KLHDC4 PE=1 SV=1	3	0.772391	6.345	6.608	0.9602	0.112163	-0.0585935	5.88655	6.48552	4.62924	5.3462	8.57171	7.15109	5.2973	8.75758	4.30658	6.54368	6.72858	8.01289
sp|O94788|AL1A2_HUMAN	ALDH1A2	Retinal dehydrogenase 2 OS=Homo sapiens OX=9606 GN=ALDH1A2 PE=1 SV=3	5	0.922644	7.637	7.954	0.960146	0.0349658	-0.0586745	3.14472	4.21141	11.3005	16.5097	5.83541	4.81999	2.90739	4.71554	11.7945	18.0323	4.53917	5.73574
sp|Q16822|PCKGM_HUMAN	PCK2	Phosphoenolpyruvate carboxykinase [GTP], mitochondrial OS=Homo sapiens OX=9606 GN=PCK2 PE=1 SV=4	13	0.897858	7.319	7.623	0.960121	0.0467923	-0.0587123	3.77549	5.04264	9.09133	14.1098	6.35611	5.53612	3.72476	5.43137	9.96202	15.1112	5.07318	6.43716
sp|P48735|IDHP_HUMAN	IDH2	Isocitrate dehydrogenase [NADP], mitochondrial OS=Homo sapiens OX=9606 GN=IDH2 PE=1 SV=2	25	0.921817	7.536	7.85	0.96	0.0353553	-0.0588937	3.81443	4.34969	11.004	16.1853	5.53648	4.32392	3.66325	4.62822	11.8508	17.9349	4.20068	4.82508
sp|Q9H7E9|CH033_HUMAN	C8orf33	UPF0488 protein C8orf33 OS=Homo sapiens OX=9606 GN=C8orf33 PE=1 SV=1	2	0.78552	7.114	7.411	0.959924	0.104843	-0.0590073	5.40221	5.34043	8.1052	9.69514	7.21656	6.92667	5.18924	6.19312	7.71928	10.9504	6.59406	7.81785
sp|P05198|IF2A_HUMAN	EIF2S1	Eukaryotic translation initiation factor 2 subunit 1 OS=Homo sapiens OX=9606 GN=EIF2S1 PE=1 SV=3	35	0.687443	6.676	6.955	0.959885	0.162763	-0.0590666	6.06634	7.53318	5.07808	6.52758	7.62269	7.22527	5.39844	8.13935	5.38773	7.64333	6.82091	8.33873
sp|P49761|CLK3_HUMAN	CLK3	Dual specificity protein kinase CLK3 OS=Homo sapiens OX=9606 GN=CLK3 PE=1 SV=3	1	0.764361	6.96	7.252	0.959735	0.116701	-0.0592916	5.42683	8.40913	6.42095	5.41279	7.94437	8.14667	5.23668	9.12963	5.2281	6.54371	7.97399	9.40082
sp|O75533|SF3B1_HUMAN	SF3B1	Splicing factor 3B subunit 1 OS=Homo sapiens OX=9606 GN=SF3B1 PE=1 SV=3	30	0.755486	6.708	6.99	0.959657	0.121774	-0.0594098	5.40766	7.23845	4.93313	5.88487	9.2296	7.55557	5.50697	8.27064	5.06321	6.99712	7.49917	8.60513
sp|Q8NEF9|SRFB1_HUMAN	SRFBP1	Serum response factor-binding protein 1 OS=Homo sapiens OX=9606 GN=SRFBP1 PE=1 SV=1	1	0.813667	6.655	6.935	0.959625	0.0895533	-0.0594572	4.9654	7.16044	4.56004	5.84087	11.3287	6.0729	6.53009	8.61613	4.82395	6.45577	8.16727	7.01486
sp|P13473-2|LAMP2-2_HUMAN	LAMP2	Isoform of P13473, Isoform LAMP-2B of Lysosome-associated membrane glycoprotein 2 OS=Homo sapiens OX=9606 GN=LAMP2 PE=1 SV=2	9	0.803128	7.622	7.943	0.959587	0.0952152	-0.0595144	4.65798	7.30912	8.52854	11.1195	7.97145	6.1457	5.40804	8.4911	9.17714	11.2709	6.38717	6.92124
sp|Q06124|PTN11_HUMAN	PTPN11	Tyrosine-protein phosphatase non-receptor type 11 OS=Homo sapiens OX=9606 GN=PTPN11 PE=1 SV=3	5	0.609931	6.639	6.919	0.959532	0.214719	-0.0595976	6.56403	6.8155	5.10329	6.27224	7.98738	7.09247	6.33757	7.45638	5.48503	7.47298	6.88615	7.87491
sp|P13639|EF2_HUMAN	EEF2	Elongation factor 2 OS=Homo sapiens OX=9606 GN=EEF2 PE=1 SV=4	69	0.697513	6.817	7.105	0.959465	0.156448	-0.0596977	5.20786	6.81277	6.27757	7.54207	7.12805	7.93082	5.10072	7.43797	6.55885	9.02532	6.11716	8.39141
sp|Q15370|ELOB_HUMAN	ELOB	Elongin-B OS=Homo sapiens OX=9606 GN=ELOB PE=1 SV=1	3	0.707723	6.791	7.078	0.959452	0.150137	-0.0597177	4.89333	7.75582	5.31384	6.22581	7.99583	8.56323	5.83554	8.60545	6.41261	7.58861	7.34727	6.68028
sp|Q96I25|SPF45_HUMAN	RBM17	Splicing factor 45 OS=Homo sapiens OX=9606 GN=RBM17 PE=1 SV=1	22	0.803113	6.292	6.558	0.959439	0.0952233	-0.0597372	5.38095	6.26281	4.16228	4.92835	10.0415	6.97536	5.80166	7.44986	4.37434	5.92546	7.4353	8.36421
sp|Q8IYL3|CA174_HUMAN	C1orf174	UPF0688 protein C1orf174 OS=Homo sapiens OX=9606 GN=C1orf174 PE=1 SV=2	5	0.720209	6.549	6.826	0.95942	0.142541	-0.0597658	6.35559	7.53173	4.56783	5.66954	8.00634	7.16008	5.97932	8.29245	4.81449	6.6682	7.04044	8.15845
sp|Q7Z7C8|TAF8_HUMAN	TAF8	Transcription initiation factor TFIID subunit 8 OS=Homo sapiens OX=9606 GN=TAF8 PE=1 SV=1	10	0.733974	6.659	6.941	0.959372	0.134319	-0.059838	5.92415	7.02518	5.11032	5.85057	7.53235	8.5136	6.0701	7.89181	4.76494	6.72154	7.00044	9.19841
sp|P24534|EF1B_HUMAN	EEF1B2	Elongation factor 1-beta OS=Homo sapiens OX=9606 GN=EEF1B2 PE=1 SV=3	13	0.660618	6.94	7.234	0.959359	0.18005	-0.0598579	5.57548	7.0522	6.43242	8.08242	7.28212	7.21734	6.0175	7.704	6.74779	8.92443	5.59451	8.4161
sp|Q96CT7|CC124_HUMAN	CCDC124	Coiled-coil domain-containing protein 124 OS=Homo sapiens OX=9606 GN=CCDC124 PE=1 SV=1	25	0.869179	5.923	6.174	0.959346	0.0608908	-0.0598774	5.95612	9.10218	2.52312	3.31099	7.6065	7.03866	5.53627	9.86682	2.84913	3.86333	7.26141	7.66932
sp|O95831|AIFM1_HUMAN	AIFM1	Apoptosis-inducing factor 1, mitochondrial OS=Homo sapiens OX=9606 GN=AIFM1 PE=1 SV=1	42	0.930029	7.74	8.068	0.959346	0.0315035	-0.0598775	3.05031	4.08069	11.7775	17.6729	5.49508	4.36612	2.90863	4.61292	12.564	19.9324	3.62935	4.7618
sp|P29373|RABP2_HUMAN	CRABP2	Cellular retinoic acid-binding protein 2 OS=Homo sapiens OX=9606 GN=CRABP2 PE=1 SV=2	2	0.730254	6.878	7.17	0.959275	0.136526	-0.059984	5.1272	7.5948	6.17977	7.10527	8.44466	6.81764	5.51963	7.84226	5.34998	9.12159	6.38812	8.79646
sp|P24723|KPCL_HUMAN	PRKCH	Protein kinase C eta type OS=Homo sapiens OX=9606 GN=PRKCH PE=1 SV=4	3	0.63843	6.939	7.234	0.95922	0.194887	-0.0600658	5.30277	7.45094	6.41027	7.18667	8.15569	7.12475	6.18489	7.35247	6.18145	8.94198	6.60371	8.14039
sp|P15104|GLNA_HUMAN	GLUL	Glutamine synthetase OS=Homo sapiens OX=9606 GN=GLUL PE=1 SV=4	2	0.734187	6.748	7.035	0.959204	0.134193	-0.0600904	5.94098	7.33766	4.43166	7.91524	7.85335	7.00955	4.9524	8.68528	5.64034	7.38193	7.06992	8.47969
sp|O00115|DNS2A_HUMAN	DNASE2	Deoxyribonuclease-2-alpha OS=Homo sapiens OX=9606 GN=DNASE2 PE=1 SV=2	3	0.756598	7.446	7.763	0.959165	0.121135	-0.0601487	4.53791	8.27563	6.94292	8.96273	8.24804	7.70711	4.70319	8.43839	7.10936	9.94813	7.21829	9.15959
sp|Q9UG63|ABCF2_HUMAN	ABCF2	ATP-binding cassette sub-family F member 2 OS=Homo sapiens OX=9606 GN=ABCF2 PE=1 SV=2	29	0.730471	6.752	7.04	0.959091	0.136397	-0.0602605	6.18601	7.51423	4.78673	5.79873	8.9075	7.31807	6.13981	8.65439	4.96152	6.90234	7.43654	8.14254
sp|Q9Y478|AAKB1_HUMAN	PRKAB1	5'-AMP-activated protein kinase subunit beta-1 OS=Homo sapiens OX=9606 GN=PRKAB1 PE=1 SV=4	5	0.705235	6.867	7.16	0.959078	0.151666	-0.0602796	5.7538	6.48955	5.83254	7.15078	8.40406	7.56981	5.9896	8.14365	5.44518	7.12992	6.64669	9.60588
sp|Q14683|SMC1A_HUMAN	SMC1A	Structural maintenance of chromosomes protein 1A OS=Homo sapiens OX=9606 GN=SMC1A PE=1 SV=2	14	0.68432	6.86	7.153	0.959038	0.164741	-0.0603399	5.26979	7.37653	5.99633	6.49254	8.32795	7.69925	5.53053	8.39764	5.75352	7.4393	7.28457	8.51089
sp|Q96D71|REPS1_HUMAN	REPS1	RalBP1-associated Eps domain-containing protein 1 OS=Homo sapiens OX=9606 GN=REPS1 PE=1 SV=3	1	0.677466	7.391	7.707	0.958998	0.169112	-0.0603998	6.16166	7.83091	5.57974	7.53285	9.42081	7.82128	7.10677	9.00296	5.65471	8.10119	8.43688	7.94069
sp|Q99436|PSB7_HUMAN	PSMB7	Proteasome subunit beta type-7 OS=Homo sapiens OX=9606 GN=PSMB7 PE=1 SV=1	3	0.782852	7.059	7.361	0.958973	0.10632	-0.060438	6.0152	7.63166	4.87245	5.79861	9.26624	8.7724	5.25194	8.90428	5.43042	6.61745	7.95226	10.0111
sp|Q969Y2|GTPB3_HUMAN	GTPBP3	tRNA modification GTPase GTPBP3, mitochondrial OS=Homo sapiens OX=9606 GN=GTPBP3 PE=1 SV=2	2	0.93631	7.631	7.958	0.958909	0.0285803	-0.0605338	2.76755	3.46516	12.9178	18.2566	4.77623	3.6005	2.49492	3.70003	12.0675	21.2574	3.93765	4.28898
sp|P23786|CPT2_HUMAN	CPT2	Carnitine O-palmitoyltransferase 2, mitochondrial OS=Homo sapiens OX=9606 GN=CPT2 PE=1 SV=2	14	0.8926	7.551	7.875	0.958857	0.0493431	-0.0606122	4.05798	4.9914	9.53521	14.3665	6.7227	5.63201	4.1399	5.84954	10.1267	15.5404	5.28898	6.30688
sp|Q13206|DDX10_HUMAN	DDX10	Probable ATP-dependent RNA helicase DDX10 OS=Homo sapiens OX=9606 GN=DDX10 PE=1 SV=2	4	0.737488	6.801	7.094	0.958697	0.132245	-0.0608524	5.17032	6.73378	5.81912	7.22487	9.23004	6.62561	5.74239	6.92029	4.89306	7.67972	8.56158	8.76752
sp|Q8NBN3|TM87A_HUMAN	TMEM87A	Transmembrane protein 87A OS=Homo sapiens OX=9606 GN=TMEM87A PE=1 SV=3	15	0.758579	7.612	7.94	0.95869	0.119999	-0.0608634	6.78117	8.24803	5.42067	6.35699	10.2053	8.65697	7.03214	9.4354	5.36766	6.62293	9.21686	9.965
sp|Q8TDN4|CABL1_HUMAN	CABLES1	CDK5 and ABL1 enzyme substrate 1 OS=Homo sapiens OX=9606 GN=CABLES1 PE=1 SV=2	1	0.624615	7.317	7.633	0.958601	0.204388	-0.0609979	5.443	6.91675	7.40739	9.35244	8.13181	6.65075	6.32672	7.95142	8.09699	7.60684	7.44389	8.37253
sp|Q8TCS8|PNPT1_HUMAN	PNPT1	Polyribonucleotide nucleotidyltransferase 1, mitochondrial OS=Homo sapiens OX=9606 GN=PNPT1 PE=1 SV=2	39	0.912918	7.535	7.861	0.958529	0.0395682	-0.0611053	3.85474	4.26643	11.0375	15.826	5.62614	4.59847	3.82389	4.83818	11.2976	16.9676	4.31213	5.92829
sp|P62277|RS13_HUMAN	RPS13	40S ribosomal protein S13 OS=Homo sapiens OX=9606 GN=RPS13 PE=1 SV=2	23	0.724808	6.642	6.93	0.958442	0.139777	-0.0612376	6.71303	7.36302	4.80515	5.64618	7.42003	7.90303	6.64047	8.49031	4.63269	5.89773	7.284	8.63678
sp|Q8IWZ3|ANKH1_HUMAN	ANKHD1	Ankyrin repeat and KH domain-containing protein 1 OS=Homo sapiens OX=9606 GN=ANKHD1 PE=1 SV=1	1	0.811369	6.825	7.121	0.958433	0.0907816	-0.0612508	2.89765	8.07431	6.34723	7.95156	7.89071	7.78912	4.18094	10.0126	5.98075	5.98019	8.98204	7.59165
tr|A0A0B4J203|A0A0B4J203_HUMAN		readthrough, FIP1-like 1 protein OS=Homo sapiens OX=9606 PE=3 SV=1	16	0.821896	6.571	6.856	0.958431	0.0851831	-0.0612542	5.45618	9.0978	3.79684	4.98737	8.5601	7.5261	5.95726	10.1504	4.16107	5.33733	7.54538	7.98393
sp|Q9BPW8|NIPS1_HUMAN	NIPSNAP1	Protein NipSnap homolog 1 OS=Homo sapiens OX=9606 GN=NIPSNAP1 PE=1 SV=1	4	0.919056	7.631	7.962	0.958428	0.036658	-0.0612587	3.84302	4.49344	11.9004	16.3848	4.7905	4.37238	3.1279	5.92008	12.1814	17.6644	3.95057	4.9263
sp|Q9Y265|RUVB1_HUMAN	RUVBL1	RuvB-like 1 OS=Homo sapiens OX=9606 GN=RUVBL1 PE=1 SV=1	23	0.707761	6.801	7.096	0.958427	0.150113	-0.0612591	5.44835	7.43559	5.18643	6.72353	7.98565	8.02907	5.28515	8.05959	5.55385	7.44984	7.44449	8.78031
sp|P78371|TCPB_HUMAN	CCT2	T-complex protein 1 subunit beta OS=Homo sapiens OX=9606 GN=CCT2 PE=1 SV=4	39	0.673013	6.703	6.994	0.958393	0.171977	-0.0613109	5.83987	7.38749	5.06551	6.44424	7.75535	7.7251	5.74873	8.13323	5.31019	7.72577	6.98741	8.06038
sp|Q9P015|RM15_HUMAN	MRPL15	39S ribosomal protein L15, mitochondrial OS=Homo sapiens OX=9606 GN=MRPL15 PE=1 SV=1	20	0.915089	7.526	7.853	0.95836	0.0385367	-0.0613606	3.49612	4.39671	10.5833	16.1972	5.79577	4.6845	3.7082	5.01207	11.288	17.4382	4.40215	5.27058
sp|Q5T160|SYRM_HUMAN	RARS2	Probable arginine--tRNA ligase, mitochondrial OS=Homo sapiens OX=9606 GN=RARS2 PE=1 SV=1	3	0.769774	7.382	7.703	0.958328	0.113637	-0.0614087	5.4888	6.25718	7.44871	10.4569	7.8344	6.80504	5.45568	7.14307	7.48511	11.2062	6.58909	8.33868
sp|Q9BXP5|SRRT_HUMAN	SRRT	Serrate RNA effector molecule homolog OS=Homo sapiens OX=9606 GN=SRRT PE=1 SV=1	9	0.681184	6.857	7.156	0.958217	0.166736	-0.0615759	5.92289	7.44988	5.28341	6.51191	8.41552	7.55948	5.8465	8.23917	5.3717	8.19534	7.0852	8.20007
sp|Q5H8A4|PIGG_HUMAN	PIGG	GPI ethanolamine phosphate transferase 2 OS=Homo sapiens OX=9606 GN=PIGG PE=1 SV=1	15	0.664206	7.496	7.823	0.9582	0.177697	-0.061601	6.96695	7.51397	5.97714	6.78105	9.1618	8.5775	6.64776	8.35909	6.06729	7.90208	8.11369	9.84841
sp|Q9HAB3|S52A2_HUMAN	SLC52A2	Solute carrier family 52, riboflavin transporter, member 2 OS=Homo sapiens OX=9606 GN=SLC52A2 PE=1 SV=1	1	0.680775	7.335	7.655	0.958197	0.166996	-0.0616054	5.29883	7.76212	6.21044	8.56299	8.84227	7.3354	6.63455	9.36635	6.34707	8.92546	7.06229	7.59176
sp|Q7Z7F7|RM55_HUMAN	MRPL55	39S ribosomal protein L55, mitochondrial OS=Homo sapiens OX=9606 GN=MRPL55 PE=1 SV=1	4	0.89819	7.516	7.844	0.958185	0.0466318	-0.0616245	3.65669	4.66522	10.8164	14.335	6.53433	5.08871	4.12033	5.65989	11.0529	15.488	4.81931	5.92453
sp|Q10469|MGAT2_HUMAN	MGAT2	Alpha-1,6-mannosyl-glycoprotein 2-beta-N-acetylglucosaminyltransferase OS=Homo sapiens OX=9606 GN=MGAT2 PE=1 SV=1	14	0.755397	7.538	7.867	0.95818	0.121825	-0.0616318	4.97424	6.437	8.28943	10.0806	8.92303	6.52255	5.4044	7.70921	7.91898	10.5397	7.25667	8.37138
sp|Q9NXE4-2|NSMA3-2_HUMAN	SMPD4	Isoform of Q9NXE4, Isoform 2 of Sphingomyelin phosphodiesterase 4 OS=Homo sapiens OX=9606 GN=SMPD4 PE=1 SV=3	3	0.679219	6.661	6.952	0.958142	0.16799	-0.0616893	6.97643	6.45344	5.04567	5.99012	8.41221	7.08887	6.56375	7.66259	5.00405	6.28132	8.0755	8.12475
sp|Q8N5I4|DHRSX_HUMAN	DHRSX	Dehydrogenase/reductase SDR family member on chromosome X OS=Homo sapiens OX=9606 GN=DHRSX PE=1 SV=2	1	0.839657	6.532	6.818	0.958052	0.0758981	-0.0618238	8.20549	6.65591	2.48415	4.66748	10.1892	6.9922	7.25556	9.54084	4.22874	4.71018	7.94509	7.22688
sp|P38606|VATA_HUMAN	ATP6V1A	V-type proton ATPase catalytic subunit A OS=Homo sapiens OX=9606 GN=ATP6V1A PE=1 SV=2	38	0.782497	7.044	7.353	0.957976	0.106517	-0.0619381	4.89461	7.95208	5.32922	6.35829	9.37665	8.35025	4.92883	9.14829	5.27064	6.96886	8.06862	9.7345
sp|Q96AQ6|PBIP1_HUMAN	PBXIP1	Pre-B-cell leukemia transcription factor-interacting protein 1 OS=Homo sapiens OX=9606 GN=PBXIP1 PE=1 SV=1	27	0.658494	7.516	7.846	0.95794	0.181448	-0.0619923	6.54026	7.90699	5.79648	6.90974	9.13531	8.80979	7.29436	9.27976	5.86295	7.8291	8.2109	8.60053
sp|Q5JTZ9|SYAM_HUMAN	AARS2	Alanine--tRNA ligase, mitochondrial OS=Homo sapiens OX=9606 GN=AARS2 PE=1 SV=1	15	0.907762	7.584	7.917	0.957939	0.042028	-0.0619949	3.50107	4.31975	10.9515	15.2775	5.99338	5.45851	3.60903	5.12943	11.2571	16.8814	4.93075	5.69694
sp|P54578|UBP14_HUMAN	USP14	Ubiquitin carboxyl-terminal hydrolase 14 OS=Homo sapiens OX=9606 GN=USP14 PE=1 SV=3	12	0.643099	6.9	7.203	0.957934	0.191722	-0.0620015	6.03325	6.97696	5.97953	6.87396	7.69244	7.84282	5.49892	7.9851	5.76231	8.00127	7.17452	8.79321
sp|P31942|HNRH3_HUMAN	HNRNPH3	Heterogeneous nuclear ribonucleoprotein H3 OS=Homo sapiens OX=9606 GN=HNRNPH3 PE=1 SV=2	3	0.781029	6.509	6.795	0.95791	0.107333	-0.0620376	5.70049	7.87452	4.25642	4.93828	8.5899	7.69531	5.73069	7.80253	4.32942	6.02995	8.42439	8.4518
sp|P56182|RRP1_HUMAN	RRP1	Ribosomal RNA processing protein 1 homolog A OS=Homo sapiens OX=9606 GN=RRP1 PE=1 SV=1	22	0.780024	6.639	6.932	0.957732	0.107892	-0.0623057	6.21936	8.42466	4.16893	5.16282	8.73972	7.11748	6.43702	9.47669	4.42413	5.95788	7.81683	7.47978
sp|Q92541|RTF1_HUMAN	RTF1	RNA polymerase-associated protein RTF1 homolog OS=Homo sapiens OX=9606 GN=RTF1 PE=1 SV=4	1	0.783034	6.335	6.615	0.957672	0.106219	-0.0623965	6.35562	6.85342	3.76805	4.72247	8.31742	7.99087	6.32095	7.80623	3.86889	6.07809	7.06063	8.55446
sp|Q15637|SF01_HUMAN	SF1	Splicing factor 1 OS=Homo sapiens OX=9606 GN=SF1 PE=1 SV=4	6	0.693113	6.575	6.866	0.957617	0.159196	-0.062479	5.16396	7.38809	5.06154	6.17235	8.6904	6.97318	5.58905	7.80137	5.46033	7.24524	7.53361	7.56427
sp|Q9Y305|ACOT9_HUMAN	ACOT9	Acyl-coenzyme A thioesterase 9, mitochondrial OS=Homo sapiens OX=9606 GN=ACOT9 PE=1 SV=2	6	0.892385	7.365	7.691	0.957613	0.0494477	-0.0624857	4.22099	4.8685	9.46849	14.1419	6.65201	4.83841	4.29102	5.43345	10.171	15.3519	5.15084	5.74594
sp|Q14C86|GAPD1_HUMAN	GAPVD1	GTPase-activating protein and VPS9 domain-containing protein 1 OS=Homo sapiens OX=9606 GN=GAPVD1 PE=1 SV=2	3	0.684824	6.712	7.01	0.957489	0.164421	-0.0626717	5.5791	6.57895	5.3651	6.56999	8.07482	8.10284	5.76627	8.33189	5.14996	7.89541	7.00475	7.91261
sp|Q7Z6K5-2|ARPIN-2_HUMAN	ARPIN	Isoform of Q7Z6K5, Isoform C15orf38-AP3S2 of Arpin OS=Homo sapiens OX=9606 GN=ARPIN PE=1 SV=1	2	0.673252	7.047	7.36	0.957473	0.171822	-0.0626966	5.95388	6.80674	7.33698	6.95739	7.51713	7.70998	5.58553	8.2293	5.1002	8.84084	7.73819	8.66386
sp|Q9NYK5|RM39_HUMAN	MRPL39	39S ribosomal protein L39, mitochondrial OS=Homo sapiens OX=9606 GN=MRPL39 PE=1 SV=3	12	0.910718	7.629	7.968	0.957455	0.0406161	-0.0627237	3.73672	4.39719	10.3255	16.4688	6.04398	4.80388	3.72563	5.24177	10.9607	17.4109	4.73352	5.73709
sp|Q9H8W4|PKHF2_HUMAN	PLEKHF2	Pleckstrin homology domain-containing family F member 2 OS=Homo sapiens OX=9606 GN=PLEKHF2 PE=1 SV=1	1	0.814721	7.521	7.856	0.957357	0.0889911	-0.0628704	5.19683	6.85607	8.11856	12.5239	5.61711	6.81149	6.74812	6.56319	7.39264	12.0925	7.7951	6.54466
sp|Q6PI48|SYDM_HUMAN	DARS2	Aspartate--tRNA ligase, mitochondrial OS=Homo sapiens OX=9606 GN=DARS2 PE=1 SV=1	31	0.913021	7.52	7.855	0.957352	0.0395192	-0.0628786	3.78235	4.14595	10.8101	15.957	5.8792	4.54475	3.80223	4.56186	11.1613	17.5424	4.37636	5.68392
sp|Q9BXS5|AP1M1_HUMAN	AP1M1	AP-1 complex subunit mu-1 OS=Homo sapiens OX=9606 GN=AP1M1 PE=1 SV=3	17	0.733314	7.061	7.376	0.957294	0.13471	-0.0629661	5.99248	7.55278	5.43033	6.18106	8.89995	8.31095	5.86923	8.32883	5.3785	7.07135	7.56872	10.0392
sp|P25490|TYY1_HUMAN	YY1	Transcriptional repressor protein YY1 OS=Homo sapiens OX=9606 GN=YY1 PE=1 SV=2	3	0.867332	6.159	6.434	0.957258	0.0618146	-0.0630198	4.81932	7.88161	2.24364	3.4788	9.65296	8.87615	6.47602	8.73919	2.97236	3.94385	8.05143	8.41832
sp|O14828|SCAM3_HUMAN	SCAMP3	Secretory carrier-associated membrane protein 3 OS=Homo sapiens OX=9606 GN=SCAMP3 PE=1 SV=3	26	0.747834	7.13	7.449	0.957175	0.126195	-0.0631447	6.82016	7.82596	4.83007	5.51641	9.40957	8.37777	6.8333	8.94641	5.07631	6.41206	8.45814	8.96561
sp|P46087|NOP2_HUMAN	NOP2	Probable 28S rRNA (cytosine(4447)-C(5))-methyltransferase OS=Homo sapiens OX=9606 GN=NOP2 PE=1 SV=2	11	0.706752	6.902	7.211	0.957149	0.150733	-0.0631849	5.05086	6.79854	5.6458	7.61929	9.51334	6.78435	5.47766	7.3872	6.1679	8.28188	7.70422	8.24419
sp|O14773|TPP1_HUMAN	TPP1	Tripeptidyl-peptidase 1 OS=Homo sapiens OX=9606 GN=TPP1 PE=1 SV=2	11	0.667254	7.415	7.747	0.957145	0.175709	-0.063191	6.03349	8.5436	6.09689	7.23949	8.93888	7.64002	6.08991	9.49443	6.17392	7.74799	8.23471	8.74267
sp|O95478|NSA2_HUMAN	NSA2	Ribosome biogenesis protein NSA2 homolog OS=Homo sapiens OX=9606 GN=NSA2 PE=1 SV=1	6	0.776047	6.867	7.175	0.957073	0.110112	-0.0632989	5.33539	7.4475	4.91246	5.94723	10.3031	7.25727	5.58922	8.68575	4.96189	6.65013	8.80159	8.36431
sp|P55084|ECHB_HUMAN	HADHB	Trifunctional enzyme subunit beta, mitochondrial OS=Homo sapiens OX=9606 GN=HADHB PE=1 SV=3	47	0.921392	7.625	7.967	0.957073	0.0355556	-0.0632992	3.36883	3.99332	11.4542	17.2994	5.36122	4.27585	3.43957	4.65464	12.1406	18.5523	4.0182	4.99581
sp|P09661|RU2A_HUMAN	SNRPA1	U2 small nuclear ribonucleoprotein A' OS=Homo sapiens OX=9606 GN=SNRPA1 PE=1 SV=2	9	0.689769	6.808	7.114	0.956986	0.161296	-0.0634299	6.18908	7.56016	4.76378	6.32831	8.48849	7.51739	6.31409	8.57194	5.11573	7.02254	7.54309	8.11637
sp|Q9Y5X3|SNX5_HUMAN	SNX5	Sorting nexin-5 OS=Homo sapiens OX=9606 GN=SNX5 PE=1 SV=1	23	0.725373	6.49	6.782	0.956945	0.139439	-0.0634923	5.78231	6.97027	4.6086	5.49573	8.11581	7.96531	5.97643	7.73134	4.75514	6.4017	7.15288	8.67268
sp|Q13283|G3BP1_HUMAN	G3BP1	Ras GTPase-activating protein-binding protein 1 OS=Homo sapiens OX=9606 GN=G3BP1 PE=1 SV=1	27	0.705521	6.664	6.964	0.956921	0.15149	-0.0635278	5.79444	8.16254	4.71997	6.07111	8.02548	7.2129	5.76372	8.68001	5.31061	6.90823	6.97831	8.14289
sp|Q15418|KS6A1_HUMAN	RPS6KA1	Ribosomal protein S6 kinase alpha-1 OS=Homo sapiens OX=9606 GN=RPS6KA1 PE=1 SV=2	1	0.674609	6.707	7.009	0.956913	0.170948	-0.063541	5.61967	7.67846	4.50927	6.50791	7.47913	8.4478	6.81565	7.61666	6.21065	7.92298	5.78896	7.70096
sp|Q6IQ22|RAB12_HUMAN	RAB12	Ras-related protein Rab-12 OS=Homo sapiens OX=9606 GN=RAB12 PE=1 SV=3	30	0.601879	7.248	7.575	0.956832	0.220491	-0.0636629	6.66837	7.42088	5.89105	6.77125	8.80296	7.93547	6.73643	8.45197	6.03903	7.55434	7.73752	8.92957
sp|Q9GZQ8|MLP3B_HUMAN	MAP1LC3B	Microtubule-associated proteins 1A/1B light chain 3B OS=Homo sapiens OX=9606 GN=MAP1LC3B PE=1 SV=3	2	0.709008	7.492	7.831	0.956711	0.149349	-0.0638456	6.48124	7.55849	5.70447	6.99746	9.90125	8.30832	6.58451	8.92723	5.67134	7.1275	9.39158	9.28415
sp|O94927|HAUS5_HUMAN	HAUS5	HAUS augmin-like complex subunit 5 OS=Homo sapiens OX=9606 GN=HAUS5 PE=1 SV=2	1	0.738363	6.961	7.276	0.956707	0.13173	-0.063851	6.34922	7.18201	5.54817	6.15692	8.43764	8.09108	5.3121	7.50007	4.86023	7.62216	9.97892	8.38147
sp|Q9C0B5|ZDHC5_HUMAN	ZDHHC5	Palmitoyltransferase ZDHHC5 OS=Homo sapiens OX=9606 GN=ZDHHC5 PE=1 SV=2	2	0.758242	7.425	7.761	0.956707	0.120192	-0.0638515	6.25054	8.34972	5.21433	5.50148	9.66893	9.56722	7.80206	8.98456	5.01209	6.73873	8.86371	9.16641
sp|Q5JRX3|PREP_HUMAN	PITRM1	Presequence protease, mitochondrial OS=Homo sapiens OX=9606 GN=PITRM1 PE=1 SV=3	39	0.924175	7.621	7.966	0.956691	0.0342458	-0.0638752	2.53785	3.97165	11.6586	17.8757	5.62023	4.06031	2.70731	4.5074	12.2661	18.8888	4.30156	5.12715
sp|Q8NI60|COQ8A_HUMAN	COQ8A	Atypical kinase COQ8A, mitochondrial OS=Homo sapiens OX=9606 GN=COQ8A PE=1 SV=1	12	0.869515	7.261	7.59	0.956653	0.0607229	-0.0639316	4.38636	5.03131	9.31131	12.4694	6.59061	5.77486	3.98613	5.80486	9.54663	14.0926	5.56187	6.55075
sp|P20719|HXA5_HUMAN	HOXA5	Homeobox protein Hox-A5 OS=Homo sapiens OX=9606 GN=HOXA5 PE=1 SV=2	2	0.63315	6.685	6.988	0.95664	0.198493	-0.063952	5.90398	6.95247	5.17788	6.63335	7.54635	7.89493	5.89297	7.98691	5.33709	7.54345	7.22127	7.94562
sp|P49281-3|NRAM2-3_HUMAN	SLC11A2	Isoform of P49281, Isoform 3 of Natural resistance-associated macrophage protein 2 OS=Homo sapiens OX=9606 GN=SLC11A2 PE=1 SV=2	3	0.743582	6.705	7.009	0.956627	0.128671	-0.0639713	6.18985	7.85654	4.83409	5.16015	8.4695	7.71808	6.49009	7.78951	4.77294	5.83817	7.98392	9.17815
sp|Q9H000|MKRN2_HUMAN	MKRN2	Probable E3 ubiquitin-protein ligase makorin-2 OS=Homo sapiens OX=9606 GN=MKRN2 PE=1 SV=2	9	0.698976	6.762	7.069	0.956571	0.155538	-0.0640561	5.59948	6.74844	5.27829	6.08672	8.97022	7.88995	5.92879	7.48659	5.37579	7.24461	7.58159	8.79488
sp|Q16698|DECR_HUMAN	DECR1	2,4-dienoyl-CoA reductase [(3E)-enoyl-CoA-producing], mitochondrial OS=Homo sapiens OX=9606 GN=DECR1 PE=1 SV=1	10	0.859951	7.334	7.667	0.956567	0.0655263	-0.0640619	4.20609	5.39929	9.4684	12.5724	6.6273	5.72961	4.52813	5.98115	9.18542	13.4143	5.47677	7.41534
sp|P05455|LA_HUMAN	SSB	Lupus La protein OS=Homo sapiens OX=9606 GN=SSB PE=1 SV=2	7	0.658061	6.571	6.87	0.956477	0.181734	-0.0641972	5.54463	7.13134	5.25822	6.2737	7.98312	7.23569	5.03539	7.55384	5.94781	7.35942	6.91829	8.40777
sp|Q99643|C560_HUMAN	SDHC	Succinate dehydrogenase cytochrome b560 subunit, mitochondrial OS=Homo sapiens OX=9606 GN=SDHC PE=1 SV=1	4	0.927941	7.8	8.155	0.956468	0.0324796	-0.0642108	3.1344	3.81518	11.5551	19.142	5.00823	4.14784	3.39658	4.64664	12.3694	20.3715	3.57616	4.56732
sp|P43897|EFTS_HUMAN	TSFM	Elongation factor Ts, mitochondrial OS=Homo sapiens OX=9606 GN=TSFM PE=1 SV=2	24	0.902237	7.516	7.859	0.956356	0.0446794	-0.0643807	3.70646	4.59355	10.834	15.0206	6.03983	4.90053	3.71217	5.25005	11.2297	16.4357	4.765	5.76071
sp|Q13185|CBX3_HUMAN	CBX3	Chromobox protein homolog 3 OS=Homo sapiens OX=9606 GN=CBX3 PE=1 SV=4	8	0.739801	6.414	6.707	0.956314	0.130885	-0.0644432	6.15458	7.35205	4.53788	5.48125	8.19982	6.75746	4.89786	7.83653	4.75039	6.60876	7.28731	8.859
sp|Q9UBQ5|EIF3K_HUMAN	EIF3K	Eukaryotic translation initiation factor 3 subunit K OS=Homo sapiens OX=9606 GN=EIF3K PE=1 SV=1	6	0.641445	6.501	6.798	0.956311	0.192841	-0.0644487	6.13363	7.52619	4.72095	5.84734	7.14363	7.63276	6.62013	7.93679	5.11641	7.07458	6.43388	7.60694
sp|O95210|STBD1_HUMAN	STBD1	Starch-binding domain-containing protein 1 OS=Homo sapiens OX=9606 GN=STBD1 PE=1 SV=1	15	0.784509	7.549	7.894	0.956296	0.105402	-0.064471	6.93261	8.47475	4.78609	5.76933	10.62	8.7087	7.49587	10.0548	4.77492	6.13436	9.73069	9.17613
sp|P19623|SPEE_HUMAN	SRM	Spermidine synthase OS=Homo sapiens OX=9606 GN=SRM PE=1 SV=1	3	0.65356	6.992	7.312	0.956236	0.184715	-0.0645609	5.8137	7.12374	5.57725	6.99486	8.65309	7.78639	6.40435	8.4765	5.33201	7.94541	7.34187	8.37387
sp|P43246|MSH2_HUMAN	MSH2	DNA mismatch repair protein Msh2 OS=Homo sapiens OX=9606 GN=MSH2 PE=1 SV=1	10	0.683866	6.769	7.079	0.956209	0.165029	-0.0646029	6.23111	7.39468	4.87301	5.95117	8.21409	7.94712	6.26158	7.68461	5.26487	6.92293	7.36798	8.97133
sp|Q00403|TF2B_HUMAN	GTF2B	Transcription initiation factor IIB OS=Homo sapiens OX=9606 GN=GTF2B PE=1 SV=1	14	0.673114	6.69	6.997	0.956124	0.171911	-0.0647303	6.66636	7.74393	4.7806	5.95773	7.63609	7.35744	6.61067	8.56496	4.95759	6.78893	6.86178	8.19644
sp|Q9P0S9|TM14C_HUMAN	TMEM14C	Transmembrane protein 14C OS=Homo sapiens OX=9606 GN=TMEM14C PE=1 SV=1	2	0.790802	7.423	7.764	0.956079	0.101932	-0.0647977	5.16885	5.73861	7.47809	11.4821	8.12428	6.5474	5.52571	7.62883	7.93589	11.6058	6.68636	7.20239
sp|Q9NYY8|FAKD2_HUMAN	FASTKD2	FAST kinase domain-containing protein 2, mitochondrial OS=Homo sapiens OX=9606 GN=FASTKD2 PE=1 SV=1	7	0.840672	7.184	7.515	0.955955	0.0753734	-0.0649858	4.46723	6.17242	8.43585	11.3766	6.77259	5.87873	4.63891	6.43225	9.1063	12.9844	5.3136	6.61381
sp|O75438|NDUB1_HUMAN	NDUFB1	NADH dehydrogenase [ubiquinone] 1 beta subcomplex subunit 1 OS=Homo sapiens OX=9606 GN=NDUFB1 PE=1 SV=1	3	0.795781	7.028	7.352	0.95593	0.0992064	-0.0650226	4.99954	5.66079	7.91139	10.3224	6.90648	6.36747	4.63496	6.24876	8.49721	11.2091	6.11014	7.41002
sp|P20618|PSB1_HUMAN	PSMB1	Proteasome subunit beta type-1 OS=Homo sapiens OX=9606 GN=PSMB1 PE=1 SV=2	6	0.747503	6.914	7.233	0.955897	0.126387	-0.0650735	5.65428	7.70036	4.82308	6.02424	8.91306	8.36945	5.44733	8.61134	5.27099	6.48001	8.82139	8.76729
sp|Q9P0L2|MARK1_HUMAN	MARK1	Serine/threonine-protein kinase MARK1 OS=Homo sapiens OX=9606 GN=MARK1 PE=1 SV=2	15	0.682673	7	7.323	0.955892	0.165787	-0.0650799	6.12673	7.49382	5.2427	6.36639	8.49749	8.27104	6.35829	8.25708	5.42765	7.2313	7.35148	9.31398
sp|O76094|SRP72_HUMAN	SRP72	Signal recognition particle subunit SRP72 OS=Homo sapiens OX=9606 GN=SRP72 PE=1 SV=3	17	0.653576	6.932	7.252	0.955874	0.184704	-0.0651073	5.50533	7.50673	5.58256	7.04809	8.2675	7.6841	5.93595	7.88056	5.63452	8.51462	7.11387	8.43112
sp|P55039|DRG2_HUMAN	DRG2	Developmentally-regulated GTP-binding protein 2 OS=Homo sapiens OX=9606 GN=DRG2 PE=1 SV=1	2	0.635329	6.834	7.15	0.955804	0.197001	-0.065213	5.46832	7.57697	5.55551	7.23343	7.9617	7.20962	5.88295	8.20423	6.0328	8.61503	6.47432	7.68974
sp|Q15208|STK38_HUMAN	STK38	Serine/threonine-protein kinase 38 OS=Homo sapiens OX=9606 GN=STK38 PE=1 SV=1	4	0.6176	7	7.324	0.955762	0.209293	-0.0652769	5.78111	7.74341	6.46707	6.28715	8.25146	7.46856	5.82358	7.63767	6.24699	8.08098	7.08118	9.07076
sp|Q6NXT4|ZNT6_HUMAN	SLC30A6	Zinc transporter 6 OS=Homo sapiens OX=9606 GN=SLC30A6 PE=1 SV=2	6	0.626055	7.402	7.745	0.955713	0.203388	-0.0653501	5.46748	7.45693	6.67167	8.38861	8.90873	7.51898	6.10227	7.96486	6.82666	8.79062	7.71674	9.07047
sp|Q8WWB7|GLMP_HUMAN	GLMP	Glycosylated lysosomal membrane protein OS=Homo sapiens OX=9606 GN=GLMP PE=1 SV=1	1	0.76762	7.184	7.517	0.9557	0.114854	-0.0653697	4.06423	7.45281	5.55858	8.12176	8.00394	9.90512	5.06849	9.07251	6.20682	7.37637	7.76569	9.61474
sp|Q4U2R6|RM51_HUMAN	MRPL51	39S ribosomal protein L51, mitochondrial OS=Homo sapiens OX=9606 GN=MRPL51 PE=1 SV=1	3	0.924877	7.656	8.011	0.955686	0.033916	-0.0653915	3.00108	3.52734	12.4495	17.3272	5.24997	4.3822	3.06913	4.27621	13.0806	19.5801	3.266	4.79163
sp|P56377|AP1S2_HUMAN	AP1S2	AP-1 complex subunit sigma-2 OS=Homo sapiens OX=9606 GN=AP1S2 PE=1 SV=1	4	0.691565	7.007	7.333	0.955543	0.160167	-0.0656066	5.8561	7.20174	5.30711	6.70269	8.76772	8.20504	6.06735	8.48291	5.52726	7.57217	7.03263	9.31604
sp|P60866|RS20_HUMAN	RPS20	40S ribosomal protein S20 OS=Homo sapiens OX=9606 GN=RPS20 PE=1 SV=1	7	0.610274	6.638	6.947	0.95552	0.214475	-0.0656415	6.23418	7.26216	5.16379	6.51063	7.16404	7.49478	5.86698	7.72604	5.42266	7.77911	6.65422	8.23289
sp|Q9GZY8|MFF_HUMAN	MFF	Mitochondrial fission factor OS=Homo sapiens OX=9606 GN=MFF PE=1 SV=1	7	0.598229	7.159	7.494	0.955298	0.223133	-0.0659779	5.73778	6.85845	6.54168	8.10656	8.20017	7.51113	5.83307	7.50115	6.99873	9.25725	7.18079	8.19038
sp|Q9GZN1|ARP6_HUMAN	ACTR6	Actin-related protein 6 OS=Homo sapiens OX=9606 GN=ACTR6 PE=1 SV=1	2	0.93921	7.925	8.296	0.95528	0.0272373	-0.066005	2.11119	2.68002	13.539	21.1618	4.49002	3.57026	1.93427	3.79606	13.9098	23.4995	2.9912	3.64284
sp|Q7Z478|DHX29_HUMAN	DHX29	ATP-dependent RNA helicase DHX29 OS=Homo sapiens OX=9606 GN=DHX29 PE=1 SV=2	4	0.681027	6.621	6.931	0.955273	0.166836	-0.0660144	6.13771	6.88548	4.56811	6.36859	7.38273	8.38042	6.1966	7.75234	5.09193	7.68837	6.37607	8.48049
sp|Q3KQU3|MA7D1_HUMAN	MAP7D1	MAP7 domain-containing protein 1 OS=Homo sapiens OX=9606 GN=MAP7D1 PE=1 SV=1	6	0.560848	6.705	7.019	0.955264	0.251155	-0.0660282	5.84112	7.50633	6.06327	6.63955	7.52903	6.64927	5.64016	7.79658	6.36551	8.29863	6.27835	7.73694
sp|Q9UNZ5|L10K_HUMAN	C19orf53	Leydig cell tumor 10 kDa protein homolog OS=Homo sapiens OX=9606 GN=C19orf53 PE=1 SV=1	5	0.77945	6.319	6.615	0.955253	0.108212	-0.0660449	6.82277	7.52244	3.71796	4.65855	8.46916	6.72202	7.00537	8.77458	3.90434	5.11303	7.40779	7.48548
sp|Q8TCC3|RM30_HUMAN	MRPL30	39S ribosomal protein L30, mitochondrial OS=Homo sapiens OX=9606 GN=MRPL30 PE=1 SV=1	2	0.875128	7.269	7.61	0.955191	0.0579284	-0.0661395	3.90249	5.31566	9.22058	13.3661	6.5376	5.2702	3.92199	6.36675	10.2166	14.0962	4.98136	6.07418
sp|Q9Y3A4|RRP7A_HUMAN	RRP7A	Ribosomal RNA-processing protein 7 homolog A OS=Homo sapiens OX=9606 GN=RRP7A PE=1 SV=2	39	0.726943	6.602	6.912	0.95515	0.1385	-0.0662001	6.69695	8.1159	4.45947	5.42179	7.54452	7.37271	6.857	9.07624	4.49613	6.00928	7.02465	8.00753
sp|Q5VST6|AB17B_HUMAN	ABHD17B	Alpha/beta hydrolase domain-containing protein 17B OS=Homo sapiens OX=9606 GN=ABHD17B PE=1 SV=1	5	0.690893	7.024	7.354	0.955126	0.160589	-0.0662363	5.4012	7.02136	6.03908	6.33764	8.04536	9.30161	6.18199	7.95529	5.40969	7.70989	7.67952	9.18576
sp|Q12792|TWF1_HUMAN	TWF1	Twinfilin-1 OS=Homo sapiens OX=9606 GN=TWF1 PE=1 SV=3	9	0.640619	6.545	6.853	0.955056	0.1934	-0.0663425	5.29329	6.63778	5.73889	7.13686	7.27363	7.18771	5.08986	7.52635	5.75908	8.27049	6.34946	8.12088
sp|P30041|PRDX6_HUMAN	PRDX6	Peroxiredoxin-6 OS=Homo sapiens OX=9606 GN=PRDX6 PE=1 SV=3	12	0.7262	7.004	7.334	0.955004	0.138944	-0.0664212	4.73304	7.30763	6.17387	8.76259	7.43601	7.60998	4.9978	7.71477	6.39584	9.99355	6.47469	8.42514
sp|P20674|COX5A_HUMAN	COX5A	Cytochrome c oxidase subunit 5A, mitochondrial OS=Homo sapiens OX=9606 GN=COX5A PE=1 SV=2	3	0.90774	7.605	7.964	0.954922	0.0420385	-0.066545	3.24142	4.1628	12.1154	15.1071	6.41404	4.58887	4.02386	5.29671	11.3505	17.8749	4.28836	4.94752
sp|O75348|VATG1_HUMAN	ATP6V1G1	V-type proton ATPase subunit G 1 OS=Homo sapiens OX=9606 GN=ATP6V1G1 PE=1 SV=3	4	0.775774	7.454	7.806	0.954906	0.110265	-0.0665686	6.62815	8.64551	4.57057	5.74112	10.0819	9.0594	6.97626	10.3089	4.89903	6.56184	8.54796	9.54364
sp|Q92888|ARHG1_HUMAN	ARHGEF1	Rho guanine nucleotide exchange factor 1 OS=Homo sapiens OX=9606 GN=ARHGEF1 PE=1 SV=2	5	0.634288	6.88	7.206	0.95476	0.197714	-0.0667901	6.15673	7.11693	5.41044	6.53021	7.89534	8.16959	5.77993	7.97679	5.75315	7.63657	7.21466	8.87785
sp|P15927|RFA2_HUMAN	RPA2	Replication protein A 32 kDa subunit OS=Homo sapiens OX=9606 GN=RPA2 PE=1 SV=1	8	0.704071	6.916	7.244	0.954721	0.152384	-0.0668487	5.80143	7.77777	4.8483	6.16781	8.94399	7.95634	5.81215	8.51582	5.4833	7.08676	7.99647	8.57076
sp|Q9NSI2|SLX9_HUMAN	SLX9	Ribosome biogenesis protein SLX9 homolog OS=Homo sapiens OX=9606 GN=SLX9 PE=1 SV=2	2	0.683779	6.718	7.037	0.954668	0.165084	-0.0669287	5.9233	6.98836	5.38364	6.18889	9.3721	6.45281	5.63211	7.83568	5.97068	6.29716	7.88392	8.60437
sp|Q9HCC0|MCCB_HUMAN	MCCC2	Methylcrotonoyl-CoA carboxylase beta chain, mitochondrial OS=Homo sapiens OX=9606 GN=MCCC2 PE=1 SV=1	21	0.891403	7.495	7.851	0.954655	0.0499259	-0.0669479	3.39032	5.07384	9.83906	14.9175	6.47795	5.27156	3.51129	5.54437	10.3268	15.9294	4.95577	6.84099
sp|Q8WW59|SPRY4_HUMAN	SPRYD4	SPRY domain-containing protein 4 OS=Homo sapiens OX=9606 GN=SPRYD4 PE=1 SV=2	9	0.886319	7.468	7.823	0.954621	0.0524099	-0.067	3.65423	5.0233	9.99905	14.3503	6.47224	5.3115	3.76357	5.78182	10.3676	15.5202	5.25885	6.24643
sp|Q13596|SNX1_HUMAN	SNX1	Sorting nexin-1 OS=Homo sapiens OX=9606 GN=SNX1 PE=1 SV=3	13	0.660207	6.918	7.248	0.95447	0.18032	-0.0672279	5.76287	7.12897	5.75033	6.71588	7.94672	8.20298	5.74751	8.37613	5.44317	7.54714	7.26449	9.10921
sp|Q00688|FKBP3_HUMAN	FKBP3	Peptidyl-prolyl cis-trans isomerase FKBP3 OS=Homo sapiens OX=9606 GN=FKBP3 PE=1 SV=1	10	0.648053	6.489	6.799	0.954405	0.188389	-0.0673264	6.19779	7.14716	4.72941	5.86881	7.86466	7.12877	6.44235	8.05273	4.82163	6.9066	6.75761	7.81039
sp|Q6DD88|ATLA3_HUMAN	ATL3	Atlastin-3 OS=Homo sapiens OX=9606 GN=ATL3 PE=1 SV=1	38	0.779206	7.739	8.109	0.954372	0.108348	-0.0673769	8.06515	8.72212	4.65796	5.47304	10.5416	8.97133	8.61935	10.367	4.7377	6.05384	9.68164	9.19548
sp|P67870|CSK2B_HUMAN	CSNK2B	Casein kinase II subunit beta OS=Homo sapiens OX=9606 GN=CSNK2B PE=1 SV=1	11	0.620438	6.98	7.314	0.954334	0.207302	-0.0674336	6.25767	6.83087	6.80555	8.24611	6.80532	6.93668	6.14082	7.63292	7.04739	9.95077	6.00046	7.11339
sp|Q92597|NDRG1_HUMAN	NDRG1	Protein NDRG1 OS=Homo sapiens OX=9606 GN=NDRG1 PE=1 SV=1	4	0.746394	6.931	7.263	0.954289	0.127032	-0.0675021	4.97536	7.15505	5.58788	5.92592	9.97145	7.97159	6.07465	7.74731	5.14514	7.72985	7.08807	9.79115
sp|P17812|PYRG1_HUMAN	CTPS1	CTP synthase 1 OS=Homo sapiens OX=9606 GN=CTPS1 PE=1 SV=2	2	0.676495	6.847	7.175	0.954286	0.169735	-0.0675068	6.41018	7.24929	5.07943	6.82665	7.0915	8.42695	5.4244	7.91292	5.48796	7.12517	7.8142	9.28595
sp|P63173|RL38_HUMAN	RPL38	60S ribosomal protein L38 OS=Homo sapiens OX=9606 GN=RPL38 PE=1 SV=2	24	0.844539	6.154	6.449	0.954256	0.0733803	-0.067551	7.64238	8.75494	2.71895	3.85412	7.79954	6.15138	7.49837	10.5079	2.89102	4.16599	7.01837	6.61176
sp|Q96EY7|PTCD3_HUMAN	PTCD3	Pentatricopeptide repeat domain-containing protein 3, mitochondrial OS=Homo sapiens OX=9606 GN=PTCD3 PE=1 SV=3	21	0.899225	7.459	7.817	0.954202	0.0461316	-0.0676328	3.77613	4.51176	10.5398	15.1077	6.02335	4.79529	3.8434	4.92336	10.7794	16.8628	4.62584	5.86938
sp|Q9Y5L4|TIM13_HUMAN	TIMM13	Mitochondrial import inner membrane translocase subunit Tim13 OS=Homo sapiens OX=9606 GN=TIMM13 PE=1 SV=1	9	0.878268	7.371	7.725	0.954175	0.0563729	-0.0676746	4.02016	5.39307	9.05029	14.0939	6.26966	5.39839	4.46564	5.76955	9.0349	15.4465	5.15814	6.47486
sp|Q9NNW7|TRXR2_HUMAN	TXNRD2	Thioredoxin reductase 2, mitochondrial OS=Homo sapiens OX=9606 GN=TXNRD2 PE=1 SV=3	6	0.806993	7.282	7.632	0.95414	0.0931302	-0.0677264	4.90208	6.4123	7.14421	12.0421	7.2623	5.92835	5.50558	7.14908	7.85733	12.1567	6.36062	6.76552
sp|Q16836|HCDH_HUMAN	HADH	Hydroxyacyl-coenzyme A dehydrogenase, mitochondrial OS=Homo sapiens OX=9606 GN=HADH PE=1 SV=3	19	0.919632	7.691	8.061	0.9541	0.0363859	-0.0677876	3.1035	4.12749	11.6003	17.7802	5.3098	4.22187	3.10699	4.39463	12.6736	19.4125	3.92362	4.85399
sp|Q8N1G4|LRC47_HUMAN	LRRC47	Leucine-rich repeat-containing protein 47 OS=Homo sapiens OX=9606 GN=LRRC47 PE=1 SV=1	10	0.624011	6.889	7.221	0.954023	0.204808	-0.0679041	6.17951	7.39614	5.54536	6.74491	8.19435	7.27243	5.9599	8.83702	5.40669	7.60981	7.41278	8.10198
sp|Q99729-2|ROAA-2_HUMAN	HNRNPAB	Isoform of Q99729, Isoform 2 of Heterogeneous nuclear ribonucleoprotein A/B OS=Homo sapiens OX=9606 GN=HNRNPAB PE=1 SV=2	4	0.741564	6.967	7.303	0.953992	0.129851	-0.0679517	4.18836	8.71865	5.72971	6.88859	8.30706	7.96919	4.68203	8.86562	6.2114	7.8869	7.0067	9.16756
sp|Q86YQ8|CPNE8_HUMAN	CPNE8	Copine-8 OS=Homo sapiens OX=9606 GN=CPNE8 PE=1 SV=2	8	0.714539	7.045	7.385	0.953961	0.145974	-0.0679982	4.96617	6.55672	6.16045	8.18363	8.54193	7.85953	4.97698	8.8141	6.2505	9.53237	6.60761	8.12756
sp|P30084|ECHM_HUMAN	ECHS1	Enoyl-CoA hydratase, mitochondrial OS=Homo sapiens OX=9606 GN=ECHS1 PE=1 SV=4	34	0.894508	7.6	7.967	0.953935	0.0484158	-0.0680372	3.41072	4.94005	10.0308	15.7472	6.35791	5.11304	3.65052	5.54016	10.8047	16.3675	5.25882	6.17961
sp|Q2NKX8|ERC6L_HUMAN	ERCC6L	DNA excision repair protein ERCC-6-like OS=Homo sapiens OX=9606 GN=ERCC6L PE=1 SV=1	1	0.70246	6.915	7.249	0.953925	0.153378	-0.0680527	4.8236	6.48896	6.47592	7.60734	7.42909	8.66556	6.94765	6.01792	5.13931	8.56149	7.27757	9.55269
sp|Q96J01|THOC3_HUMAN	THOC3	THO complex subunit 3 OS=Homo sapiens OX=9606 GN=THOC3 PE=1 SV=1	1	0.839517	7.108	7.452	0.953838	0.0759705	-0.068184	4.23307	5.68959	7.89976	11.8857	6.72841	6.20999	4.26729	6.38097	7.76901	13.2268	5.82622	7.24069
sp|P19525|E2AK2_HUMAN	EIF2AK2	Interferon-induced, double-stranded RNA-activated protein kinase OS=Homo sapiens OX=9606 GN=EIF2AK2 PE=1 SV=2	11	0.532642	6.917	7.252	0.953806	0.273565	-0.0682325	5.88366	7.02846	6.13843	7.49796	7.63761	7.31699	6.05498	7.55655	6.26539	8.63705	6.89236	8.10348
sp|Q9HB90|RRAGC_HUMAN	RRAGC	Ras-related GTP-binding protein C OS=Homo sapiens OX=9606 GN=RRAGC PE=1 SV=1	2	0.729326	7.245	7.596	0.953791	0.137078	-0.0682542	6.37146	8.2284	5.45135	7.15708	8.59682	7.66517	5.39338	9.89014	5.47627	7.11631	7.47729	10.2211
sp|P35244|RFA3_HUMAN	RPA3	Replication protein A 14 kDa subunit OS=Homo sapiens OX=9606 GN=RPA3 PE=1 SV=1	1	0.646261	7.338	7.694	0.95373	0.189592	-0.0683469	4.91737	7.43659	7.34694	8.64911	8.58416	7.09364	5.90268	7.36418	7.55342	9.72042	7.42127	8.20193
sp|P42677|RS27_HUMAN	RPS27	40S ribosomal protein S27 OS=Homo sapiens OX=9606 GN=RPS27 PE=1 SV=3	11	0.686015	6.492	6.807	0.953724	0.163666	-0.0683561	6.10974	8.02371	4.53964	6.10419	7.29601	6.87659	6.28651	9.14391	4.78756	6.80808	6.63291	7.18519
sp|P07954|FUMH_HUMAN	FH	Fumarate hydratase, mitochondrial OS=Homo sapiens OX=9606 GN=FH PE=1 SV=3	32	0.894925	7.481	7.844	0.953723	0.0482134	-0.0683584	3.29141	4.67894	10.3979	15.1446	6.35791	5.0156	3.55973	5.34855	10.8091	16.2388	4.995	6.11124
sp|O75340|PDCD6_HUMAN	PDCD6	Programmed cell death protein 6 OS=Homo sapiens OX=9606 GN=PDCD6 PE=1 SV=1	3	0.838402	6.697	7.022	0.953717	0.0765477	-0.068367	4.40758	8.69666	3.57755	4.17614	9.95019	9.37443	4.77458	8.841	4.26967	5.57681	9.00418	9.66406
sp|Q7LGA3|HS2ST_HUMAN	HS2ST1	Heparan sulfate 2-O-sulfotransferase 1 OS=Homo sapiens OX=9606 GN=HS2ST1 PE=1 SV=1	10	0.753355	7.746	8.122	0.953706	0.123	-0.0683835	5.297	6.02767	8.8422	11.0895	8.96065	6.2577	5.6685	8.67361	8.216	10.9987	7.11535	8.06164
sp|P28482|MK01_HUMAN	MAPK1	Mitogen-activated protein kinase 1 OS=Homo sapiens OX=9606 GN=MAPK1 PE=1 SV=3	7	0.656834	6.999	7.339	0.953672	0.182544	-0.0684347	6.42554	7.5889	5.36523	6.24666	8.6675	7.69973	6.53937	8.13325	5.10896	7.64519	7.53851	9.07059
sp|Q9Y3B8|ORN_HUMAN	REXO2	Oligoribonuclease, mitochondrial OS=Homo sapiens OX=9606 GN=REXO2 PE=1 SV=3	1	0.763082	6.976	7.315	0.953657	0.117429	-0.0684578	4.4065	7.465	7.51623	10.3732	6.83946	5.25583	4.46564	8.66531	6.64465	9.1537	7.86492	7.09423
sp|Q8WUD1|RAB2B_HUMAN	RAB2B	Ras-related protein Rab-2B OS=Homo sapiens OX=9606 GN=RAB2B PE=1 SV=1	37	0.604737	7.422	7.783	0.953617	0.218433	-0.0685184	6.03647	7.53185	5.92995	8.16487	8.75007	8.11671	6.56983	8.90479	6.15667	8.7331	7.85419	8.48016
sp|P09651-2|ROA1-2_HUMAN	HNRNPA1	Isoform of P09651, Isoform A1-A of Heterogeneous nuclear ribonucleoprotein A1 OS=Homo sapiens OX=9606 GN=HNRNPA1 PE=1 SV=5	21	0.726844	6.655	6.979	0.953575	0.138559	-0.0685817	4.51197	7.96172	5.26368	7.08085	7.27326	7.83759	4.49313	8.74074	5.51977	8.02282	6.83207	8.26524
tr|A0A140T9X5|A0A140T9X5_HUMAN	HLA-A	Isoform of P04439, HLA class I histocompatibility antigen, A alpha chain (Fragment) OS=Homo sapiens OX=9606 GN=HLA-A PE=1 SV=1	5	0.572071	6.839	7.172	0.953569	0.24255	-0.0685901	6.05886	6.76004	6.07574	6.95511	8.54697	6.63911	6.06458	7.67976	5.84453	7.54603	7.26299	8.63138
sp|P54727|RD23B_HUMAN	RAD23B	UV excision repair protein RAD23 homolog B OS=Homo sapiens OX=9606 GN=RAD23B PE=1 SV=1	2	0.691543	6.968	7.308	0.953476	0.160181	-0.068732	5.37592	6.96139	5.16962	7.56683	9.4695	7.26362	5.46835	7.39106	6.90418	7.85354	6.85582	9.37754
sp|Q8WXX5|DNJC9_HUMAN	DNAJC9	DnaJ homolog subfamily C member 9 OS=Homo sapiens OX=9606 GN=DNAJC9 PE=1 SV=1	7	0.686775	6.698	7.025	0.953452	0.163186	-0.0687678	6.55449	7.22776	4.63296	6.18978	8.18462	7.3956	6.05053	8.00796	4.97272	6.53452	7.41373	9.17202
sp|Q9BSJ8-2|ESYT1-2_HUMAN	ESYT1	Isoform of Q9BSJ8, Isoform 2 of Extended synaptotagmin-1 OS=Homo sapiens OX=9606 GN=ESYT1 PE=1 SV=1	6	0.686335	7.312	7.669	0.953449	0.163464	-0.0687724	6.65313	7.85743	5.34525	6.36154	9.52148	8.13571	6.65481	9.04351	5.55462	7.02788	9.27059	8.46236
sp|Q9NPJ3|ACO13_HUMAN	ACOT13	Acyl-coenzyme A thioesterase 13 OS=Homo sapiens OX=9606 GN=ACOT13 PE=1 SV=1	4	0.883111	7.572	7.942	0.953412	0.0539847	-0.0688279	3.90963	5.09733	8.49778	15.642	6.61294	5.67349	4.43665	6.06227	9.04555	16.047	5.8974	6.16176
sp|Q15785|TOM34_HUMAN	TOMM34	Mitochondrial import receptor subunit TOM34 OS=Homo sapiens OX=9606 GN=TOMM34 PE=1 SV=2	8	0.615127	6.893	7.23	0.953389	0.211035	-0.0688636	5.7432	6.96489	5.63326	6.70652	8.68889	7.6239	5.6901	8.02602	6.22689	7.77865	7.16818	8.48963
sp|P32189|GLPK_HUMAN	GK	Glycerol kinase OS=Homo sapiens OX=9606 GN=GK PE=1 SV=3	31	0.872307	7.543	7.912	0.953362	0.0593306	-0.068904	4.21727	5.28988	9.55937	13.7071	6.30762	6.1787	4.21832	5.85154	9.82801	15.5391	5.23912	6.79587
sp|Q15631|TSN_HUMAN	TSN	Translin OS=Homo sapiens OX=9606 GN=TSN PE=1 SV=1	2	0.698527	7.032	7.377	0.953233	0.155817	-0.0690992	5.28321	7.80747	5.59651	6.3405	8.04865	9.1127	6.24012	8.76683	5.13527	7.36166	7.78672	8.97084
sp|Q5T4F4|ZFY27_HUMAN	ZFYVE27	Protrudin OS=Homo sapiens OX=9606 GN=ZFYVE27 PE=1 SV=1	11	0.751128	7.822	8.206	0.953205	0.124286	-0.0691416	7.97606	8.68795	4.96042	5.94754	10.9194	8.43794	8.53743	10.2105	5.19541	6.56761	9.93886	8.78511
sp|P22033|MUTA_HUMAN	MMUT	Methylmalonyl-CoA mutase, mitochondrial OS=Homo sapiens OX=9606 GN=MMUT PE=1 SV=4	15	0.88076	7.475	7.842	0.953201	0.0551424	-0.0691481	4.09459	4.98048	10.104	14.0462	6.35007	5.27246	4.34309	5.22777	10.6641	15.5498	4.97565	6.29236
sp|Q9UBW8|CSN7A_HUMAN	COPS7A	COP9 signalosome complex subunit 7a OS=Homo sapiens OX=9606 GN=COPS7A PE=1 SV=1	2	0.623135	6.909	7.249	0.953097	0.205418	-0.0693051	5.93586	6.59134	6.09673	6.85319	7.84982	8.12903	5.64487	7.35034	5.85738	8.01094	7.34286	9.28899
sp|P82930|RT34_HUMAN	MRPS34	28S ribosomal protein S34, mitochondrial OS=Homo sapiens OX=9606 GN=MRPS34 PE=1 SV=2	12	0.858101	7.309	7.669	0.953058	0.0664616	-0.0693644	4.53957	5.13761	9.20141	12.7152	6.56048	5.69897	4.3234	5.91977	9.49212	14.2428	5.4205	6.61416
sp|Q9H6D7|HAUS4_HUMAN	HAUS4	HAUS augmin-like complex subunit 4 OS=Homo sapiens OX=9606 GN=HAUS4 PE=1 SV=1	2	0.647678	6.959	7.302	0.953027	0.188641	-0.0694117	6.27355	6.71284	5.67511	6.13319	8.3005	8.65817	5.91126	7.72137	5.80471	7.73119	7.39636	9.24411
sp|Q15287|RNPS1_HUMAN	RNPS1	RNA-binding protein with serine-rich domain 1 OS=Homo sapiens OX=9606 GN=RNPS1 PE=1 SV=1	1	0.658579	6.725	7.057	0.952955	0.181392	-0.0695207	6.2182	7.18473	4.95697	6.15976	8.55422	7.2776	5.83468	7.25518	5.44632	7.805	7.03187	8.96787
sp|Q96QT4|TRPM7_HUMAN	TRPM7	Transient receptor potential cation channel subfamily M member 7 OS=Homo sapiens OX=9606 GN=TRPM7 PE=1 SV=1	1	0.740634	7.431	7.798	0.952937	0.130396	-0.0695478	5.70461	7.05642	7.11528	10.0068	7.5962	7.10759	4.64433	6.2196	9.87315	10.6004	7.69534	7.75797
sp|Q00577|PURA_HUMAN	PURA	Transcriptional activator protein Pur-alpha OS=Homo sapiens OX=9606 GN=PURA PE=1 SV=2	9	0.614425	7.124	7.476	0.952916	0.211531	-0.0695791	5.54855	7.63297	5.83976	7.41198	8.51315	7.79835	5.96888	8.67831	6.25405	8.1087	7.27113	8.57284
sp|O60343|TBCD4_HUMAN	TBC1D4	TBC1 domain family member 4 OS=Homo sapiens OX=9606 GN=TBC1D4 PE=1 SV=2	1	0.7031	6.969	7.314	0.95283	0.152983	-0.069709	5.12557	7.13713	5.58767	7.31958	8.57622	8.06874	6.72761	8.33403	4.47148	7.94264	7.10312	9.3043
sp|Q96RQ1|ERGI2_HUMAN	ERGIC2	Endoplasmic reticulum-Golgi intermediate compartment protein 2 OS=Homo sapiens OX=9606 GN=ERGIC2 PE=1 SV=2	14	0.666523	7.713	8.095	0.95281	0.176185	-0.069739	7.02089	7.9394	5.65548	6.83252	10.0761	8.7549	7.59613	9.2843	5.84067	7.43344	8.8201	9.59516
sp|Q9GZT9|EGLN1_HUMAN	EGLN1	Egl nine homolog 1 OS=Homo sapiens OX=9606 GN=EGLN1 PE=1 SV=1	2	0.647161	6.719	7.052	0.952779	0.188988	-0.0697859	6.17508	6.86206	4.9009	6.48541	8.68142	7.21061	5.74885	7.80556	5.49648	7.21481	7.48535	8.56328
sp|P61201|CSN2_HUMAN	COPS2	COP9 signalosome complex subunit 2 OS=Homo sapiens OX=9606 GN=COPS2 PE=1 SV=1	4	0.715531	6.872	7.213	0.952724	0.145372	-0.0698694	5.79152	7.31064	4.75414	6.04551	9.07951	8.24963	5.67321	8.07718	5.75364	6.90263	7.16108	9.71282
sp|Q12849|GRSF1_HUMAN	GRSF1	G-rich sequence factor 1 OS=Homo sapiens OX=9606 GN=GRSF1 PE=1 SV=3	16	0.894556	7.459	7.83	0.952618	0.0483925	-0.0700301	3.5443	4.76643	10.2908	15.1087	6.02335	5.02236	3.62239	5.04703	10.9435	16.6765	4.91418	5.7784
sp|Q9Y2R4|DDX52_HUMAN	DDX52	Probable ATP-dependent RNA helicase DDX52 OS=Homo sapiens OX=9606 GN=DDX52 PE=1 SV=3	10	0.72344	6.618	6.948	0.952504	0.140597	-0.0702025	5.56791	7.37341	4.70708	5.73288	9.42343	6.9003	5.56939	8.50159	4.91448	6.76805	8.07263	7.85907
sp|Q6P2Q9|PRP8_HUMAN	PRPF8	Pre-mRNA-processing-splicing factor 8 OS=Homo sapiens OX=9606 GN=PRPF8 PE=1 SV=2	53	0.693041	6.677	7.01	0.952496	0.159241	-0.0702144	5.80288	7.41392	4.77717	5.81326	8.73522	7.52076	5.85733	8.23932	5.05976	6.96227	7.24613	8.69717
sp|Q99832|TCPH_HUMAN	CCT7	T-complex protein 1 subunit eta OS=Homo sapiens OX=9606 GN=CCT7 PE=1 SV=2	44	0.627752	6.889	7.233	0.95244	0.202212	-0.0702996	6.0863	7.41982	5.37432	6.76352	7.76188	7.9304	5.79773	8.3888	5.59903	7.92697	6.92446	8.75816
sp|P09874|PARP1_HUMAN	PARP1	Poly [ADP-ribose] polymerase 1 OS=Homo sapiens OX=9606 GN=PARP1 PE=1 SV=4	65	0.593571	6.688	7.022	0.952435	0.226527	-0.0703071	6.21132	7.29496	5.1957	7.31621	7.09764	7.01388	5.86162	8.27344	5.52457	8.17615	6.47631	7.82104
sp|Q16795|NDUA9_HUMAN	NDUFA9	NADH dehydrogenase [ubiquinone] 1 alpha subcomplex subunit 9, mitochondrial OS=Homo sapiens OX=9606 GN=NDUFA9 PE=1 SV=2	19	0.859134	7.367	7.735	0.952424	0.0659391	-0.070324	4.42989	5.10892	9.33555	12.8309	6.88239	5.61142	4.22749	6.08375	9.73051	14.5025	5.52121	6.34254
sp|Q49A26|GLYR1_HUMAN	GLYR1	Putative oxidoreductase GLYR1 OS=Homo sapiens OX=9606 GN=GLYR1 PE=1 SV=4	3	0.547345	7.163	7.521	0.9524	0.261739	-0.0703606	6.0871	7.31543	6.33943	7.77581	8.11348	7.34564	6.03066	8.07493	6.2457	8.99449	7.68007	8.10299
sp|O95819-6|M4K4-6_HUMAN	MAP4K4	Isoform of O95819, Isoform 6 of Mitogen-activated protein kinase kinase kinase kinase 4 OS=Homo sapiens OX=9606 GN=MAP4K4 PE=1 SV=2	7	0.652742	6.921	7.267	0.952388	0.185258	-0.0703794	5.32045	7.33397	5.95501	6.87728	8.95237	7.08453	5.90402	8.62283	5.34812	8.13601	7.47394	8.11618
sp|Q53R41|FAKD1_HUMAN	FASTKD1	FAST kinase domain-containing protein 1, mitochondrial OS=Homo sapiens OX=9606 GN=FASTKD1 PE=1 SV=1	3	0.847095	7.395	7.765	0.95235	0.0720679	-0.0704358	3.47387	5.27525	9.41844	12.4616	8.55308	5.18793	5.50026	5.81585	10.3455	12.9747	5.72997	6.22632
sp|P82912|RT11_HUMAN	MRPS11	28S ribosomal protein S11, mitochondrial OS=Homo sapiens OX=9606 GN=MRPS11 PE=1 SV=2	7	0.927839	7.692	8.077	0.952334	0.0325274	-0.0704608	2.97222	3.33951	11.73	19.8127	4.7223	3.57486	2.82804	3.84169	13.6415	21.0688	3.40528	3.67935
sp|Q96MW1|CCD43_HUMAN	CCDC43	Coiled-coil domain-containing protein 43 OS=Homo sapiens OX=9606 GN=CCDC43 PE=1 SV=2	3	0.667331	6.393	6.713	0.952331	0.175659	-0.0704645	5.8449	7.48477	4.86252	5.49907	7.61566	7.05213	5.20734	7.70685	5.1902	6.63968	6.9771	8.55565
sp|P07196|NFL_HUMAN	NEFL	Neurofilament light polypeptide OS=Homo sapiens OX=9606 GN=NEFL PE=1 SV=3	4	0.73373	7.37	7.739	0.952319	0.134464	-0.0704825	5.15844	7.02207	8.70965	10.0186	7.07685	6.23549	5.91129	7.68286	8.2904	11.1142	5.98407	7.45331
sp|Q14203|DCTN1_HUMAN	DCTN1	Dynactin subunit 1 OS=Homo sapiens OX=9606 GN=DCTN1 PE=1 SV=3	22	0.665604	7.089	7.444	0.952311	0.176784	-0.0704959	5.63518	8.38249	5.48103	6.68634	8.59527	7.75362	5.88123	8.60827	5.64351	7.56497	7.91462	9.05383
sp|Q9Y5K5|UCHL5_HUMAN	UCHL5	Ubiquitin carboxyl-terminal hydrolase isozyme L5 OS=Homo sapiens OX=9606 GN=UCHL5 PE=1 SV=3	6	0.749722	6.765	7.104	0.95228	0.1251	-0.0705416	6.22422	7.80409	4.0209	5.24195	8.92934	8.36747	5.92378	8.77203	4.77133	6.45627	7.87626	8.8238
sp|P35916|VGFR3_HUMAN	FLT4	Vascular endothelial growth factor receptor 3 OS=Homo sapiens OX=9606 GN=FLT4 PE=1 SV=3	2	0.593008	6.961	7.31	0.952257	0.226939	-0.0705768	5.93049	7.27642	5.67982	7.24747	8.18972	7.44462	5.89637	7.84384	5.8806	8.57937	7.1888	8.47204
sp|P06737|PYGL_HUMAN	PYGL	Glycogen phosphorylase, liver form OS=Homo sapiens OX=9606 GN=PYGL PE=1 SV=4	4	0.651551	7.08	7.435	0.952253	0.186052	-0.0705834	5.02947	7.36542	6.60474	7.51913	8.80468	7.1583	5.38272	8.16771	6.69294	8.94981	6.7176	8.69828
sp|Q9NVS2|RT18A_HUMAN	MRPS18A	39S ribosomal protein S18a, mitochondrial OS=Homo sapiens OX=9606 GN=MRPS18A PE=1 SV=1	5	0.904815	7.588	7.969	0.95219	0.0434402	-0.070679	3.85318	4.21214	10.9541	16.0859	5.76728	4.65727	3.56913	4.52325	12.5053	17.7111	4.39314	5.11139
sp|Q9Y3B3|TMED7_HUMAN	TMED7	Transmembrane emp24 domain-containing protein 7 OS=Homo sapiens OX=9606 GN=TMED7 PE=1 SV=2	16	0.510243	7.426	7.799	0.952173	0.292223	-0.0707038	5.98535	6.91875	6.89411	8.20305	9.03858	7.51551	6.63514	8.27304	6.97401	8.486	8.17659	8.25059
sp|P09601|HMOX1_HUMAN	HMOX1	Heme oxygenase 1 OS=Homo sapiens OX=9606 GN=HMOX1 PE=1 SV=1	14	0.560214	7.52	7.898	0.95214	0.251646	-0.0707547	6.48097	7.9182	6.05745	7.35711	9.06551	8.23913	6.97669	8.84858	6.39139	7.76114	8.43319	8.97486
sp|P16402|H13_HUMAN	H1-3	Histone H1.3 OS=Homo sapiens OX=9606 GN=H1-3 PE=1 SV=2	41	0.873858	6.697	7.034	0.95209	0.0585591	-0.0708304	5.64063	11.6022	2.28638	3.17685	8.13652	9.33726	6.30697	11.8039	2.65982	3.45088	9.02987	8.95488
sp|P46109|CRKL_HUMAN	CRKL	Crk-like protein OS=Homo sapiens OX=9606 GN=CRKL PE=1 SV=1	3	0.689171	6.776	7.117	0.952087	0.161673	-0.0708354	5.34694	7.95419	5.41755	6.28109	8.11743	7.53875	5.36848	7.81739	5.23227	7.50585	7.36478	9.41182
sp|Q96GX1|TECT2_HUMAN	TCTN2	Tectonic-2 OS=Homo sapiens OX=9606 GN=TCTN2 PE=2 SV=1	2	0.660125	6.892	7.239	0.952065	0.180374	-0.0708677	5.31233	6.67698	5.90828	7.52583	8.70693	7.2211	4.98429	7.79421	6.12623	8.18068	7.46097	8.88954
sp|Q99459|CDC5L_HUMAN	CDC5L	Cell division cycle 5-like protein OS=Homo sapiens OX=9606 GN=CDC5L PE=1 SV=2	12	0.72354	6.514	6.842	0.952061	0.140537	-0.0708744	6.69924	7.25706	4.35205	4.78183	8.70798	7.2871	6.59477	8.25032	4.594	5.80822	7.58559	8.2174
sp|Q9BYD2|RM09_HUMAN	MRPL9	39S ribosomal protein L9, mitochondrial OS=Homo sapiens OX=9606 GN=MRPL9 PE=1 SV=2	15	0.853831	7.343	7.713	0.952029	0.0686281	-0.0709225	4.25918	5.35739	9.19845	12.8443	6.80437	5.59604	4.5394	5.82527	9.46623	14.1775	5.60892	6.65964
sp|P38646|GRP75_HUMAN	HSPA9	Stress-70 protein, mitochondrial OS=Homo sapiens OX=9606 GN=HSPA9 PE=1 SV=2	124	0.92034	7.654	8.04	0.95199	0.0360517	-0.0709816	2.4358	4.05825	11.5654	18.4979	5.24759	4.11796	2.43966	4.51685	12.7109	19.8723	3.92658	4.77204
sp|P15735|PHKG2_HUMAN	PHKG2	Phosphorylase b kinase gamma catalytic chain, liver/testis isoform OS=Homo sapiens OX=9606 GN=PHKG2 PE=1 SV=1	1	0.700357	7.051	7.407	0.951937	0.154681	-0.0710615	5.40762	7.0047	5.70504	6.67092	9.187	8.32997	4.6471	8.52199	6.28954	7.79494	8.18161	9.0089
sp|Q9NQC3-5|RTN4-5_HUMAN	RTN4	Isoform of Q9NQC3, Isoform B2 of Reticulon-4 OS=Homo sapiens OX=9606 GN=RTN4 PE=1 SV=2	2	0.593007	7.143	7.504	0.951892	0.22694	-0.0711297	6.25745	6.78708	6.76612	7.60111	8.26655	7.17751	6.71323	9.25238	5.52244	8.97378	7.5934	6.97156
sp|P34897|GLYM_HUMAN	SHMT2	Serine hydroxymethyltransferase, mitochondrial OS=Homo sapiens OX=9606 GN=SHMT2 PE=1 SV=3	55	0.925498	7.73	8.121	0.951853	0.0336245	-0.071189	2.69946	3.46312	12.9847	18.9799	4.77886	3.47326	2.88066	3.6322	13.8823	20.6201	3.48847	4.22089
sp|P63241|IF5A1_HUMAN	EIF5A	Eukaryotic translation initiation factor 5A-1 OS=Homo sapiens OX=9606 GN=EIF5A PE=1 SV=2	14	0.723456	6.937	7.288	0.951839	0.140588	-0.0712111	5.68674	6.30851	6.21931	9.43213	7.66888	6.30612	6.30788	7.62478	6.78136	10.8902	5.45601	6.66479
sp|P82932|RT06_HUMAN	MRPS6	28S ribosomal protein S6, mitochondrial OS=Homo sapiens OX=9606 GN=MRPS6 PE=1 SV=3	10	0.926065	7.579	7.963	0.951777	0.0333585	-0.0713046	3.22526	3.15715	12.3412	18.7227	4.76349	3.26281	3.24832	3.4177	13.092	20.934	3.16303	3.92316
sp|Q8WYA6|CTBL1_HUMAN	CTNNBL1	Beta-catenin-like protein 1 OS=Homo sapiens OX=9606 GN=CTNNBL1 PE=1 SV=1	1	0.606607	7.121	7.482	0.951751	0.217093	-0.0713441	5.75345	8.05389	6.30349	7.89589	7.52931	7.18784	6.29602	7.68711	7.82357	9.9756	6.51396	6.5929
sp|Q8WWK9|CKAP2_HUMAN	CKAP2	Cytoskeleton-associated protein 2 OS=Homo sapiens OX=9606 GN=CKAP2 PE=1 SV=1	3	0.69808	6.863	7.211	0.95174	0.156095	-0.07136	6.27368	5.67805	5.1374	8.55279	9.25507	6.28394	5.72324	7.06955	6.72409	9.40797	6.23903	8.10248
sp|Q9H2J4|PDCL3_HUMAN	PDCL3	Phosducin-like protein 3 OS=Homo sapiens OX=9606 GN=PDCL3 PE=1 SV=1	1	0.825154	6.566	6.899	0.951732	0.083465	-0.0713725	5.34387	7.78188	2.42807	5.65162	8.28638	9.9052	5.79371	9.46847	3.72614	5.08519	7.63711	9.68224
sp|Q9BXP2|S12A9_HUMAN	SLC12A9	Solute carrier family 12 member 9 OS=Homo sapiens OX=9606 GN=SLC12A9 PE=1 SV=1	3	0.626775	7.157	7.52	0.951729	0.202888	-0.0713777	6.32252	7.2746	5.64868	6.59594	8.74051	8.35967	6.38206	8.31301	5.92037	7.12112	7.96626	9.41623
sp|P62256|UBE2H_HUMAN	UBE2H	Ubiquitin-conjugating enzyme E2 H OS=Homo sapiens OX=9606 GN=UBE2H PE=1 SV=1	2	0.664589	6.997	7.352	0.951714	0.177447	-0.0714003	5.52259	6.4814	6.86378	8.38207	7.0753	7.65432	4.84802	7.71776	6.61076	9.31832	6.65727	8.95833
sp|Q9H0U4|RAB1B_HUMAN	RAB1B	Ras-related protein Rab-1B OS=Homo sapiens OX=9606 GN=RAB1B PE=1 SV=1	16	0.695058	7.54	7.923	0.95166	0.157979	-0.0714823	6.48178	7.42423	5.33785	6.87745	10.3583	8.76078	6.7924	8.46831	5.62965	7.86647	9.42292	9.35986
sp|O60506-3|HNRPQ-3_HUMAN	SYNCRIP	Isoform of O60506, Isoform 3 of Heterogeneous nuclear ribonucleoprotein Q OS=Homo sapiens OX=9606 GN=SYNCRIP PE=1 SV=2	29	0.664733	6.963	7.317	0.95162	0.177353	-0.0715432	5.13399	7.15824	5.90318	8.58966	7.80404	7.18615	5.14192	8.11616	6.46308	9.27851	6.7427	8.16099
sp|Q8WVD3|RN138_HUMAN	RNF138	E3 ubiquitin-protein ligase RNF138 OS=Homo sapiens OX=9606 GN=RNF138 PE=1 SV=1	9	0.579758	6.411	6.737	0.951611	0.236753	-0.0715569	5.94459	6.90009	5.81885	6.06805	6.69262	7.04133	6.04032	7.92908	4.89449	6.74398	6.45364	8.35968
sp|A0FGR8-6|ESYT2-6_HUMAN	ESYT2	Isoform of A0FGR8, Isoform 6 of Extended synaptotagmin-2 OS=Homo sapiens OX=9606 GN=ESYT2 PE=1 SV=1	38	0.757878	7.736	8.13	0.951538	0.120401	-0.0716676	8.09515	8.46077	4.65714	5.59502	10.5685	9.03868	8.10788	9.82717	4.94474	6.30739	9.66606	9.92571
sp|Q9UJZ1|STML2_HUMAN	STOML2	Stomatin-like protein 2, mitochondrial OS=Homo sapiens OX=9606 GN=STOML2 PE=1 SV=1	22	0.866998	7.356	7.731	0.951494	0.0619819	-0.0717336	3.89444	5.11341	9.75717	13.1873	6.48808	5.69447	4.08494	5.61966	10.3277	14.8123	5.25954	6.28415
sp|Q13889|TF2H3_HUMAN	GTF2H3	General transcription factor IIH subunit 3 OS=Homo sapiens OX=9606 GN=GTF2H3 PE=1 SV=2	1	0.855834	7.022	7.38	0.951491	0.0676105	-0.0717388	3.57158	8.62416	3.76809	5.41735	12.5737	8.17576	4.90745	9.40615	3.98633	4.95834	9.16685	11.8536
sp|P50748|KNTC1_HUMAN	KNTC1	Kinetochore-associated protein 1 OS=Homo sapiens OX=9606 GN=KNTC1 PE=1 SV=1	1	0.692323	7.366	7.742	0.951434	0.159691	-0.0718249	7.036	8.15762	6.17821	6.08204	8.75694	7.98494	8.23621	7.74741	4.83421	7.33675	7.37809	10.9214
sp|Q9Y5L0|TNPO3_HUMAN	TNPO3	Transportin-3 OS=Homo sapiens OX=9606 GN=TNPO3 PE=1 SV=3	3	0.670042	7.529	7.914	0.951352	0.173898	-0.0719488	6.30067	7.97523	5.93711	7.1949	8.73571	9.03267	6.11934	9.0141	5.73217	7.58152	9.09956	9.93451
sp|Q8NI36|WDR36_HUMAN	WDR36	WD repeat-containing protein 36 OS=Homo sapiens OX=9606 GN=WDR36 PE=1 SV=1	9	0.788263	6.388	6.715	0.951303	0.103329	-0.0720231	5.48511	6.81298	4.01267	5.03127	11.0296	5.95443	5.92417	7.75052	4.53013	5.98115	8.70842	7.39274
sp|P25787|PSA2_HUMAN	PSMA2	Proteasome subunit alpha type-2 OS=Homo sapiens OX=9606 GN=PSMA2 PE=1 SV=2	11	0.701225	6.971	7.328	0.951283	0.154143	-0.0720539	5.28659	7.89664	5.00429	6.52861	9.13728	7.96966	5.52137	8.73425	5.46145	7.51362	8.03972	8.69831
sp|P42704|LPPRC_HUMAN	LRPPRC	Leucine-rich PPR motif-containing protein, mitochondrial OS=Homo sapiens OX=9606 GN=LRPPRC PE=1 SV=3	129	0.912217	7.615	8.005	0.95128	0.0399018	-0.0720574	2.87632	4.10878	11.4987	17.3508	5.56109	4.29257	2.99595	4.58743	12.203	18.9227	4.1506	5.16734
sp|Q9NTJ3|SMC4_HUMAN	SMC4	Structural maintenance of chromosomes protein 4 OS=Homo sapiens OX=9606 GN=SMC4 PE=1 SV=2	4	0.590055	6.904	7.258	0.951226	0.229108	-0.0721396	5.3673	6.65234	6.53601	7.44192	8.21359	7.213	5.48693	7.79971	6.41444	8.87191	6.95748	8.01557
sp|Q9H0A0|NAT10_HUMAN	NAT10	RNA cytidine acetyltransferase OS=Homo sapiens OX=9606 GN=NAT10 PE=1 SV=2	19	0.709695	6.728	7.073	0.951223	0.148928	-0.0721446	5.83207	7.18415	4.78396	5.68135	9.93874	6.94863	6.13303	8.13101	5.21747	6.66733	8.15387	8.13537
sp|O75394|RM33_HUMAN	MRPL33	39S ribosomal protein L33, mitochondrial OS=Homo sapiens OX=9606 GN=MRPL33 PE=1 SV=1	6	0.919852	7.524	7.91	0.951201	0.036282	-0.0721778	2.98879	3.4957	11.9447	18.0181	4.96648	3.72762	3.03858	4.4277	12.8994	19.6013	3.43402	4.05695
sp|P08579|RU2B_HUMAN	SNRPB2	U2 small nuclear ribonucleoprotein B'' OS=Homo sapiens OX=9606 GN=SNRPB2 PE=1 SV=1	7	0.723663	7.092	7.456	0.95118	0.140464	-0.0722093	4.95421	6.46604	6.83169	9.43803	8.01033	6.85103	4.91362	7.30017	7.29986	10.8208	6.66409	7.73749
sp|Q9NUN5|LMBD1_HUMAN	LMBRD1	Lysosomal cobalamin transport escort protein LMBD1 OS=Homo sapiens OX=9606 GN=LMBRD1 PE=1 SV=1	5	0.73406	7.179	7.548	0.951113	0.134268	-0.0723115	6.16315	7.46795	6.84556	5.3268	9.27413	7.99359	5.95135	8.61577	5.21639	6.29145	8.14462	11.0655
sp|Q969S9|RRF2M_HUMAN	GFM2	Ribosome-releasing factor 2, mitochondrial OS=Homo sapiens OX=9606 GN=GFM2 PE=1 SV=1	5	0.708901	7.096	7.461	0.951079	0.149414	-0.072363	4.95979	6.88869	7.24075	9.1149	7.12722	7.24439	5.20968	8.08486	7.17384	10.7894	6.24152	7.26555
sp|P08758|ANXA5_HUMAN	ANXA5	Annexin A5 OS=Homo sapiens OX=9606 GN=ANXA5 PE=1 SV=2	1	0.635369	6.797	7.147	0.951028	0.196974	-0.0724397	5.02439	6.62657	5.92291	7.57146	8.46436	7.16935	5.24705	7.54761	6.43901	8.79812	6.7992	8.04948
sp|Q9Y5S9|RBM8A_HUMAN	RBM8A	RNA-binding protein 8A OS=Homo sapiens OX=9606 GN=RBM8A PE=1 SV=1	8	0.70659	6.544	6.881	0.951025	0.150833	-0.0724455	5.38746	7.253	4.79992	5.79538	8.75234	7.27575	5.68115	8.10278	4.54978	6.86929	7.40722	8.67659
sp|Q15120|PDK3_HUMAN	PDK3	[Pyruvate dehydrogenase (acetyl-transferring)] kinase isozyme 3, mitochondrial OS=Homo sapiens OX=9606 GN=PDK3 PE=1 SV=1	7	0.840243	7.433	7.816	0.950998	0.0755951	-0.0724859	4.46292	5.28994	9.4804	12.6821	6.55914	6.12171	4.52411	6.07167	9.32705	13.6783	5.62956	7.66575
sp|Q7Z2W9|RM21_HUMAN	MRPL21	39S ribosomal protein L21, mitochondrial OS=Homo sapiens OX=9606 GN=MRPL21 PE=1 SV=2	6	0.866446	7.529	7.917	0.950992	0.0622585	-0.0724956	3.5834	5.3326	10.1628	13.702	6.6443	5.74839	3.79022	5.93388	10.4502	14.7877	5.15185	7.38972
sp|Q96GD4|AURKB_HUMAN	AURKB	Aurora kinase B OS=Homo sapiens OX=9606 GN=AURKB PE=1 SV=3	14	0.506043	6.576	6.915	0.950976	0.295813	-0.072519	5.88572	7.058	5.6331	6.57844	7.55259	6.7462	5.82414	8.06934	5.77594	7.59572	6.74439	7.47971
sp|Q96GC5|RM48_HUMAN	MRPL48	39S ribosomal protein L48, mitochondrial OS=Homo sapiens OX=9606 GN=MRPL48 PE=1 SV=2	7	0.895896	7.532	7.921	0.95089	0.0477424	-0.0726496	3.34051	4.2966	10.8082	15.8338	6.04802	4.86235	3.71034	4.87037	11.8773	16.7205	4.52122	5.82899
sp|P38117|ETFB_HUMAN	ETFB	Electron transfer flavoprotein subunit beta OS=Homo sapiens OX=9606 GN=ETFB PE=1 SV=3	43	0.917257	7.647	8.042	0.950883	0.037509	-0.0726605	2.34442	4.03736	12.3139	17.9905	5.22096	3.97236	2.48	4.29075	12.9999	19.4205	3.92878	5.13404
sp|Q96A35|RM24_HUMAN	MRPL24	39S ribosomal protein L24, mitochondrial OS=Homo sapiens OX=9606 GN=MRPL24 PE=1 SV=1	11	0.918475	7.702	8.1	0.950864	0.0369327	-0.0726888	3.24253	3.56998	11.8819	18.284	5.20442	4.03073	3.14881	4.27692	12.9482	20.267	3.45398	4.50781
sp|Q09028|RBBP4_HUMAN	RBBP4	Histone-binding protein RBBP4 OS=Homo sapiens OX=9606 GN=RBBP4 PE=1 SV=3	3	0.755064	6.386	6.716	0.950864	0.122016	-0.0726897	6.28618	6.60944	4.31222	4.73582	7.05758	9.31534	4.76476	8.22166	4.92421	6.26287	6.92703	9.19713
sp|P61019|RAB2A_HUMAN	RAB2A	Ras-related protein Rab-2A OS=Homo sapiens OX=9606 GN=RAB2A PE=1 SV=1	16	0.652578	7.507	7.895	0.950855	0.185368	-0.0727028	6.76921	7.7691	5.8473	6.59476	9.86841	8.19098	7.12108	8.8653	5.81163	7.01881	8.88509	9.66813
sp|O43760|SNG2_HUMAN	SYNGR2	Synaptogyrin-2 OS=Homo sapiens OX=9606 GN=SYNGR2 PE=1 SV=1	1	0.504839	6.752	7.101	0.950852	0.296847	-0.0727073	7.1491	6.40628	5.9546	5.88285	7.60768	7.51154	6.70995	7.69312	6.11797	5.98422	7.81322	8.28764
sp|Q6XZF7|DNMBP_HUMAN	DNMBP	Dynamin-binding protein OS=Homo sapiens OX=9606 GN=DNMBP PE=1 SV=1	1	0.706843	7.018	7.381	0.95082	0.150677	-0.0727563	5.14532	7.3671	5.63034	5.96225	10.1666	7.83637	5.87153	8.03066	5.64194	7.41456	8.7357	8.59328
sp|O43663-4|PRC1-4_HUMAN	PRC1	Isoform of O43663, Isoform 4 of Protein regulator of cytokinesis 1 OS=Homo sapiens OX=9606 GN=PRC1 PE=1 SV=2	18	0.640305	6.724	7.072	0.950792	0.193613	-0.0727986	6.78255	8.0975	4.81675	6.12402	8.17607	6.34463	6.93216	8.99817	5.16127	7.29621	6.78252	7.262
sp|O95251|KAT7_HUMAN	KAT7	Histone acetyltransferase KAT7 OS=Homo sapiens OX=9606 GN=KAT7 PE=1 SV=1	4	0.644983	6.752	7.102	0.950718	0.190452	-0.0729105	5.95226	7.13371	4.88801	6.2687	8.64413	7.62756	5.52241	8.01859	5.76426	7.48111	7.26762	8.55905
sp|Q9P031|TAP26_HUMAN	CCDC59	Thyroid transcription factor 1-associated protein 26 OS=Homo sapiens OX=9606 GN=CCDC59 PE=1 SV=2	8	0.673276	6.557	6.897	0.950703	0.171807	-0.0729331	5.58651	8.27086	4.95209	5.90245	7.56349	7.06412	6.17987	8.85352	4.75752	6.53669	7.05946	7.99621
sp|P52815|RM12_HUMAN	MRPL12	39S ribosomal protein L12, mitochondrial OS=Homo sapiens OX=9606 GN=MRPL12 PE=1 SV=2	12	0.896523	7.517	7.907	0.950677	0.0474386	-0.0729734	3.58271	4.61447	11.0069	15.2674	6.06139	4.57005	4.33284	4.87854	10.3376	18.0379	4.67342	5.17928
sp|Q9BXS6|NUSAP_HUMAN	NUSAP1	Nucleolar and spindle-associated protein 1 OS=Homo sapiens OX=9606 GN=NUSAP1 PE=1 SV=1	3	0.733247	6.773	7.125	0.950596	0.13475	-0.073095	6.07056	9.37725	4.53818	5.95099	7.49721	7.20557	5.86257	10.4953	5.28666	7.21856	6.69576	7.19088
sp|Q96JM3|CHAP1_HUMAN	CHAMP1	Chromosome alignment-maintaining phosphoprotein 1 OS=Homo sapiens OX=9606 GN=CHAMP1 PE=1 SV=2	3	0.650402	6.939	7.3	0.950548	0.186818	-0.0731687	6.12803	6.99233	5.51714	6.38364	8.87209	7.73781	5.69626	8.69191	5.3661	8.04057	7.38535	8.61859
sp|Q9BUJ2|HNRL1_HUMAN	HNRNPUL1	Heterogeneous nuclear ribonucleoprotein U-like protein 1 OS=Homo sapiens OX=9606 GN=HNRNPUL1 PE=1 SV=2	15	0.675276	6.839	7.195	0.950521	0.170519	-0.0732093	5.34791	7.32702	5.16354	6.5397	9.08773	7.57015	5.60784	8.14595	5.63048	7.64511	7.12046	9.01911
sp|O15357|SHIP2_HUMAN	INPPL1	Phosphatidylinositol 3,4,5-trisphosphate 5-phosphatase 2 OS=Homo sapiens OX=9606 GN=INPPL1 PE=1 SV=2	1	0.789848	7.433	7.82	0.950512	0.102456	-0.073224	5.42412	6.26898	5.31216	9.26441	9.51712	8.81084	8.4352	11.0483	3.82305	9.66484	4.90051	9.05028
sp|Q9BT78|CSN4_HUMAN	COPS4	COP9 signalosome complex subunit 4 OS=Homo sapiens OX=9606 GN=COPS4 PE=1 SV=1	4	0.580826	6.981	7.345	0.950442	0.235954	-0.0733288	6.11102	7.02695	5.58015	7.52399	7.58781	8.05802	5.88086	8.77179	6.02372	7.78688	7.08245	8.52326
sp|O15382|BCAT2_HUMAN	BCAT2	Branched-chain-amino-acid aminotransferase, mitochondrial OS=Homo sapiens OX=9606 GN=BCAT2 PE=1 SV=2	30	0.889477	7.376	7.761	0.950393	0.0508653	-0.0734039	3.38446	4.69817	10.157	14.9038	6.18727	4.92339	3.59544	5.00796	10.8527	16.5261	4.98381	5.59809
sp|O94906|PRP6_HUMAN	PRPF6	Pre-mRNA-processing factor 6 OS=Homo sapiens OX=9606 GN=PRPF6 PE=1 SV=1	5	0.600953	6.858	7.216	0.950388	0.221159	-0.0734114	5.89555	6.92699	5.32515	7.34553	8.61775	7.03508	5.90754	7.81356	5.77015	8.55817	7.24103	8.00803
sp|Q2TAA2|IAH1_HUMAN	IAH1	Isoamyl acetate-hydrolyzing esterase 1 homolog OS=Homo sapiens OX=9606 GN=IAH1 PE=1 SV=1	2	0.752265	6.949	7.312	0.950356	0.123629	-0.0734607	4.77783	6.05794	8.13683	10.7173	5.62104	6.38591	5.05261	7.7792	7.19318	10.1918	6.7131	6.94207
sp|Q9UBQ7|GRHPR_HUMAN	GRHPR	Glyoxylate reductase/hydroxypyruvate reductase OS=Homo sapiens OX=9606 GN=GRHPR PE=1 SV=1	1	0.920943	7.656	8.056	0.950348	0.0357672	-0.0734729	3.01312	5.00215	9.34341	18.4929	5.53911	4.54817	0.813187	5.09952	11.1065	22.2472	4.14593	4.92297
sp|Q96KP4|CNDP2_HUMAN	CNDP2	Cytosolic non-specific dipeptidase OS=Homo sapiens OX=9606 GN=CNDP2 PE=1 SV=2	4	0.582417	6.911	7.274	0.950096	0.234766	-0.0738544	5.88082	6.64843	6.74351	6.50056	8.35125	7.33946	5.37192	6.75382	6.57325	8.69334	7.5265	8.72748
sp|Q04759|KPCT_HUMAN	PRKCQ	Protein kinase C theta type OS=Homo sapiens OX=9606 GN=PRKCQ PE=1 SV=3	12	0.587153	7.365	7.752	0.950077	0.231249	-0.073883	5.67552	6.99074	6.93988	7.79535	8.27656	8.51222	5.80081	8.11601	6.734	8.66159	7.73631	9.46489
sp|P68400|CSK21_HUMAN	CSNK2A1	Casein kinase II subunit alpha OS=Homo sapiens OX=9606 GN=CSNK2A1 PE=1 SV=1	20	0.590207	7.02	7.389	0.950061	0.228996	-0.0739081	5.54135	7.04938	6.93712	8.33731	7.4138	6.84193	5.70275	7.86551	6.74081	9.53648	6.61467	7.87229
sp|Q8TAT6|NPL4_HUMAN	NPLOC4	Nuclear protein localization protein 4 homolog OS=Homo sapiens OX=9606 GN=NPLOC4 PE=1 SV=3	14	0.642799	7.036	7.406	0.950041	0.191925	-0.0739391	6.13089	7.76232	5.27117	6.43914	8.86216	7.74803	6.3889	8.59774	5.28244	7.60883	7.64711	8.91033
sp|P23526|SAHH_HUMAN	AHCY	Adenosylhomocysteinase OS=Homo sapiens OX=9606 GN=AHCY PE=1 SV=4	5	0.654784	7.12	7.495	0.949967	0.183902	-0.0740512	5.37052	6.7782	5.82768	8.2624	8.86344	7.61482	5.40127	8.57644	6.54508	9.22916	6.91515	8.30128
sp|P52849|NDST2_HUMAN	NDST2	Bifunctional heparan sulfate N-deacetylase/N-sulfotransferase 2 OS=Homo sapiens OX=9606 GN=NDST2 PE=1 SV=1	3	0.526418	7.232	7.613	0.949954	0.278669	-0.0740704	6.57234	6.79089	6.99642	7.22904	8.05544	7.74875	6.34239	8.20587	5.80085	8.00559	8.13989	9.18239
sp|Q9NX24|NHP2_HUMAN	NHP2	H/ACA ribonucleoprotein complex subunit 2 OS=Homo sapiens OX=9606 GN=NHP2 PE=1 SV=1	7	0.750334	6.242	6.571	0.949932	0.124745	-0.0741046	5.67695	6.89221	3.90006	5.00104	9.79972	6.17937	5.93296	7.70234	4.55318	5.6771	8.21387	7.3486
sp|P11802|CDK4_HUMAN	CDK4	Cyclin-dependent kinase 4 OS=Homo sapiens OX=9606 GN=CDK4 PE=1 SV=2	7	0.61236	6.618	6.967	0.949907	0.212993	-0.0741423	5.40367	6.82818	5.49646	6.47874	7.95083	7.5474	5.39396	7.56918	5.50349	7.3055	7.44797	8.58249
sp|P78345|RPP38_HUMAN	RPP38	Ribonuclease P protein subunit p38 OS=Homo sapiens OX=9606 GN=RPP38 PE=1 SV=2	2	0.661475	6.629	6.979	0.94985	0.179487	-0.0742291	5.84056	6.7142	5.10868	6.00134	9.30429	6.80478	6.2236	7.85744	4.85702	7.81715	7.90583	7.21059
sp|P51553|IDH3G_HUMAN	IDH3G	Isocitrate dehydrogenase [NAD] subunit gamma, mitochondrial OS=Homo sapiens OX=9606 GN=IDH3G PE=1 SV=1	6	0.829893	7.251	7.634	0.94983	0.0809779	-0.0742592	4.26034	5.90535	8.78109	11.8281	6.8105	5.92092	4.85524	6.10592	8.99976	13.7267	5.78429	6.33085
sp|Q01484|ANK2_HUMAN	ANK2	Ankyrin-2 OS=Homo sapiens OX=9606 GN=ANK2 PE=1 SV=4	2	0.862439	7.287	7.672	0.949818	0.0642716	-0.0742777	4.23641	4.7907	9.28147	13.2554	6.73427	5.42613	4.41265	5.90126	8.51516	15.4237	5.46196	6.31707
sp|Q13362|2A5G_HUMAN	PPP2R5C	Serine/threonine-protein phosphatase 2A 56 kDa regulatory subunit gamma isoform OS=Homo sapiens OX=9606 GN=PPP2R5C PE=1 SV=3	1	0.68962	7.265	7.649	0.949797	0.16139	-0.0743084	4.42599	7.10907	6.82921	9.50668	8.36947	7.35122	6.09721	8.0969	5.42808	9.04347	8.91475	8.31113
sp|Q6P9F7|LRC8B_HUMAN	LRRC8B	Volume-regulated anion channel subunit LRRC8B OS=Homo sapiens OX=9606 GN=LRRC8B PE=1 SV=2	3	0.509847	7.451	7.845	0.949777	0.29256	-0.0743394	5.80634	7.47737	7.87215	8.49926	8.40815	6.64296	6.34093	7.94569	7.54878	9.11425	7.63308	8.49013
sp|P51151|RAB9A_HUMAN	RAB9A	Ras-related protein Rab-9A OS=Homo sapiens OX=9606 GN=RAB9A PE=1 SV=1	5	0.623433	7.183	7.563	0.949755	0.20521	-0.0743721	6.13923	7.28172	6.2919	6.48426	8.97801	7.92218	6.37925	8.08749	5.74865	7.56248	7.64839	9.95347
sp|Q9Y282|ERGI3_HUMAN	ERGIC3	Endoplasmic reticulum-Golgi intermediate compartment protein 3 OS=Homo sapiens OX=9606 GN=ERGIC3 PE=1 SV=1	22	0.575136	7.522	7.92	0.949747	0.240229	-0.0743841	6.48162	7.76791	6.02711	7.24456	9.3743	8.2372	7.14289	9.18025	6.11064	7.91298	8.14073	9.03295
sp|Q8TBA6|GOGA5_HUMAN	GOLGA5	Golgin subfamily A member 5 OS=Homo sapiens OX=9606 GN=GOLGA5 PE=1 SV=3	36	0.540197	7.401	7.793	0.949698	0.267448	-0.0744586	5.995	6.89467	6.98708	8.01558	8.98718	7.52351	6.04006	8.27504	6.93581	9.12461	8.0545	8.32731
sp|Q9BZQ8|NIBA1_HUMAN	NIBAN1	Protein Niban 1 OS=Homo sapiens OX=9606 GN=NIBAN1 PE=1 SV=1	7	0.637525	7.08	7.455	0.949698	0.195503	-0.074459	5.31358	7.59417	6.3544	7.6407	7.80055	7.77812	4.98868	8.13317	6.30671	8.53	7.46281	9.31047
sp|Q9Y2L1|RRP44_HUMAN	DIS3	Exosome complex exonuclease RRP44 OS=Homo sapiens OX=9606 GN=DIS3 PE=1 SV=2	6	0.684581	6.588	6.937	0.94969	0.164575	-0.0744713	5.806	7.45729	4.9275	5.46857	8.3104	7.56092	5.88057	8.08836	4.67795	6.68748	7.44627	8.83927
sp|Q9BTY2|FUCO2_HUMAN	FUCA2	Plasma alpha-L-fucosidase OS=Homo sapiens OX=9606 GN=FUCA2 PE=1 SV=2	11	0.701129	7.378	7.769	0.949672	0.154202	-0.0744991	4.41037	7.82057	6.89597	8.01452	8.98159	8.14449	4.57727	8.77933	7.00136	8.77816	7.75812	9.7218
sp|Q14789-4|GOGB1-4_HUMAN	GOLGB1	Isoform of Q14789, Isoform 4 of Golgin subfamily B member 1 OS=Homo sapiens OX=9606 GN=GOLGB1 PE=1 SV=2	127	0.633429	7.471	7.867	0.949663	0.198302	-0.0745122	5.37759	6.66741	7.60461	9.15781	9.0969	6.92328	5.78714	8.0149	7.54314	9.83278	7.67577	8.34938
sp|Q8NHQ9|DDX55_HUMAN	DDX55	ATP-dependent RNA helicase DDX55 OS=Homo sapiens OX=9606 GN=DDX55 PE=1 SV=3	4	0.678544	6.521	6.867	0.949614	0.168422	-0.0745867	6.01574	7.25507	4.83003	5.84408	7.45282	7.72637	5.993	8.86944	4.29311	6.50782	7.72606	7.81143
sp|Q96I99|SUCB2_HUMAN	SUCLG2	Succinate--CoA ligase [GDP-forming] subunit beta, mitochondrial OS=Homo sapiens OX=9606 GN=SUCLG2 PE=1 SV=2	36	0.880426	7.453	7.849	0.949548	0.0553071	-0.0746876	3.60336	5.07906	10.0087	14.6843	6.05533	5.28784	3.54678	5.46953	10.7459	16.1024	4.98134	6.24873
sp|Q9UBM1|PEMT_HUMAN	PEMT	Phosphatidylethanolamine N-methyltransferase OS=Homo sapiens OX=9606 GN=PEMT PE=1 SV=4	3	0.511384	7.126	7.506	0.949374	0.291253	-0.0749518	6.13278	7.2653	6.03333	7.54092	7.83871	7.94343	6.45599	8.53928	6.01163	8.08274	7.4283	8.51762
sp|Q16769|QPCT_HUMAN	QPCT	Glutaminyl-peptide cyclotransferase OS=Homo sapiens OX=9606 GN=QPCT PE=1 SV=1	1	0.643839	7.16	7.542	0.94935	0.191223	-0.0749876	5.03823	8.49058	6.57653	7.53912	8.36915	6.94449	4.86122	8.46764	6.74203	8.14791	8.36925	8.66284
sp|Q9Y570|PPME1_HUMAN	PPME1	Protein phosphatase methylesterase 1 OS=Homo sapiens OX=9606 GN=PPME1 PE=1 SV=3	2	0.632224	7.122	7.502	0.949347	0.199129	-0.0749928	5.15692	7.60645	5.964	7.93403	8.4789	7.59069	5.78536	8.44251	6.0625	9.13932	7.12532	8.45772
sp|P16152|CBR1_HUMAN	CBR1	Carbonyl reductase [NADPH] 1 OS=Homo sapiens OX=9606 GN=CBR1 PE=1 SV=3	4	0.678661	6.891	7.259	0.949304	0.168347	-0.0750575	5.88405	6.51763	6.87958	8.93901	7.08028	6.04535	5.09001	7.44599	7.64576	10.3351	6.02491	7.01108
sp|Q9BYC9|RM20_HUMAN	MRPL20	39S ribosomal protein L20, mitochondrial OS=Homo sapiens OX=9606 GN=MRPL20 PE=1 SV=1	5	0.82329	7.246	7.633	0.949299	0.0844472	-0.0750654	4.56356	5.2901	8.62769	12.1993	6.72026	6.07554	4.75785	6.46931	8.81267	13.1016	5.36897	7.2856
sp|Q13310|PABP4_HUMAN	PABPC4	Polyadenylate-binding protein 4 OS=Homo sapiens OX=9606 GN=PABPC4 PE=1 SV=1	58	0.642691	7.103	7.483	0.949218	0.191998	-0.0751883	5.40016	8.20086	5.77873	7.31768	8.54721	7.37416	5.59705	9.04201	6.1325	8.44943	6.89119	8.78308
sp|Q9HC36|MRM3_HUMAN	MRM3	rRNA methyltransferase 3, mitochondrial OS=Homo sapiens OX=9606 GN=MRM3 PE=1 SV=2	7	0.865465	7.323	7.715	0.94919	0.0627505	-0.0752314	4.33424	4.54282	9.9879	13.7736	6.10692	5.19403	4.15096	5.38671	10.0805	14.8135	5.62402	6.23226
sp|P50150|GBG4_HUMAN	GNG4	Guanine nucleotide-binding protein G(I)/G(S)/G(O) subunit gamma-4 OS=Homo sapiens OX=9606 GN=GNG4 PE=1 SV=1	1	0.522675	6.461	6.807	0.94917	0.281768	-0.0752616	5.41057	6.55214	5.30227	6.93366	8.0397	6.5264	6.56109	5.51907	6.79373	7.65544	7.55526	6.76029
sp|P30260|CDC27_HUMAN	CDC27	Cell division cycle protein 27 homolog OS=Homo sapiens OX=9606 GN=CDC27 PE=1 SV=2	6	0.622943	7.002	7.377	0.949166	0.205552	-0.0752672	5.13553	6.76798	6.21949	8.18108	8.31524	7.39115	5.72148	8.14493	5.75608	8.88317	7.49772	8.26097
sp|O00522|KRIT1_HUMAN	KRIT1	Krev interaction trapped protein 1 OS=Homo sapiens OX=9606 GN=KRIT1 PE=1 SV=2	1	0.634246	7.335	7.728	0.949146	0.197742	-0.0752981	6.06216	5.89004	7.27797	8.74929	8.70201	7.33015	7.06428	7.6917	5.77316	8.46842	7.11602	10.2528
sp|Q9Y3D3|RT16_HUMAN	MRPS16	28S ribosomal protein S16, mitochondrial OS=Homo sapiens OX=9606 GN=MRPS16 PE=1 SV=1	7	0.884747	7.55	7.955	0.949089	0.0531809	-0.0753853	3.96417	4.61851	10.5147	15.2352	5.97382	4.99233	3.7051	5.00751	11.0898	16.6782	5.05575	6.19303
sp|Q9H910|JUPI2_HUMAN	JPT2	Jupiter microtubule associated homolog 2 OS=Homo sapiens OX=9606 GN=JPT2 PE=1 SV=1	8	0.659511	6.338	6.678	0.949087	0.180778	-0.0753884	5.77313	6.74454	4.48038	5.86225	7.70482	7.46059	4.66504	7.68162	5.34851	7.21516	6.93813	8.21996
sp|Q9GZR7|DDX24_HUMAN	DDX24	ATP-dependent RNA helicase DDX24 OS=Homo sapiens OX=9606 GN=DDX24 PE=1 SV=1	8	0.604202	7.046	7.424	0.949084	0.218818	-0.0753922	5.25368	7.11816	6.12792	7.10491	9.39319	7.27567	5.65409	7.79001	6.72345	8.30202	8.01324	8.06055
sp|Q9Y276|BCS1_HUMAN	BCS1L	Mitochondrial chaperone BCS1 OS=Homo sapiens OX=9606 GN=BCS1L PE=1 SV=1	15	0.805281	7.397	7.794	0.949063	0.0940525	-0.0754237	4.77812	5.92314	8.0563	11.9959	7.3594	6.27028	4.95719	6.6675	8.87588	13.0294	5.85408	7.38118
sp|P61221|ABCE1_HUMAN	ABCE1	ATP-binding cassette sub-family E member 1 OS=Homo sapiens OX=9606 GN=ABCE1 PE=1 SV=1	15	0.575014	6.761	7.124	0.949045	0.240322	-0.0754509	6.11337	7.48506	5.30248	6.40682	8.10736	7.1534	5.9706	8.35322	5.62686	7.57766	6.98134	8.23138
sp|Q9BWU0|NADAP_HUMAN	SLC4A1AP	Kanadaptin OS=Homo sapiens OX=9606 GN=SLC4A1AP PE=1 SV=1	2	0.745293	6.044	6.369	0.948972	0.127673	-0.0755632	6.70782	6.48055	3.49645	4.40579	8.38693	6.78898	6.53407	6.98965	3.85754	5.18689	7.98515	7.65826
sp|Q15185|TEBP_HUMAN	PTGES3	Prostaglandin E synthase 3 OS=Homo sapiens OX=9606 GN=PTGES3 PE=1 SV=1	9	0.596592	6.749	7.112	0.94896	0.224323	-0.0755816	5.94326	7.17527	4.97995	7.0128	7.28311	8.09872	6.09201	8.01061	5.4372	7.79908	6.84339	8.48952
sp|Q9NRA2|S17A5_HUMAN	SLC17A5	Sialin OS=Homo sapiens OX=9606 GN=SLC17A5 PE=1 SV=2	1	0.633213	7.471	7.873	0.948939	0.19845	-0.0756121	5.94574	7.9576	7.15537	8.324	7.87526	7.56704	5.77087	7.447	7.22636	11.1258	7.40568	8.26226
sp|Q9BW92|SYTM_HUMAN	TARS2	Threonine--tRNA ligase, mitochondrial OS=Homo sapiens OX=9606 GN=TARS2 PE=1 SV=1	21	0.853101	7.301	7.694	0.948921	0.0689995	-0.0756397	4.17001	5.32691	9.30256	13.0748	6.47532	5.45491	4.30774	5.72872	9.892	14.4538	5.3514	6.42769
sp|Q8WU79|SMAP2_HUMAN	SMAP2	Stromal membrane-associated protein 2 OS=Homo sapiens OX=9606 GN=SMAP2 PE=1 SV=1	1	0.780463	6.947	7.322	0.948784	0.107648	-0.0758477	4.59713	6.46057	6.30403	9.79902	7.79881	6.71979	4.79326	5.79581	6.66449	12.4137	7.80974	6.45595
sp|Q9GZL7|WDR12_HUMAN	WDR12	Ribosome biogenesis protein WDR12 OS=Homo sapiens OX=9606 GN=WDR12 PE=1 SV=2	8	0.728085	6.701	7.063	0.948747	0.137818	-0.0759047	5.72814	6.67282	4.65286	5.53594	10.4349	7.18078	5.98778	7.69534	5.00842	6.73238	8.42852	8.52618
sp|O75052|CAPON_HUMAN	NOS1AP	Carboxyl-terminal PDZ ligand of neuronal nitric oxide synthase protein OS=Homo sapiens OX=9606 GN=NOS1AP PE=1 SV=3	1	0.68743	7.434	7.838	0.948456	0.162772	-0.0763469	4.51447	8.63441	7.62172	9.01207	7.82168	6.99838	6.1545	6.33074	7.29424	10.6018	7.26153	9.38773
sp|Q53H82|LACB2_HUMAN	LACTB2	Endoribonuclease LACTB2 OS=Homo sapiens OX=9606 GN=LACTB2 PE=1 SV=2	7	0.737041	7.374	7.775	0.948424	0.132508	-0.0763953	4.36118	6.7561	8.07731	9.92402	8.33468	6.78885	4.29318	8.0029	8.34719	10.9176	7.12236	7.9689
sp|Q99595|TI17A_HUMAN	TIMM17A	Mitochondrial import inner membrane translocase subunit Tim17-A OS=Homo sapiens OX=9606 GN=TIMM17A PE=1 SV=1	1	0.936539	7.986	8.421	0.948343	0.0284741	-0.0765185	2.23159	2.76337	12.756	23.6324	3.77208	2.75943	2.38416	3.46269	15.245	25.4211	1.83311	2.18042
sp|Q8WVI0|SMIM4_HUMAN	SMIM4	Small integral membrane protein 4 OS=Homo sapiens OX=9606 GN=SMIM4 PE=1 SV=2	2	0.797976	7.71	8.13	0.948339	0.0980102	-0.0765245	5.45633	5.89489	8.93111	12.1245	7.56188	6.29234	5.01826	7.06102	9.4854	13.5061	6.53077	7.17894
sp|Q96SB4|SRPK1_HUMAN	SRPK1	SRSF protein kinase 1 OS=Homo sapiens OX=9606 GN=SRPK1 PE=1 SV=2	18	0.558912	6.838	7.211	0.948273	0.252657	-0.0766249	5.6974	7.14066	5.62759	7.05624	8.12757	7.37673	5.74169	8.23571	6.0138	8.20341	6.9262	8.14764
tr|G3V325|G3V325_HUMAN	ATP5MF-PTCD1	ATP5MF-PTCD1 readthrough, ATP5MF-PTCD1 readthrough OS=Homo sapiens OX=9606 GN=ATP5MF-PTCD1 PE=4 SV=1	4	0.856961	7.404	7.808	0.948258	0.0670389	-0.0766482	4.18756	5.16491	8.80199	14.0823	7.37989	4.80767	5.06923	6.12258	9.38899	15.0187	5.53733	5.71081
sp|Q9UQE7|SMC3_HUMAN	SMC3	Structural maintenance of chromosomes protein 3 OS=Homo sapiens OX=9606 GN=SMC3 PE=1 SV=2	14	0.63862	6.744	7.112	0.948256	0.194757	-0.0766508	5.5502	7.67997	5.22371	6.06686	8.21576	7.72891	5.9515	8.14184	5.18383	7.22792	7.36531	8.79884
sp|Q13084|RM28_HUMAN	MRPL28	39S ribosomal protein L28, mitochondrial OS=Homo sapiens OX=9606 GN=MRPL28 PE=1 SV=4	10	0.894525	7.568	7.981	0.948252	0.0484075	-0.0766574	3.8201	4.1751	10.9757	16.1498	5.79312	4.49265	3.89354	5.08315	11.3567	17.8416	4.2489	5.46463
sp|P62191|PRS4_HUMAN	PSMC1	26S proteasome regulatory subunit 4 OS=Homo sapiens OX=9606 GN=PSMC1 PE=1 SV=1	36	0.649957	6.98	7.361	0.948241	0.187115	-0.0766747	5.91435	7.39581	5.55726	6.27905	8.60931	8.12706	5.65444	8.133	5.62343	7.26362	7.8405	9.65177
sp|Q15061|WDR43_HUMAN	WDR43	WD repeat-containing protein 43 OS=Homo sapiens OX=9606 GN=WDR43 PE=1 SV=3	11	0.686573	6.704	7.07	0.948232	0.163313	-0.0766881	5.37534	7.02636	5.03912	6.18727	10.0864	6.50974	6.13758	8.11079	5.26684	7.06053	8.03689	7.80905
sp|P41227|NAA10_HUMAN	NAA10	N-alpha-acetyltransferase 10 OS=Homo sapiens OX=9606 GN=NAA10 PE=1 SV=1	8	0.56378	6.775	7.145	0.948216	0.24889	-0.0767131	5.55578	6.88849	5.94739	7.3179	7.92022	7.01739	5.35841	7.7496	6.15006	8.60704	6.91316	8.09371
sp|O00754|MA2B1_HUMAN	MAN2B1	Lysosomal alpha-mannosidase OS=Homo sapiens OX=9606 GN=MAN2B1 PE=1 SV=3	16	0.732316	7.383	7.787	0.948119	0.135301	-0.0768605	4.02596	7.88009	6.8429	7.84533	9.64701	8.05826	4.28537	9.02534	6.74792	8.19773	8.09258	10.3706
sp|Q9BTD8|RBM42_HUMAN	RBM42	RNA-binding protein 42 OS=Homo sapiens OX=9606 GN=RBM42 PE=1 SV=1	6	0.584802	6.718	7.086	0.948067	0.232991	-0.0769397	6.18278	7.25841	5.02785	6.15544	8.64151	7.04327	5.93806	8.17022	5.71669	7.7618	7.43574	7.49074
sp|P41223|BUD31_HUMAN	BUD31	Protein BUD31 homolog OS=Homo sapiens OX=9606 GN=BUD31 PE=1 SV=2	1	0.693477	6.626	6.989	0.948061	0.158968	-0.0769478	6.41603	6.2973	6.35454	5.12123	8.10373	7.46358	5.91263	7.78556	3.97153	7.09755	7.53001	9.63645
sp|P28838|AMPL_HUMAN	LAP3	Cytosol aminopeptidase OS=Homo sapiens OX=9606 GN=LAP3 PE=1 SV=3	19	0.85922	7.428	7.835	0.948054	0.0658956	-0.0769595	3.76652	5.40673	9.47214	13.7935	6.74141	5.38964	4.08648	5.67237	9.87496	15.1419	5.41183	6.82483
sp|Q9C037|TRIM4_HUMAN	TRIM4	E3 ubiquitin-protein ligase TRIM4 OS=Homo sapiens OX=9606 GN=TRIM4 PE=1 SV=2	3	0.601472	7.384	7.789	0.948004	0.220785	-0.0770356	6.4971	6.75806	6.83743	6.59894	8.94421	8.67076	7.3752	7.64546	5.6921	7.64104	8.1631	10.2197
sp|O60684|IMA7_HUMAN	KPNA6	Importin subunit alpha-7 OS=Homo sapiens OX=9606 GN=KPNA6 PE=1 SV=1	3	0.661203	6.963	7.345	0.947992	0.179665	-0.0770535	4.66115	6.92432	5.94061	7.97368	8.31368	7.96723	5.05406	8.42937	6.35812	8.75994	6.87901	8.58651
sp|O75643|U520_HUMAN	SNRNP200	U5 small nuclear ribonucleoprotein 200 kDa helicase OS=Homo sapiens OX=9606 GN=SNRNP200 PE=1 SV=2	46	0.639214	6.637	7.002	0.947872	0.194354	-0.0772358	5.69878	7.35665	4.91591	5.98023	8.45253	7.41831	5.67096	8.11939	5.2801	7.21501	7.20028	8.52587
sp|Q6NVY1|HIBCH_HUMAN	HIBCH	3-hydroxyisobutyryl-CoA hydrolase, mitochondrial OS=Homo sapiens OX=9606 GN=HIBCH PE=1 SV=2	9	0.858076	7.397	7.804	0.947847	0.0664742	-0.0772735	3.7013	5.34253	9.78293	13.5134	6.60887	5.43003	3.859	5.96071	10.3285	14.7967	5.2521	6.62499
sp|P11177|ODPB_HUMAN	PDHB	Pyruvate dehydrogenase E1 component subunit beta, mitochondrial OS=Homo sapiens OX=9606 GN=PDHB PE=1 SV=3	32	0.894459	7.48	7.892	0.947795	0.0484396	-0.0773527	3.06581	4.32919	10.9554	15.8612	6.20911	4.45806	3.20974	5.12388	11.5415	17.4833	4.46563	5.52619
sp|Q14694|UBP10_HUMAN	USP10	Ubiquitin carboxyl-terminal hydrolase 10 OS=Homo sapiens OX=9606 GN=USP10 PE=1 SV=2	12	0.555563	6.962	7.346	0.947727	0.255267	-0.0774571	5.48807	7.56578	5.88629	7.25646	8.16587	7.40776	5.98043	8.46634	6.00696	7.94708	7.23159	8.44545
sp|Q9BRT6|LLPH_HUMAN	LLPH	Protein LLP homolog OS=Homo sapiens OX=9606 GN=LLPH PE=1 SV=1	3	0.572425	6.78	7.154	0.947722	0.242281	-0.0774648	5.7301	6.97927	5.39708	6.80778	7.99609	7.77055	6.23836	7.79791	5.30854	8.08305	7.22124	8.27435
sp|P62318|SMD3_HUMAN	SNRPD3	Small nuclear ribonucleoprotein Sm D3 OS=Homo sapiens OX=9606 GN=SNRPD3 PE=1 SV=1	7	0.706699	6.706	7.076	0.947711	0.150766	-0.0774816	4.70326	7.69542	5.30411	6.01475	9.1375	7.37967	4.72345	8.61538	5.60542	6.97648	7.69412	8.83889
sp|Q9NP81|SYSM_HUMAN	SARS2	Serine--tRNA ligase, mitochondrial OS=Homo sapiens OX=9606 GN=SARS2 PE=1 SV=1	29	0.884323	7.449	7.86	0.94771	0.0533891	-0.0774826	3.89814	4.48568	10.2666	15.4246	5.82897	4.79031	4.15331	5.03289	11.3128	16.503	4.57151	5.58456
sp|Q9HAF1|EAF6_HUMAN	MEAF6	Chromatin modification-related protein MEAF6 OS=Homo sapiens OX=9606 GN=MEAF6 PE=1 SV=1	4	0.687415	6.683	7.052	0.947674	0.162781	-0.0775366	5.5998	7.21141	4.87273	5.8416	8.75085	7.82399	5.81021	8.28687	4.59085	7.06847	7.74747	8.80619
sp|P14384|CBPM_HUMAN	CPM	Carboxypeptidase M OS=Homo sapiens OX=9606 GN=CPM PE=1 SV=2	5	0.663449	7.152	7.547	0.947661	0.178192	-0.0775565	4.74161	6.14126	8.09311	8.47735	7.80632	7.6539	5.62049	7.98248	7.2084	9.97665	6.02467	8.46986
sp|P84085|ARF5_HUMAN	ARF5	ADP-ribosylation factor 5 OS=Homo sapiens OX=9606 GN=ARF5 PE=1 SV=2	11	0.598461	7.371	7.779	0.947551	0.222964	-0.0777243	6.24611	6.6608	6.36873	7.59285	9.09732	8.25849	6.16124	7.94719	5.97555	8.28762	8.74381	9.55756
sp|P13489|RINI_HUMAN	RNH1	Ribonuclease inhibitor OS=Homo sapiens OX=9606 GN=RNH1 PE=1 SV=2	2	0.599128	6.968	7.354	0.947512	0.22248	-0.0777846	5.38649	7.38632	6.43931	8.09957	6.80811	7.68834	4.77775	8.42486	6.70964	8.6125	7.63324	7.96416
sp|Q9H857|NT5D2_HUMAN	NT5DC2	5'-nucleotidase domain-containing protein 2 OS=Homo sapiens OX=9606 GN=NT5DC2 PE=1 SV=1	10	0.869771	7.486	7.902	0.947355	0.0605951	-0.0780228	3.97431	4.84364	9.96047	14.7691	6.19739	5.17083	4.26147	5.72848	10.2037	15.8707	5.00894	6.33609
sp|Q9NSD9|SYFB_HUMAN	FARSB	Phenylalanine--tRNA ligase beta subunit OS=Homo sapiens OX=9606 GN=FARSB PE=1 SV=3	8	0.536007	6.763	7.139	0.947332	0.27083	-0.0780586	6.25525	7.05177	5.36592	6.61965	8.18999	7.09814	6.13853	8.16886	5.78612	7.72711	6.69344	8.32064
sp|P02766|TTHY_HUMAN	TTR	Transthyretin OS=Homo sapiens OX=9606 GN=TTR PE=1 SV=1	1	0.647657	7.104	7.499	0.947326	0.188655	-0.0780666	7.34369	6.99279	6.51784	5.78083	8.22468	7.76605	6.13295	8.67052	4.60314	7.52663	8.57757	9.48523
sp|Q96GZ6-9|S41A3-9_HUMAN	SLC41A3	Isoform of Q96GZ6, Isoform 9 of Solute carrier family 41 member 3 OS=Homo sapiens OX=9606 GN=SLC41A3 PE=4 SV=2	2	0.654142	7.552	7.972	0.947316	0.184328	-0.0780829	6.30267	8.26062	8.81077	6.77805	7.35346	7.80479	4.64011	7.92704	6.95985	8.72058	9.25314	10.3317
sp|Q13873|BMPR2_HUMAN	BMPR2	Bone morphogenetic protein receptor type-2 OS=Homo sapiens OX=9606 GN=BMPR2 PE=1 SV=2	1	0.668262	7.082	7.476	0.947298	0.175053	-0.0781097	4.74921	7.1262	6.15172	7.61199	9.36297	7.49052	6.41783	8.27468	5.58299	7.88213	6.78614	9.91188
sp|Q13243|SRSF5_HUMAN	SRSF5	Serine/arginine-rich splicing factor 5 OS=Homo sapiens OX=9606 GN=SRSF5 PE=1 SV=1	4	0.526484	6.951	7.338	0.947261	0.278615	-0.0781664	5.26015	7.8427	6.03	7.14341	8.501	6.92936	6.36606	7.97411	6.55273	8.4411	7.02528	7.66782
sp|Q5T4S7|UBR4_HUMAN	UBR4	E3 ubiquitin-protein ligase UBR4 OS=Homo sapiens OX=9606 GN=UBR4 PE=1 SV=1	1	0.725427	7.465	7.881	0.947215	0.139406	-0.0782364	4.55777	7.37834	7.95846	8.03834	7.41225	9.44618	4.2591	8.01622	7.73997	10.0973	6.65404	10.5201
sp|Q9NQH7|XPP3_HUMAN	XPNPEP3	Xaa-Pro aminopeptidase 3 OS=Homo sapiens OX=9606 GN=XPNPEP3 PE=1 SV=1	6	0.826268	7.373	7.784	0.947199	0.0828791	-0.07826	3.04748	5.77581	9.01792	12.2147	7.62356	6.55934	3.79933	6.54936	9.64605	13.0327	5.96418	7.71391
sp|O75027|ABCB7_HUMAN	ABCB7	Iron-sulfur clusters transporter ABCB7, mitochondrial OS=Homo sapiens OX=9606 GN=ABCB7 PE=1 SV=2	13	0.777422	7.407	7.82	0.947187	0.109343	-0.0782793	4.69644	6.15185	8.21922	11.5336	7.39595	6.44521	4.83746	7.13893	8.62391	12.3672	6.2557	7.69796
sp|P0DOX7|IGK_HUMAN		Immunoglobulin kappa light chain OS=Homo sapiens OX=9606 PE=1 SV=1	1	0.827234	6.248	6.597	0.947097	0.0823716	-0.0784157	7.5128	5.32421	3.80627	4.22862	10.4749	6.13899	8.07152	7.94972	2.10786	4.57934	10.368	6.50532
sp|Q9H329|E41LB_HUMAN	EPB41L4B	Band 4.1-like protein 4B OS=Homo sapiens OX=9606 GN=EPB41L4B PE=2 SV=2	1	0.596139	6.745	7.122	0.947065	0.224652	-0.078464	6.46709	7.98617	5.33592	5.63029	7.50109	7.54928	5.58893	8.37425	5.75531	6.9331	7.46675	8.61537
sp|P61758|PFD3_HUMAN	VBP1	Prefoldin subunit 3 OS=Homo sapiens OX=9606 GN=VBP1 PE=1 SV=4	6	0.601662	6.69	7.064	0.947055	0.220647	-0.0784791	5.847	7.44074	5.09466	6.03186	8.16242	7.56358	5.74103	7.94277	5.66655	7.24415	7.07234	8.71562
sp|Q8NBA8|DTWD2_HUMAN	DTWD2	tRNA-uridine aminocarboxypropyltransferase 2 OS=Homo sapiens OX=9606 GN=DTWD2 PE=1 SV=1	5	0.573021	6.778	7.157	0.947045	0.241829	-0.0784953	5.5435	7.14031	5.6273	6.33273	8.36725	7.65501	5.94075	8.17762	5.75392	7.11971	7.51975	8.43053
sp|P13797|PLST_HUMAN	PLS3	Plastin-3 OS=Homo sapiens OX=9606 GN=PLS3 PE=1 SV=4	56	0.719052	7.08	7.476	0.94703	0.14324	-0.0785172	4.51727	6.71379	7.17285	9.52649	7.39018	7.15963	4.2892	7.7223	7.20541	10.4789	6.55508	8.60532
sp|P31323|KAP3_HUMAN	PRKAR2B	cAMP-dependent protein kinase type II-beta regulatory subunit OS=Homo sapiens OX=9606 GN=PRKAR2B PE=1 SV=3	5	0.633023	7.143	7.543	0.946971	0.198581	-0.0786083	5.28149	7.138	6.75736	8.24763	8.44028	6.99203	5.5478	7.85217	6.68711	10.2168	6.71946	8.23333
sp|Q9Y676|RT18B_HUMAN	MRPS18B	28S ribosomal protein S18b, mitochondrial OS=Homo sapiens OX=9606 GN=MRPS18B PE=1 SV=1	12	0.862512	7.336	7.747	0.946947	0.0642349	-0.0786441	4.22092	4.68766	9.61762	13.3252	6.4947	5.66754	4.0614	5.25658	10.5401	15.5583	5.08797	5.97569
sp|Q9NZI8|IF2B1_HUMAN	IGF2BP1	Insulin-like growth factor 2 mRNA-binding protein 1 OS=Homo sapiens OX=9606 GN=IGF2BP1 PE=1 SV=2	33	0.631222	7.11	7.509	0.946864	0.199818	-0.0787712	5.43605	8.19988	5.77833	7.2288	8.54932	7.46568	5.58708	9.00711	5.98752	8.36885	7.06624	9.03906
sp|P20933|ASPG_HUMAN	AGA	N(4)-(beta-N-acetylglucosaminyl)-L-asparaginase OS=Homo sapiens OX=9606 GN=AGA PE=1 SV=2	4	0.725702	7.424	7.841	0.946818	0.139242	-0.0788409	4.06609	7.27618	7.47391	9.13717	8.79453	7.7968	4.18897	8.83718	6.84176	9.71481	7.44302	10.0218
sp|Q9H1B5|XYLT2_HUMAN	XYLT2	Xylosyltransferase 2 OS=Homo sapiens OX=9606 GN=XYLT2 PE=1 SV=2	1	0.726031	7.418	7.835	0.946777	0.139045	-0.078903	7.10307	6.57998	6.25115	9.66993	8.88071	6.02588	7.03577	9.12337	6.03797	11.8455	5.23275	7.73622
sp|Q8WWH5|TRUB1_HUMAN	TRUB1	Probable tRNA pseudouridine synthase 1 OS=Homo sapiens OX=9606 GN=TRUB1 PE=1 SV=1	4	0.616634	7.112	7.512	0.946752	0.209973	-0.0789417	5.81204	6.34894	6.73675	8.86357	8.20964	6.70371	5.55619	7.59941	7.55458	10.0902	6.77035	7.50151
sp|Q7L1Q6|BZW1_HUMAN	BZW1	Basic leucine zipper and W2 domain-containing protein 1 OS=Homo sapiens OX=9606 GN=BZW1 PE=1 SV=1	7	0.519794	6.976	7.369	0.946668	0.284169	-0.0790688	5.84429	6.75164	6.54431	7.86086	8.0477	6.80704	5.86148	8.18264	6.50571	8.90261	6.74377	8.01624
sp|Q9Y6E2|BZW2_HUMAN	BZW2	Basic leucine zipper and W2 domain-containing protein 2 OS=Homo sapiens OX=9606 GN=BZW2 PE=1 SV=1	3	0.583944	7.027	7.423	0.946652	0.233629	-0.0790935	5.65645	7.02662	5.60607	7.8244	8.6051	7.44463	5.90048	8.30104	6.19859	8.21961	7.04913	8.86672
sp|Q15836|VAMP3_HUMAN	VAMP3	Vesicle-associated membrane protein 3 OS=Homo sapiens OX=9606 GN=VAMP3 PE=1 SV=3	6	0.711487	7.06	7.458	0.946634	0.147833	-0.0791206	5.42954	7.51796	6.0239	6.12122	9.26431	8.00317	5.71787	8.08781	5.19768	7.16046	7.46831	11.1156
sp|P23258|TBG1_HUMAN	TUBG1	Tubulin gamma-1 chain OS=Homo sapiens OX=9606 GN=TUBG1 PE=1 SV=2	14	0.557905	6.846	7.232	0.946626	0.25344	-0.0791334	5.71631	7.1882	5.83132	7.18568	7.97231	7.18252	5.53129	8.05563	6.13212	8.29069	6.73787	8.64455
sp|P82094|TMF1_HUMAN	TMF1	TATA element modulatory factor OS=Homo sapiens OX=9606 GN=TMF1 PE=1 SV=2	21	0.634142	7.411	7.829	0.946609	0.197813	-0.0791598	5.12466	6.73259	7.39321	9.01989	9.2646	6.93212	5.31956	8.08628	7.43233	9.46705	8.09843	8.57294
sp|O95202|LETM1_HUMAN	LETM1	Mitochondrial proton/calcium exchanger protein OS=Homo sapiens OX=9606 GN=LETM1 PE=1 SV=1	42	0.875408	7.57	7.997	0.946605	0.0577895	-0.0791656	3.87183	4.72439	10.7364	14.7668	6.18212	5.14047	3.93328	5.601	10.8152	16.6585	4.67653	6.2956
sp|Q9H1A3|METL9_HUMAN	METTL9	Protein-L-histidine N-pros-methyltransferase OS=Homo sapiens OX=9606 GN=METTL9 PE=1 SV=1	13	0.514166	7.391	7.808	0.946593	0.288897	-0.0791835	6.25439	7.16184	6.12528	8.33395	8.39375	8.07865	6.71239	8.96662	6.2864	8.66704	7.72061	8.49569
sp|Q9Y5P4|CERT_HUMAN	CERT1	Ceramide transfer protein OS=Homo sapiens OX=9606 GN=CERT1 PE=1 SV=1	1	0.755538	7.389	7.806	0.94658	0.121744	-0.0792043	7.22049	4.16906	8.83845	8.38354	7.15324	8.57023	6.0665	6.97718	5.64447	10.6749	5.81439	11.6563
sp|P52597|HNRPF_HUMAN	HNRNPF	Heterogeneous nuclear ribonucleoprotein F OS=Homo sapiens OX=9606 GN=HNRNPF PE=1 SV=3	15	0.594826	6.73	7.11	0.946554	0.22561	-0.0792431	6.30505	7.90173	5.22096	6.30413	8.09099	6.55588	5.80265	9.17487	5.83606	6.97354	6.87396	8.00021
sp|Q9BRX2|PELO_HUMAN	PELO	Protein pelota homolog OS=Homo sapiens OX=9606 GN=PELO PE=1 SV=2	1	0.524099	6.765	7.147	0.946551	0.280587	-0.0792479	6.00812	7.03006	5.50292	6.86691	8.00787	7.1739	5.80909	7.35233	6.12177	7.46035	7.24142	8.89593
sp|Q96L58|B3GT6_HUMAN	B3GALT6	Beta-1,3-galactosyltransferase 6 OS=Homo sapiens OX=9606 GN=B3GALT6 PE=1 SV=2	3	0.751025	7.595	8.024	0.946535	0.124346	-0.0792716	5.13023	5.76602	8.08407	11.5148	8.55599	6.52071	5.7026	7.52642	8.04953	12.2532	7.12475	7.48511
sp|P11387|TOP1_HUMAN	TOP1	DNA topoisomerase 1 OS=Homo sapiens OX=9606 GN=TOP1 PE=1 SV=2	15	0.735701	6.68	7.058	0.946444	0.133299	-0.0794113	4.86442	7.44148	4.1307	5.94055	8.93249	8.76896	5.56232	8.67471	4.54579	6.68098	8.5174	8.36432
sp|Q16531|DDB1_HUMAN	DDB1	DNA damage-binding protein 1 OS=Homo sapiens OX=9606 GN=DDB1 PE=1 SV=1	52	0.665105	6.832	7.219	0.946391	0.17711	-0.079491	5.01406	7.69383	5.39633	6.44528	8.27348	8.17039	5.25188	8.09945	5.65522	7.58942	7.22178	9.49575
sp|P42765|THIM_HUMAN	ACAA2	3-ketoacyl-CoA thiolase, mitochondrial OS=Homo sapiens OX=9606 GN=ACAA2 PE=1 SV=2	32	0.905062	7.493	7.918	0.946325	0.0433217	-0.0795926	2.8108	3.84004	11.8396	17.2168	5.3387	3.91044	3.02693	4.1433	12.655	18.5556	4.07039	5.05853
sp|Q9NRX1|PNO1_HUMAN	PNO1	RNA-binding protein PNO1 OS=Homo sapiens OX=9606 GN=PNO1 PE=1 SV=1	4	0.72939	6.47	6.837	0.946321	0.13704	-0.0795977	6.29323	7.81606	4.30874	4.7193	8.41064	7.27049	6.15867	9.76532	4.4974	5.35497	7.49333	7.75315
sp|P21953|ODBB_HUMAN	BCKDHB	2-oxoisovalerate dehydrogenase subunit beta, mitochondrial OS=Homo sapiens OX=9606 GN=BCKDHB PE=1 SV=2	1	0.5744	7.545	7.973	0.946319	0.240786	-0.0796018	6.58542	7.54404	6.12995	7.35728	9.91635	7.73674	6.17662	8.5273	6.6488	9.02834	8.4596	8.99741
sp|Q14137|BOP1_HUMAN	BOP1	Ribosome biogenesis protein BOP1 OS=Homo sapiens OX=9606 GN=BOP1 PE=1 SV=2	5	0.697695	6.725	7.107	0.94625	0.156334	-0.0797064	5.41764	7.49894	4.66625	5.92042	9.70819	7.13587	6.10375	8.58163	4.85181	6.67742	7.8968	8.52922
sp|P19838|NFKB1_HUMAN	NFKB1	Nuclear factor NF-kappa-B p105 subunit OS=Homo sapiens OX=9606 GN=NFKB1 PE=1 SV=2	1	0.765289	6.943	7.338	0.946171	0.116175	-0.0798277	6.34916	5.71131	6.44773	5.7274	10.6599	6.75997	4.21641	8.44205	4.08874	8.17337	9.67772	9.42736
sp|Q9UNX4|WDR3_HUMAN	WDR3	WD repeat-containing protein 3 OS=Homo sapiens OX=9606 GN=WDR3 PE=1 SV=1	11	0.758385	6.503	6.873	0.946166	0.12011	-0.0798345	5.27934	6.6	4.46324	5.5423	11.4242	5.7111	5.83273	7.82463	4.95359	6.85828	8.61769	7.14906
sp|Q9UJG1|MSPD1_HUMAN	MOSPD1	Motile sperm domain-containing protein 1 OS=Homo sapiens OX=9606 GN=MOSPD1 PE=1 SV=1	1	0.573047	7.223	7.634	0.946162	0.24181	-0.079841	6.76	7.04394	6.06875	6.97906	8.28248	8.20228	6.77808	7.33394	5.60491	8.31631	7.77556	9.99765
sp|Q9BYD3|RM04_HUMAN	MRPL4	39S ribosomal protein L4, mitochondrial OS=Homo sapiens OX=9606 GN=MRPL4 PE=1 SV=1	11	0.846924	7.27	7.684	0.946122	0.0721556	-0.0799022	4.20628	5.1613	9.12029	13.0444	6.5976	5.48977	4.44851	5.73128	9.55248	14.8493	5.44376	6.0795
sp|Q2TAK8|PWP3A_HUMAN	PWWP3A	PWWP domain-containing DNA repair factor 3A OS=Homo sapiens OX=9606 GN=PWWP3A PE=1 SV=3	1	0.664106	7.011	7.411	0.946026	0.177763	-0.080048	6.36542	6.94919	5.10107	6.1072	9.85198	7.69171	5.22378	8.36133	6.27938	7.24982	8.24326	9.11092
sp|Q6DD87|ZN787_HUMAN	ZNF787	Zinc finger protein 787 OS=Homo sapiens OX=9606 GN=ZNF787 PE=1 SV=4	4	0.673907	6.415	6.781	0.946026	0.1714	-0.0800488	5.75069	7.6854	4.43411	5.43035	7.18603	8.00224	6.85558	8.2201	4.42103	5.83981	6.89793	8.45081
sp|P17987|TCPA_HUMAN	TCP1	T-complex protein 1 subunit alpha OS=Homo sapiens OX=9606 GN=TCP1 PE=1 SV=1	44	0.575432	6.793	7.181	0.945969	0.240006	-0.0801359	5.93371	7.44795	5.28838	6.78887	7.55051	7.74807	5.86679	8.46303	5.53813	8.08516	6.75615	8.37659
sp|P82673|RT35_HUMAN	MRPS35	28S ribosomal protein S35, mitochondrial OS=Homo sapiens OX=9606 GN=MRPS35 PE=1 SV=1	16	0.900815	7.573	8.006	0.945916	0.0453644	-0.0802167	3.24072	3.91061	10.8684	17.4331	5.57166	4.41388	3.35734	4.57035	12.017	18.8171	4.1798	5.09378
sp|Q9NVX2|NLE1_HUMAN	NLE1	Notchless protein homolog 1 OS=Homo sapiens OX=9606 GN=NLE1 PE=1 SV=4	2	0.771571	6.708	7.092	0.945854	0.112624	-0.0803098	5.67034	8.88079	3.55841	4.77642	10.7315	6.62992	8.10101	8.5474	4.78919	5.51713	6.87415	8.7249
sp|P38432|COIL_HUMAN	COIL	Coilin OS=Homo sapiens OX=9606 GN=COIL PE=1 SV=1	16	0.579684	6.296	6.657	0.945771	0.236809	-0.0804366	6.38593	6.25201	4.74498	5.66614	8.17239	6.55173	6.5024	7.11973	4.92139	6.26829	7.05183	8.0804
sp|P42285|MTREX_HUMAN	MTREX	Exosome RNA helicase MTR4 OS=Homo sapiens OX=9606 GN=MTREX PE=1 SV=3	9	0.585883	6.886	7.282	0.945619	0.232189	-0.0806686	5.38426	7.82868	5.70881	6.51211	8.53116	7.35028	5.72823	8.43023	5.83847	7.82843	7.53478	8.33363
sp|Q8IY95|TM192_HUMAN	TMEM192	Transmembrane protein 192 OS=Homo sapiens OX=9606 GN=TMEM192 PE=1 SV=1	4	0.587334	6.932	7.331	0.945574	0.231115	-0.0807384	5.44516	6.84091	5.96507	7.08667	8.79428	7.46065	6.03576	8.25446	5.43242	7.60503	8.15486	8.50495
sp|P30048|PRDX3_HUMAN	PRDX3	Thioredoxin-dependent peroxide reductase, mitochondrial OS=Homo sapiens OX=9606 GN=PRDX3 PE=1 SV=3	26	0.904011	7.639	8.079	0.945538	0.0438263	-0.0807929	2.57149	3.93102	12.4335	17.5226	5.18356	4.19028	2.80983	4.44759	13.1688	18.5927	3.92892	5.52329
sp|P31483|TIA1_HUMAN	TIA1	Nucleolysin TIA-1 isoform p40 OS=Homo sapiens OX=9606 GN=TIA1 PE=1 SV=3	9	0.621905	6.701	7.087	0.945534	0.206276	-0.0807986	5.59563	7.74656	4.85018	6.18174	8.62879	7.20346	5.82948	8.22229	5.35894	7.68063	7.34154	8.09105
sp|Q5T3F8|CSCL2_HUMAN	TMEM63B	CSC1-like protein 2 OS=Homo sapiens OX=9606 GN=TMEM63B PE=1 SV=1	4	0.557247	7.238	7.655	0.945526	0.253952	-0.0808113	6.36667	8.56891	6.29802	6.8871	7.95358	7.35533	5.99626	9.78908	6.32448	7.76694	7.49809	8.55786
sp|P18583|SON_HUMAN	SON	Protein SON OS=Homo sapiens OX=9606 GN=SON PE=1 SV=4	10	0.577103	6.796	7.188	0.945465	0.238747	-0.0809046	5.40322	7.14306	5.81029	6.89978	7.90038	7.6212	5.67486	8.15952	5.69133	7.27914	7.30568	9.0182
sp|Q9H269|VPS16_HUMAN	VPS16	Vacuolar protein sorting-associated protein 16 homolog OS=Homo sapiens OX=9606 GN=VPS16 PE=1 SV=2	2	0.580093	7.315	7.737	0.945457	0.236502	-0.0809164	6.18898	7.76856	5.50925	7.63236	9.0177	7.77414	6.15039	8.51309	6.39467	9.14936	7.33415	8.88065
sp|P50213|IDH3A_HUMAN	IDH3A	Isocitrate dehydrogenase [NAD] subunit alpha, mitochondrial OS=Homo sapiens OX=9606 GN=IDH3A PE=1 SV=1	25	0.91704	7.677	8.12	0.945443	0.0376117	-0.0809371	2.57117	3.30497	12.5374	19.3484	4.79598	3.50609	2.47919	3.64399	13.8463	20.8883	3.44599	4.41395
sp|O43791|SPOP_HUMAN	SPOP	Speckle-type POZ protein OS=Homo sapiens OX=9606 GN=SPOP PE=1 SV=1	2	0.562289	7.273	7.693	0.945405	0.25004	-0.0809957	6.03616	7.29676	6.45495	7.46015	8.98949	7.40015	6.45222	7.85582	5.76909	8.19779	8.31012	9.57055
sp|Q7L5N1|CSN6_HUMAN	COPS6	COP9 signalosome complex subunit 6 OS=Homo sapiens OX=9606 GN=COPS6 PE=1 SV=1	3	0.602387	6.837	7.232	0.945382	0.220124	-0.0810313	5.59094	7.10902	5.67304	6.49921	8.00239	8.14824	5.99	7.96882	5.40542	7.52666	7.17023	9.32908
sp|O00178|GTPB1_HUMAN	GTPBP1	GTP-binding protein 1 OS=Homo sapiens OX=9606 GN=GTPBP1 PE=1 SV=3	3	0.648521	6.624	7.007	0.94534	0.188076	-0.0810942	6.0474	7.69591	4.57468	5.88742	7.52281	8.01524	5.20965	9.07278	5.33627	7.40994	7.6706	7.34536
sp|P27144|KAD4_HUMAN	AK4	Adenylate kinase 4, mitochondrial OS=Homo sapiens OX=9606 GN=AK4 PE=1 SV=1	10	0.888855	7.52	7.955	0.945317	0.0511691	-0.0811293	3.22353	4.36156	10.6573	16.1992	5.86928	4.80925	3.27945	4.90813	11.6859	17.4967	4.51177	5.84823
sp|Q9Y2Q9|RT28_HUMAN	MRPS28	28S ribosomal protein S28, mitochondrial OS=Homo sapiens OX=9606 GN=MRPS28 PE=1 SV=1	5	0.885751	7.504	7.939	0.945207	0.0526883	-0.0812975	3.29107	4.40423	10.5804	16.0719	6.00533	4.66923	3.49378	5.3037	10.7176	17.5409	4.63774	5.94244
sp|Q13620|CUL4B_HUMAN	CUL4B	Cullin-4B OS=Homo sapiens OX=9606 GN=CUL4B PE=1 SV=4	7	0.577557	6.555	6.935	0.945205	0.238405	-0.0813001	5.63372	7.14553	5.3253	6.14871	7.46953	7.60478	5.58969	7.20209	5.25586	7.64953	7.27591	8.63658
sp|Q9H061|T126A_HUMAN	TMEM126A	Transmembrane protein 126A OS=Homo sapiens OX=9606 GN=TMEM126A PE=1 SV=1	7	0.871893	7.383	7.811	0.945205	0.0595368	-0.0813001	4.36375	4.67197	9.86056	14.8564	5.93697	4.60625	4.32339	5.84792	10.3958	16.3945	4.4753	5.43207
sp|O60271|JIP4_HUMAN	SPAG9	C-Jun-amino-terminal kinase-interacting protein 4 OS=Homo sapiens OX=9606 GN=SPAG9 PE=1 SV=4	5	0.670474	6.693	7.081	0.945205	0.173618	-0.0813001	6.57256	7.70048	4.93117	5.86768	7.86313	7.22281	5.47881	9.25372	4.94801	6.75556	6.78423	9.2678
sp|Q9NQX3|GEPH_HUMAN	GPHN	Gephyrin OS=Homo sapiens OX=9606 GN=GPHN PE=1 SV=1	5	0.576344	6.824	7.22	0.945152	0.239318	-0.0813812	4.97705	6.79729	6.29262	7.94017	7.69393	7.24227	5.62981	7.51103	6.06292	8.52352	6.81918	8.77489
sp|Q96AG3|S2546_HUMAN	SLC25A46	Solute carrier family 25 member 46 OS=Homo sapiens OX=9606 GN=SLC25A46 PE=1 SV=1	2	0.83028	7.732	8.181	0.945117	0.0807754	-0.0814356	4.84366	5.44272	10.3936	12.7458	7.25208	5.71405	4.45393	6.26155	10.2796	14.9799	5.81827	7.29268
sp|Q6P587|FAHD1_HUMAN	FAHD1	Acylpyruvase FAHD1, mitochondrial OS=Homo sapiens OX=9606 GN=FAHD1 PE=1 SV=2	6	0.843497	7.214	7.633	0.945107	0.0739165	-0.0814508	3.87284	5.45854	9.14447	12.9643	6.46735	5.37608	4.06959	5.88345	10.1092	14.2377	5.17304	6.3255
sp|Q9Y5V0|ZN706_HUMAN	ZNF706	Zinc finger protein 706 OS=Homo sapiens OX=9606 GN=ZNF706 PE=1 SV=1	1	0.599317	6.88	7.28	0.945055	0.222343	-0.0815299	5.87485	7.7389	5.30148	6.28227	8.09185	7.98907	5.23629	8.34732	6.5415	6.78104	7.90808	8.8657
sp|P12236|ADT3_HUMAN	SLC25A6	ADP/ATP translocase 3 OS=Homo sapiens OX=9606 GN=SLC25A6 PE=1 SV=4	13	0.889868	7.67	8.116	0.945047	0.0506744	-0.0815423	3.66902	4.04582	11.3619	16.4762	5.79155	4.67403	3.79796	4.99246	11.5457	18.2858	4.26435	5.81253
sp|P62314|SMD1_HUMAN	SNRPD1	Small nuclear ribonucleoprotein Sm D1 OS=Homo sapiens OX=9606 GN=SNRPD1 PE=1 SV=1	3	0.57839	6.601	6.985	0.945025	0.237779	-0.0815755	5.01559	7.19042	5.23317	7.14889	8.11207	6.90697	5.61049	7.76113	5.78466	8.19019	6.83747	7.72415
sp|Q9H9A6|LRC40_HUMAN	LRRC40	Leucine-rich repeat-containing protein 40 OS=Homo sapiens OX=9606 GN=LRRC40 PE=1 SV=1	14	0.624939	6.996	7.403	0.945022	0.204162	-0.0815797	5.63043	8.01103	5.38938	6.67194	7.99051	8.28513	5.43342	8.55259	5.812	8.00947	7.43638	9.17429
sp|Q92947|GCDH_HUMAN	GCDH	Glutaryl-CoA dehydrogenase, mitochondrial OS=Homo sapiens OX=9606 GN=GCDH PE=1 SV=1	11	0.850842	7.386	7.816	0.944985	0.0701511	-0.0816372	3.70238	5.1886	9.63433	13.5244	6.62893	5.64032	3.61495	5.67163	10.3743	14.7759	5.30614	7.15512
sp|Q9Y2Z4|SYYM_HUMAN	YARS2	Tyrosine--tRNA ligase, mitochondrial OS=Homo sapiens OX=9606 GN=YARS2 PE=1 SV=2	6	0.784999	7.159	7.576	0.944958	0.105131	-0.0816783	4.55836	5.27216	8.73374	11.332	7.17169	5.88896	5.24258	5.82631	9.08764	12.2067	6.3287	6.76441
sp|P49458|SRP09_HUMAN	SRP9	Signal recognition particle 9 kDa protein OS=Homo sapiens OX=9606 GN=SRP9 PE=1 SV=2	10	0.672692	6.331	6.7	0.944925	0.172184	-0.0817277	6.94262	7.48681	4.17553	5.33042	7.90911	6.13993	7.84707	8.17019	4.08197	6.15093	6.31135	7.63592
sp|P12004|PCNA_HUMAN	PCNA	Proliferating cell nuclear antigen OS=Homo sapiens OX=9606 GN=PCNA PE=1 SV=1	12	0.680363	7.025	7.435	0.944855	0.167259	-0.0818345	4.27843	7.57808	5.9109	8.44782	8.48429	7.45281	4.89444	8.53784	5.77946	8.88685	7.66529	8.84758
sp|P0DJ07|PT100_HUMAN	PET100	Protein PET100 homolog, mitochondrial OS=Homo sapiens OX=9606 GN=PET100 PE=1 SV=1	5	0.851365	7.367	7.797	0.944851	0.0698842	-0.0818419	4.11129	5.13762	9.19281	13.8665	6.36326	5.53208	4.25976	5.81039	10.0018	15.162	5.3639	6.18319
sp|Q8IW92|GLBL2_HUMAN	GLB1L2	Beta-galactosidase-1-like protein 2 OS=Homo sapiens OX=9606 GN=GLB1L2 PE=1 SV=1	2	0.594403	7.503	7.941	0.944843	0.225919	-0.0818531	5.60485	6.78533	7.30746	9.1205	9.02746	7.1697	5.56413	9.12364	7.5337	9.55468	7.81077	8.05849
sp|Q96JB1|DYH8_HUMAN	DNAH8	Dynein axonemal heavy chain 8 OS=Homo sapiens OX=9606 GN=DNAH8 PE=1 SV=2	1	0.66883	6.404	6.778	0.944821	0.174684	-0.0818863	6.13021	6.91024	4.91256	5.06056	8.03376	7.3786	6.01672	8.4858	5.12971	4.84254	7.89828	8.29462
sp|Q15031|SYLM_HUMAN	LARS2	Probable leucine--tRNA ligase, mitochondrial OS=Homo sapiens OX=9606 GN=LARS2 PE=1 SV=2	14	0.800211	7.259	7.683	0.944813	0.0967955	-0.0818989	4.80074	5.62955	8.14101	12.1772	6.97811	5.82815	4.87078	6.41298	8.63385	13.1408	5.76879	7.27221
sp|O43237|DC1L2_HUMAN	DYNC1LI2	Cytoplasmic dynein 1 light intermediate chain 2 OS=Homo sapiens OX=9606 GN=DYNC1LI2 PE=1 SV=1	3	0.653428	6.863	7.264	0.944796	0.184802	-0.0819248	4.47964	6.64502	6.57494	7.98481	7.56192	7.93195	4.94979	7.62005	6.51811	9.65588	6.44146	8.39709
sp|Q02978|M2OM_HUMAN	SLC25A11	Mitochondrial 2-oxoglutarate/malate carrier protein OS=Homo sapiens OX=9606 GN=SLC25A11 PE=1 SV=3	24	0.899064	7.666	8.114	0.944787	0.0462094	-0.0819393	3.30296	4.01106	11.8553	17.0184	5.5568	4.25301	3.28925	4.76087	12.2454	19.2352	3.81771	5.33551
sp|Q15436|SC23A_HUMAN	SEC23A	Protein transport protein Sec23A OS=Homo sapiens OX=9606 GN=SEC23A PE=1 SV=2	21	0.63301	7.252	7.676	0.944763	0.198589	-0.0819758	6.64826	7.8112	5.26797	6.19313	8.66474	8.92494	6.62882	9.37497	5.51604	7.33368	7.81885	9.38136
sp|Q70E73|RAPH1_HUMAN	RAPH1	Ras-associated and pleckstrin homology domains-containing protein 1 OS=Homo sapiens OX=9606 GN=RAPH1 PE=1 SV=3	2	0.672475	7.269	7.694	0.944762	0.172324	-0.0819769	6.21009	6.23491	5.94761	7.75484	8.9153	8.54848	4.60795	8.52162	7.23171	10.3454	6.63945	8.81685
sp|Q9Y2R9|RT07_HUMAN	MRPS7	28S ribosomal protein S7, mitochondrial OS=Homo sapiens OX=9606 GN=MRPS7 PE=1 SV=2	22	0.867118	7.383	7.815	0.944722	0.0619218	-0.0820387	4.06951	4.5068	9.99529	14.5443	5.8366	5.34329	3.99969	5.28364	10.7871	15.8351	4.67704	6.30739
sp|Q93034|CUL5_HUMAN	CUL5	Cullin-5 OS=Homo sapiens OX=9606 GN=CUL5 PE=1 SV=4	4	0.55181	7.039	7.451	0.944705	0.25821	-0.0820636	5.29969	6.67478	6.2637	7.50441	8.74263	7.74999	6.10134	7.8414	6.17422	8.10729	7.63077	8.85129
sp|Q9Y294|ASF1A_HUMAN	ASF1A	Histone chaperone ASF1A OS=Homo sapiens OX=9606 GN=ASF1A PE=1 SV=1	7	0.677715	6.765	7.161	0.9447	0.168953	-0.0820711	5.82332	8.3496	5.03801	5.68457	8.30175	7.39379	6.55983	9.20139	4.7359	6.13906	7.20787	9.12205
sp|Q16555|DPYL2_HUMAN	DPYSL2	Dihydropyrimidinase-related protein 2 OS=Homo sapiens OX=9606 GN=DPYSL2 PE=1 SV=1	8	0.622291	6.713	7.106	0.944695	0.206006	-0.08208	5.59765	7.17281	4.88899	6.50508	8.55174	7.56011	5.38121	8.24186	5.56352	7.95409	7.08929	8.40742
sp|P61163|ACTZ_HUMAN	ACTR1A	Alpha-centractin OS=Homo sapiens OX=9606 GN=ACTR1A PE=1 SV=1	7	0.632044	7.054	7.467	0.94469	0.199253	-0.0820872	5.69185	8.08168	4.81481	6.75676	8.9371	8.04152	6.51448	9.29011	5.54741	7.59101	8.1031	7.75731
sp|P78540|ARGI2_HUMAN	ARG2	Arginase-2, mitochondrial OS=Homo sapiens OX=9606 GN=ARG2 PE=1 SV=1	11	0.84824	7.461	7.898	0.94467	0.0714813	-0.0821184	3.89435	5.05404	9.77142	13.9993	6.64289	5.40674	4.43412	6.17541	9.96625	14.9086	5.34721	6.55612
sp|Q9H2K8|TAOK3_HUMAN	TAOK3	Serine/threonine-protein kinase TAO3 OS=Homo sapiens OX=9606 GN=TAOK3 PE=1 SV=2	7	0.580757	7.063	7.477	0.94463	0.236006	-0.0821784	6.55761	7.2233	5.39565	7.30299	8.45493	7.44437	5.86468	8.75358	6.0339	8.75222	6.64199	8.81286
sp|P24752|THIL_HUMAN	ACAT1	Acetyl-CoA acetyltransferase, mitochondrial OS=Homo sapiens OX=9606 GN=ACAT1 PE=1 SV=1	25	0.876077	7.497	7.937	0.944563	0.0574577	-0.0822804	3.6332	4.58428	10.7222	14.9463	6.28609	4.80968	3.79711	5.08761	11.4618	16.681	4.65582	5.93953
sp|Q9H4A5|GLP3L_HUMAN	GOLPH3L	Golgi phosphoprotein 3-like OS=Homo sapiens OX=9606 GN=GOLPH3L PE=1 SV=1	1	0.702165	6.899	7.305	0.944422	0.153561	-0.082497	6.31832	5.57135	6.54166	5.20028	8.53954	9.22472	4.34265	9.09927	6.38612	6.36399	8.39408	9.24661
sp|P28328|PEX2_HUMAN	PEX2	Peroxisome biogenesis factor 2 OS=Homo sapiens OX=9606 GN=PEX2 PE=1 SV=2	2	0.429056	7.184	7.607	0.944393	0.367486	-0.0825403	6.3549	6.93826	6.5824	7.23349	8.05971	7.93375	6.33126	7.79555	6.69107	8.29272	7.38756	9.14564
sp|O15240|VGF_HUMAN	VGF	Neurosecretory protein VGF OS=Homo sapiens OX=9606 GN=VGF PE=1 SV=2	2	0.649936	7.556	8.001	0.944382	0.187129	-0.0825576	6.42377	8.21506	5.70779	7.04745	9.77629	8.16747	6.67076	10.0133	5.64357	7.42987	10.1503	8.09777
sp|Q9UIJ7|KAD3_HUMAN	AK3	GTP:AMP phosphotransferase AK3, mitochondrial OS=Homo sapiens OX=9606 GN=AK3 PE=1 SV=4	22	0.866973	7.468	7.908	0.94436	0.0619944	-0.0825909	3.65462	4.86573	10.2588	14.5024	6.23763	5.29097	3.75148	5.34411	10.759	16.2152	5.21607	6.16207
[truncated: 3,075 more rows]
