# Supplementary material for: The membrane curvature-inducing REEP1-4 proteins generate an ER-derived vesicular compartment
Source: Nat Commun. 2024 Oct 5;15:8655. doi: 10.1038/s41467-024-52901-6 (PMC11455953; doi:10.1038/s41467-024-52901-6)
Supplement: Supplementary file 4 — Supplementary Dataset 2 [file 41467_2024_52901_MOESM4_ESM.xlsx]

## Sheet: Supplementary Data 2
Supplementary Data 2. Plasmids, antibodies, and cell lines used in this study.
Reagent Type	Reagent name	Notes	Origin/Source
Plasmid	REEP1-mEm_C1	Human REEP1 (NCBI: AY562239.1) PCR amplified into pEmerald-C1 backbone (Backbone by M. Davidson)	this study
Plasmid	mEm-REEP5_N1	gblock encoding human REEP5 (NCBI: AY562243) into pEmerald-N1 (Backbone by M. Davidson)	this study
Plasmid	RFP-Sec61b	Published in Shibata et al, 2008.	Shibata et al, 2008.
Plasmid	mScarlet-Sec61b_pHAGE Puro	gblock encoding codon-optimized mScarlet N-terminally fused to human Sec61b (NCBI: L25085)inserted into NotI site of pHAGEpuro (Addgene # 118692) using Gibson assembly	this study
Plasmid	mScarlet-Sec61b_pHAGE Hygro	gblock encoding mScarlet-Sec61b was inserted into pHAGE_Hygro (pHAGE Hygro was generated by replacing NeoR gene with HygroR in pHAGE neo Addgene # 166467)	this study
Plasmid	iRFP-Sec61b_pHAGE Puro	gblock encoding codon optimized miRFP670 fused to Sec61b was cloned into the NotI site of pHAGE Puro using Gibson assembly	this study
Plasmid	REEP1-APEX	gblock encoding REEP1-APEX2-FLAG into pENTR4 (Addgene #17424); Gateway cloned into pLenti Hygro (Addgene # 17454)	this study
Plasmid	REEP1-HA	Gift from C. Blackstone. Human REEP1-RS-HA cloned into pGW1 backbone	C. Blackstone
Plasmid	REEP2-HA	Gift from C. Blackstone. Human REEP2-RS-HA cloned into pGW1 backbone	C. Blackstone
Plasmid	REEP3-HA	Gift from C. Blackstone. Human REEP3-RS-HA cloned into pGW1 backbone	C. Blackstone
Plasmid	REEP4-HA	gblock encoding codon-optimized REEP4-RS-HA inserted into pcDNA3 backbone via Gibson assembly	this study
Plasmid	REEP5-HA	Gift from C. Blackstone. Human REEP5-RS-HA cloned into pGW1 backbone	C. Blackstone
Plasmid	untagged REEP1	Gift from C. Blackstone. Human REEP1 cloned into pGW1 backbone	C. Blackstone
Plasmid	unntagged REEP2	gblock encoding codon-optimized human REEP2 into NotI of pcDNA3	this study
Plasmid	untagged REEP4	gblock encoding codon-optimized human REEP4 into NotI of pcDNA3	this study
Plasmid	REEP1-mEm_pHAGEpuro	gblock encoding codon-optimized human REEP1 fused with mEmerald at C terminus inserted into NotI site of pHAGEpuro using Gibson assembly	this study
Plasmid	REEP4-mEm	gblock encoding codon-optimized human REEP4 fused with mEmerald at C terminus inserted into NotI site of pHAGEpuro using Gibson assembly	this study
Plasmid	REEP5-mEm	gblock encoding codon-optimized human REEP5 fused with mEmerald at C terminus inserted into NotI site of pHAGEpuro using Gibson assembly	this study
Plasmid	REEP1(D113-201)-HA	pGW1 backbone	C. Blackstone
Plasmid	REEP1(D102-139)-HA	Site-directed mutagenesis of REEP1-HA/pGW1	this study
Plasmid	REEP1(D82-95)-HA	Site-directed mutagenesis of REEP1-HA/pGW1	this study
Plasmid	REEP1(D100-139)-HA	Site-directed mutagenesis of REEP1-HA/pGW1	this study
Plasmid	REEP1(D156-201)-HA	Site-directed mutagenesis of REEP1-HA/pGW1	this study
Plasmid	REEP1(L107P)-HA	Site-directed mutagenesis of REEP1-HA/pGW1	this study
Plasmid	REEP1(L118R)-HA	Site-directed mutagenesis of REEP1-HA/pGW1	this study
Plasmid	REEP1(N127D)-HA	Site-directed mutagenesis of REEP1-HA/pGW1	this study
Plasmid	REEP1(I103K)-HA	Site-directed mutagenesis of REEP1-HA/pGW1	this study
Plasmid	REEP1(L107K)-HA	Site-directed mutagenesis of REEP1-HA/pGW1	this study
Plasmid	REEP1(A110K)-HA	Site-directed mutagenesis of REEP1-HA/pGW1	this study
Plasmid	REEP1(F121K)-HA	Site-directed mutagenesis of REEP1-HA/pGW1	this study
Plasmid	REEP1(A132K)-HA	Site-directed mutagenesis of REEP1-HA/pGW1	this study
Plasmid	REEP1(L96P)-HA	Site-directed mutagenesis of REEP1-HA/pGW1	this study
Plasmid	REEP1(S97P)-HA	Site-directed mutagenesis of REEP1-HA/pGW1	this study
Plasmid	REEP1(A110E)-HA	Site-directed mutagenesis of REEP1-HA/pGW1	this study
Plasmid	REEP1(S114N)-HA	Site-directed mutagenesis of REEP1-HA/pGW1	this study
Plasmid	REEP1(R124Q)-HA	Site-directed mutagenesis of REEP1-HA/pGW1	this study
Plasmid	REEP1(G125S)-HA	Site-directed mutagenesis of REEP1-HA/pGW1	this study
Plasmid	REEP1(T131A)-HA	Site-directed mutagenesis of REEP1-HA/pGW1	this study
Plasmid	REEP1(T131I)-HA	Site-directed mutagenesis of REEP1-HA/pGW1	this study
Plasmid	REEP1(V135M)-HA	Site-directed mutagenesis of REEP1-HA/pGW1	this study
Plasmid	REEP1(G142R)-HA	Site-directed mutagenesis of REEP1-HA/pGW1	this study
Plasmid	REEP1(R147I)-HA	Site-directed mutagenesis of REEP1-HA/pGW1	this study
Plasmid	REEP1(P173L)-HA	Site-directed mutagenesis of REEP1-HA/pGW1	this study
Plasmid	REEP1(K181T)-HA	Site-directed mutagenesis of REEP1-HA/pGW1	this study
Plasmid	REEP1(P19L)-HA	Site-directed mutagenesis of REEP1-HA/pGW1	this study
Plasmid	REEP1(P19R)-HA	Site-directed mutagenesis of REEP1-HA/pGW1	this study
Plasmid	REEP1(A20E)-HA	Site-directed mutagenesis of REEP1-HA/pGW1	this study
Plasmid	REEP1(S23F)-HA	Site-directed mutagenesis of REEP1-HA/pGW1	this study
Plasmid	REEP1(W42R)-HA	Site-directed mutagenesis of REEP1-HA/pGW1	this study
Plasmid	REEP1(T55K)-HA	Site-directed mutagenesis of REEP1-HA/pGW1	this study
Plasmid	REEP1(D56N)-HA	Site-directed mutagenesis of REEP1-HA/pGW1	this study
Plasmid	REEP2(D111-252)-HA	Site-directed mutagenesis of REEP2-HA/pGW1	this study
Plasmid	REEP4(I107P)-mEm/pHAGE	Site-directed mutagenesis of REEP4-mEm_pHAGEpuro	this study
Plasmid	REEP1wt-HA_P2A_REEP1wt-mEm	gblock encoding codon-optimized human REEP1 P2A ribosomal skip site inserted into REEP1-mEm_C1	this study
Plasmid	REEP1L107P-HA_P2A_REEP1wt-mEm	gblock encoding codon-optimized human REEP1L107P-HA and P2A ribosomal skip site inserted at the N-terminus of REEP1-mEm_C1	this study
Plasmid	REEP1P19R-HA_P2A_REEP1wt-mEm	gblock encoding codon-optimized human REEP1P9R-HA and P2A ribosomal skip site inserted at the N-terminus of REEP1-mEm_C1	this study
Plasmid	REEP1D102-139-HA_P2A_REEP1wt-mEm	gblock encoding codon-optimized human REEP1D102-139-HA and P2A ribosomal skip site inserted at the N-terminus of REEP1-mEm_C1	this study
Plasmid	REEP1-mCherry_C1	Human REEP1 into mCherry-C1	this study
Plasmid	REEP1L107P-mCherry_C1	site-directed mutagenesis of REEP1-mCherry	this study
Plasmid	GFP-Rab5	pEmerald-C1	M. Davidson, Addgene #54243
Plasmid	GFP-Rab7	pEmerald-C1	M. Davidson, Addgene #54244
Plasmid	GFP-Rab11	pEGFP-C1	R. Pagano, Addgene #12674
Plasmid	PIPEROsome_pHAGEpuro	gblock encoding codon-optimized myc-tagged Phospholipase C (Listeria monocytogenes)_P2A_NES-mEmerald-C1ab domain of Human Protein Kinase C mu inserted into pHAGE_puro using Gibson assembly	this study, as described in Kim et al, 2011.
Plasmid	ssRFP-KDEL_pHAGEpuro	gblock encoding codon-optimized signal sequence fused to mScarlet-KDEL inserted into pHAGE_puro	this study
Plasmid	GFP-VMP1	pMXsIP	N. Mizushima, Addgene #117417
Plasmid	TMEM41-GFP	pMRXIP	N. Mizushima, Addgene #117414
Plasmid	GFP-STX17	pMRXIP	N. Mizushima, Addgene #45909
Plasmid	RFP-ATG9A	pMXs-puro	N. Mizushima; Addgene #60609
Plasmid	mCherry-PIS	mCherry-C1	G. Voeltz, Addgene #119078
Plasmid	mCherry-DFCP1	mCherry-C1	D.H. Kim, Addgene # 86746
Plasmid	REEP5(D2-51)-HA	Site-directed mutagenesis of REEP5-HA/pGW1	this study
Plasmid	REEP5(V156P)-HA	Site-directed mutagenesis of REEP5-HA/pGW1	this study
Plasmid	REEP5(D2-51;V156P)-HA	Site-directed mutagenesis of REEP5(D2-51)-HA/pGW1	this study
Plasmid	REEP5N_REEP1-HA	Gibson assembly of gblock encoding human REEP5(1-51) fused to REEP1(2-201)-HA into pGW1	this study
Plasmid	mCh-ATL1	Published in Wang et al, 2016; vector backbone pHAGE2_blast	H. Tukachinsky; Wang et al 2016.
Plasmid	mCh-ATL1(K80A)	Published in Wang et al, 2016; vector backbone pHAGE2_blast	H. Tukachinsky; Wang et al 2016.
Plasmid	mCh-cytoATL1	Published in Wang et al, 2016; vector backbone pHAGE2_blast	H. Tukachinsky; Wang et al 2016.
Plasmid	mCh-cytoATL1(K80A)	Published in Wang et al, 2016; vector backbone pHAGE2_blast	H. Tukachinsky; Wang et al 2016.
Plasmid	mCh-ATL2	gblock encoding codon optimized ATL2a () was inserted into XhoI/NotI of mCherry-ATL1 pHAGE2_blast (ATL1 is replaced with ATL2)	this study
Plasmid	Pex3-mCh pHAGE_Hygro	gblocks encoding Pex3 and a C-terminal mScarlet fusion were inserted into pHAGE Hygro using Gibson assembly	this study
Plasmid	REEP1wt-mEm-3xHA_pCDNA5/FRT	For Flp-In cells: gblock encoding REEP1wt fused to mEmerald and 3xHA tag at its C-terminus was cloned into pcDNA5/FRT (ThermoFisher) using Gibson assembly	this study
Plasmid	REEP1L107P-mEm-3xHA_pCDNA5/FRT	For Flp-In cells: gblock encoding REEP1L107P fused to mEmerald and 3xHA tag at its C-terminus was cloned into pcDNA5/FRT (ThermoFisher) using Gibson assembly	this study
Plasmid	ATL1-FLAG/pCAG EN	For protein purification: gblock encoding codon-optimized human ATL1 fused with GS-3C cleavage site -GGSGS-FLAG at its C-terminus inserted into pCAG-EN backbone (Addgene #11160)	this study
Plasmid	REEP1-SBP/pCAG EN	For protein purification: gblock encoding codon-optimized human REEP1 fused with GAS-TEV cleavage site-GGG-SBP at its C-terminus inserted into pCAG-EN	this study
Plasmid	REEP4-SBP/pCAG EN	For protein purification: gblock encoding codon-optimized human REEP4 fused with GAS-TEV cleavage site-GGG-SBP at its C-terminus inserted into pCAG-EN	this study
Plasmid	ATL2-FLAG/pCAG EN	For protein purificatiion: gblock encoding codon-optimized human ATL2 (isoform a) fused with GS-3C cleavage site-GGSGS-FLAG at its C-terminus inserted into pCAG-EN backbone	this study
Antibody	anti-GFP (mouse monoclonal JL-8)	Commercial. 1:5000 dilution for WB.	Clontech #632381, lot A8034133
Antibody	anti-mCherry (mouse monoclonal 1C51)	Commercial. 1:2500 dilution for WB.	Abcam # ab125096, lot GR3394424-1
Antibody	anti-REEP5 (rabbit monoclonal EP11115)	Commercial. 1:400 dilution for IF. 1:5000 dilution for WB.	Abcam #ab167405, lot GR163095-1
Antibody	anti-Calnexin (rabbit polyclonal)	Commercial. 1:400 dilution for IF.	Abcam #ab22595, lot GR3424430-1, lot 1013331-2
Antibody	anti-Calnexin (mouse monoclonal)	Commercial. 1:2000 dilution for WB.	MBL #M178-3, lot unknown
Antibody	anti-REEP1 (rabbit polyclonal)	Commercial; 1:200 dilution for IF.	ThermoFisher #PA5-63515, lot XC3518329
Antibody	anti-REEP1 (rabbit polyclonal)	Commercial; 1:1000 dilution for WB	Proteintech #17988-1-AP, lot 00017226
Antibody	anti-HA (rat monoclonal 3F10)	Commercial; 1:1000 dilution for IF, 1:5000 dilution for WB.	Roche/Millipore Sigma #11867423001, lot 66109200
Antibody	anti-REEP2 (mouse monoclonal S3260-2)	Commercial. 1:200 dilution for IF.	ThermoFisher #MA5-27625, lot WE3281371
Antibody	anti-REEP4 (rabbit polyclonal)	Commercial. 1:200 dilutionfor IF. 1:1000 dilution for WB.	Atlas/Millipore Sigma #HPA042683, lot R39936
Antibody	anti-atubulin (mouse monoclona DM1Al)	Commercial. 1:400 dilution for IF. 1:2000 dilution for WB.	Millipore Sigma #T6199, lot 116M4802V
Antibody	anti-KDEL (mouse monoclonal 1D5)	Commercial. 1:400 dilution for IF.	MBL #M181-3, lot 004
Antibody	anti-Rtn4 (rabbit polyclonal)	Commercial. 1:400 dilution for IF.	Abcam #ab47085, lot GR3328033-2
Antibody	anti-Sec31 (mouse monoclonal clone 32)	Commercial. 1:400 dilution for IF. 1:1000 dilution for WB.	Becton Dickinson #612351, lot 9311782
Antibody	anti-cytochrome c (mouse monoclonal 6H2.B4)	Commercial. 1:1000 dilution for IF.	Becton Dickinson # 556432, lot 1295628
Antibody	anti-Tom20 (mouse monoclonal MABC1108)	Commercial. 1:500 dilution for IF.	Becton Dickinson #612278, lot 120258
Antibody	anti-LAMP1 (mouse monoclonal H4A3)	Commercial. 1:1000 dilution for IF. 1:1000 dilution for WB.	Millipore Sigma #MABC1108, lot 4034342
Antibody	anti-giantin (GOLGB1; rabbit polyclonal)	Commercial. 1:400 dilution for IF.	ThermoFisher #PA5-52841, lot WI3378416
Antibody	anti-ATG9A (rabbit monoclonal EPR2450(2))	Commercial. 1:200 dilution for IF. 1:1000 dilution for WB.	Abcam # ab108338, lot GR3300372-4
Antibody	anti-ATG16L (rabbit polyclonal)	Commercial. 1:200 dilution for IF.	MBL # PM040MS, lot 003
Antibody	anti-LC3 (rabbit polyclonal)	Commercial. 1:200 dilution for IF.	MBL #PM036, lot 035
Antibody	anti-LC3 (mouse monoclonal clone 4E12)	Commercial. 1:200 dilution for IF. Permeabilization of cells by digitonin, not TX-100 for IF.	MBL # M152-3, lot 057
Antibody	anti-PMP70 (mouse monoclonal clone 70-18)	Commercial. 1:400 dilution for IF.	Millipore Sigma #SAB4200181, lot 0000157142
Antibody	anti-Rab5 (rabbit monoclonal clone EPR5438)	Commercial. 1:1000 dilution for WB.	Abcam # ab109534, lot GR3264745-1
Antibody	anti-Rab11 (mouse monocloanl clone 47)	Commercial. 1:1000 dilution for WB.	Becton Dickinson # 610656, lot 0037124
Antibody	anti-XBP1 (mouse monoclonal E8C2Z)	Commercial. 1:200 dilution for IF.	Cell Signaling Technology #27901, lot 1
Antibody	anti-ATL2 (rabbit polyclonal)	Commercial. 1:1000 dilution for WB.	Bethyl Laboratories # A303-333A-T lot 1
Antibody	anti-ATL3 (Rabbit polyclonal)	Commercial. 1:1000 dilution for WB (Suppl Figure 8)	Proteintech #16921-1-AP, lot 00111325
Antibody	anti-ATL3 (Rabbit polyclonal)	Commercial. 1:1000 dilution for WB (Suppl Figure 11)	ThermoFisher #PA5-98495, lot YD3884264A
Antibody	anti-BiP (GRP78; mouse monoclonal 1H11-1H7)	Commercial. 1:2000 dilution for WB.	ThermoFisher # MA5-27686, lot ZC4246731
Antibody	Donkey anti-mouse Alexfluor 405	Commercial. 1:500-1:1000 dilution for IF.	ThermoFisher #A48257, lot WG334373
Antibody	Donkey anti-mouse Alexfluor 488	Commercial. 1:1000 dilution for IF.	ThermoFisher #A32766, lot XI356746
Antibody	Donkey anti-mouse Alexafluor 647	Commercial. 1:500 dilution for IF.	ThermoFisher #A31571, lot 1366514
Antibody	Donkey anti-rat Alexafluor 594	Commercial. 1:500-1:1000 dilution for IF.	Thermofisher #A21209, lot 38517A
Antibody	Donkey anti-rabbit Alexafluor 405	Commercial. 1:400-1:1000 dilution for IF.	ThermoFisher #A48258, lot WJ338368
Antibody	Donkey anti-rabbit Alexafluor 488	Commercial. 1:400-1:1000 dilution for IF.	ThermoFisher #A11034, lot 1298480
Antibody	Donkey anti-rabbit Alexafluor 568	Commercial. 1:200-1:400 dilution for IF.	ThermoFisher #A10042, lot 2540901
Antibody	Donkey anti-rabbit Alexaflour 647	Commercial. 1:200-1:400 dilution for IF.	ThermoFisher #A31573, lot 2420695
Antibody	Donkey anti-rabbit HRP	Commercial. 1:2000-1:5000 dilution for WB.	Millipore Sigma # NA934V, lot 17348043
Antibody	Sheep anti-mouse HRP	Commercial, 1:2000-1:5000 dilution for WB.	Millipore Sigma # NA931V, lot 17415554
Antibody	anti-HA (3F10) HRP	Commercial. 1:5000 dilution for WB.	Millipore Sigma # 12013819001, lot 54193500
Reagent	lipidtox Deep Red	Commercial	ThermoFisher #H34477
Reagent	phalloidin Alexafluor 405	Commercial	ThermoFisher #A30104
Reagent	DiOC6	Commercial	ThermoFisher #D273
Reagent	Nocodazole	Commercial	Millipore Sigma # 487928
Reagent	Thapsigargin	Commercial	Millipore Sigma # T9033
Reagent	Tunicamycin	Commercial	Millipore Sigma # T7765
Reagent	MRT68921	Commercial	Millipore Sigma # SML1644
Reagent	Brefeldin A	Commercial	Millipore Sigma # 203729
Cell line	U2OS	Commercially obtained. Cultured in DMEM and 10% FBS	ATCC # HTB-96
Cell line	SaOS2	Commercially obtained. Cultured in DMEM and 10% FBS	ATCC # HTB-85
Cell line	Bewo	Commercially obtained. Cultured in F12K and 10% FBS.	ATCC # CCL-98
Cell line	SKN-SH	Commercially obtained. Cultured in EMEM and 10% FBS.	ATCC # HTB-11
Cell line	Hela	Gift from Kingston lab. Cultured in DMEM and 10% FBS	Bob Kingston
Cell line	293FT	Commercially obtained. Cultured in DMEM and 10% FBS.	ThermoFisher #R70007
Cell line	Expi293	Commercially obtained. Cultured in synthetic Expi293 media (ThermoFisher)	ThermoFisher #A14527
Cell line	Flp-In 293	Commercially obtained. Cultured in DMEM and 10% FBS.	ThermoFisher #R75007
Cell line	Phoenix 293 Ampho	Gift from Brewer lab.	Joseph Brewer
Cell line	iRFP-Sec61b SaOS2	iRFP-Sec61b pHAGE_puro lentvirus infected into SaOS2 and selected with puromycin	this study
Cell line	mScarlet-Sec61b U2OS	mScarlet-Sec61b pHAGE Hygro lentvirus infected into U2OS and selected with hygromycin	this study
Cell line	iRFP-Sec61b U2OS	iRFP-Sec61b pHAGE_puro lentvirus infected into U2OS and selected with puromycin	this study
Cell line	REEP1-mEm U2OS	REEP1-mEm N1 transfected in U2OS and clonally selected with G418	this study
Cell line	REEP5-mEm U2OS	REEP5-mEm/pHAGE puro lentivirus infected in U2OS and clonally selected with puromycin	this study
Cell line	RFP-Sec61b U2OS	RFP-Sec61b C1 transfected in U2OS and clonally selected with G418	this study
Cell line	REEP1-mEm; RFP-Sec61b U2OS	RFP-Sec61b U2OS clonal cell line infected with REEP1-mEm pHAGE_puro and selected with puromcin	this study
Cell line	REEP1-APEX U2OS	REEP1-APEX2_FLAG pDEST_Hygro lenvirus infected in U2OS and clonally selected with Hygromycin	this study
Cell line	REEP1-mCherry U2OS	REEP1-mCherry N1 transfected in U2OS and clonally selected with G418	this study
Cell line	REEP1(L107P)-mCherry U2OS	REEP1(L107P)-mCherry N1 transfected in U2OS and clonally selected with G418	this study
Cell line	REEP1-mCherry; GFP-VMP1 U2OS	REEP1-mCherry U2OS clonal line infected with GFP-VMP1 retrovirus and selected with puromycin	this study
Cell line	REEP1-mCherry; TMEM41-GFP U2OS	REEP1-mCherry U2OS clonal line infected with TMEM41-GFP retrovirus and selected with puromycin	this study
Cell line	REEP1-mCherry; GFP-STX17 U2OS	REEP1-mCherry U2OS clonal line infected with GFP-STX17 retrovirus and selected with puromycin	this study
Cell line	REEP1-mEm; RFP-ATG9A U2OS	REEP1-mEm U2OS clonal line infected with RFP-ATG9A retrovirus and selected with puromycin	this study
Cell line	REEP1-mEm; ssRFP-KDEL U2OS	REEP1-mEm U2OS clonal line infected with ss RFP-KDEL lentivirus and selected with puromycin	this study
Cell line	REEP1(L107P)-mCherry U2OS	REEP1(L107P)-mCherry N1 transfected in U2OS and clonally selected with G418	this study
Cell line	REEP1mEm; mChATL1 U2OS	REEP1-mEm U2OS clonal line infected with mCherry-ATL1wt lentivirus and selected with Blasticidin	this study
Cell line	REEP1mEm; mChATL1 K80A U2OS	REEP1-mEm U2OS clonal line infected with mCherry-ATL1K80A lentivirus and selected with Blasticidin	this study
Cell line	REEP1mEm; mChATL1 R217Q U2OS	REEP1-mEm U2OS clonal line infected with mCherry-ATL1R217Q lentivirus and selected with Blasticidin	this study
Cell line	REEP1mEm; mch-cytoATL1 U2OS	REEP1-mEm U2OS clonal line infected with mCherry-cytoATL1 lentivirus and selected with Blasticidin	this study
Cell line	REEP1mEm; mCh-cytoATL1 K80A U2OS	REEP1-mEm U2OS clonal line infected with mCherry-cytoATL1 K80A lentivirus and selected with Blasticidin	this study
Cell line	REEP1mEm; mCh-cytoATL1 R217Q U2OS	REEP1-mEm U2OS clonal line infected with mCherry-cytoATL1 R217Q lentivirus and selected with Blasticidin	this study
Cell line	REEP1mEm; mChATL1; iRFP-Sec61b U2OS	REEP1mEm; mChATL1 line infected with iRFP-Sec61b lentivirus and selected with puromycin	this study
Cell line	REEP1mEm; mChATL1 K80A; iRFP-Sec61b U2OS	REEP1mEm; mChATL1 K80A line infected with iRFP-Sec61b lentivirus and selected with puromycin	this study
Cell line	REEP1mEm; mScarlet-Sec61b	REEP1-mEm U2OS clonal line infected with mScarlet-Sec61b lentivirus and selected with puromycin	this study
Cell line	mEm-REEP5 U2OS	mEm-REEP5 C1 transfected into U2OS and clonally selected with G418	this study
Cell line	mEm-REEP5; mCh ATL1 U2OS	mEm-REEP5 U2OS clonal line infected with mCherry-ATL1wt lentivirus and selected with Blasticidin	this study
Cell line	mEm-REEP5; mChATL1 K80A U2OS	mEm-REEP5 U2OS clonal line infected with mCherry-ATL1 K80A lentivirus and selected with Blasticidin	this study
Cell line	mEm-REEP5; mCh ATL1 R217Q U2OS	mEm-REEP5 U2OS clonal line infected with mCherry-ATL1 R217Q lentivirus and selected with Blasticidin	this study
Cell line	GFP-Sec61b U2OS	AcGFP-Sec61b C1 transfected into U2OS and clonally selected with G418	this study
Cell line	GFP-Sec61b; mCh ATL1 U2OS	AcGFP-Sec61b U2OS clonal line infected with mCh-ATL1 K80A lentivirus and selected with Blasticidin	this study
Cell line	GFP-Sec61b; mCh ATL1 K80A U2OS	AcGFP-Sec61b U2OS clonal line infected with mCh-ATL1 R217Q lentivirus and selected with Blasticidin	this study
Cell line	GFP-Sec61b; mCh ATL1 R217Q U2OS	AcGFP-Sec61b U2OS clonal line infected with mCATL1wt lentivirus and selected with Blasticidin	this study
Cell line	REEP1wt-mEmHA 293 FlpIn	REEP1wt-mEmHA_pCDNA5 was linearized, cotransfected with pOG44 into 293 Flp In cells, and selected with Hygromycin	this study
Cell line	REEP1 L107P-mEmHA 293 FlpIn	REEP1wt-mEmHA_pCDNA5 was linearized, cotransfected with pOG44 into 293 Flp In cells, and selected with Hygromycin	this study
Cell line	REEP1-mEm Hela	REEP1-mEm/pHAGE_puro lentivirus infection of Hela cells and selected with puromycin	this study
Cell line	REEP4-mEm Hela	REEP4-mEm/pHAGE_puro lentivirus infection of Hela cells and selected with puromyhcin	this study
Cell line	REEP4-mEm Hela	REEP5-mEm/pHAGE puro lentivirus infected in U2OS and clonally selected with puromycin	this study
Cell line	REEP4 CRISPR-KO U2OS	CRISPR-KO cell line with REEP4 deletion ( WT: ggtcttcacagccttatagg aagcataagctggacacagcatcccaaa caccagcctggaagagcagccat has been changed to KO: ggtcttcacagccttatagg— caccagcctggaagagcagccat)	this study
Cell line	ATL3 CRISPR-KO U2OS	CRISPR-KO cell line with ATL3 deletion (WT: 5’-ccgagatcttgatgtggtggtggtttcagtggctggtgccttccgaagggcaagtccttcattctggattttatgctag -3’has been changed to KO: 5’-ccgagatcttgatgtggtggtggt-gccttccgaagggcaagtccttcattctggattttatgctag-3’ and 5’- ccgagatcttgatgtggtggtggttt-gctggtgccttccgaagggcaagtccttcattctggattttatgctag-3’)	this study
Cell line	ATL2/3 CRISPR-KO U2OS	CRISPR-KO cell line with ATL2/ATL3 deletion. ATL2 CRISPR-KO of ATL3KO line (ATL2 WT: 5’-tcaaatcttggttgcttcctttttgccacatcctggtcttaaagttgcaactaatcctagttttgatgggagattgaaagg-3’ KO: 5’-tcaaatcttggttgcttcctttttgccacatcctggtctta-gttgcaactaatcctagttttgatgggagattgaaagg-3’; 5’-tcaaatcttggttgcttcctttttgccacatcctggtctta-gcaactaatcctagttttgatgggagattgaaagg-3’; 5’-tcaaatcttggttgcttcctttttgccacatcctggtcttaa-gca…	this study
Cell line	REEP4 KO; mScarlet-Sec61b	mScarlet-Sec61b_pHAGE hygro lentivirus infection of REEP4KO U2OS cells and selected with hygromycin	this study
Cell line	REEP4 KO; mScarlet-Sec61b	iRFP-Sec61b_pHAGE puro lentivirus infection of REEP4KO U2OS cells and selected with puromycin	this study
Cell line	ATL2/3 KO; iRFP-Sec61b	iRFP-Sec61b_pHAGE puro lentivirus infection of ATL2/3KO U2OS cells and selected with puromycin	this study
Cell line	mCh-ATL2; ATL2/3 KO; iRFP-Sec61b	mCh-ATL2 pHAGE Blast lentivirus infection of ATL2/3 KO cells and selected with blasticidin; then infected with iRFP-Sec61b lentivirus and selected with puromycin	this study
