# Supplementary material for: The membrane curvature-inducing REEP1-4 proteins generate an ER-derived vesicular compartment
Source: Nat Commun. 2024 Oct 5;15:8655. doi: 10.1038/s41467-024-52901-6 (PMC11455953; doi:10.1038/s41467-024-52901-6)
Supplement: Supplementary file 11 — Source Data [file 41467_2024_52901_MOESM11_ESM.xlsx]

## Sheet: Figure 1d
	The first four lanes of each blot were cropped and used in Fig 1d
	anti-GFP				anti-GFP marker image				anti-CNX (anti-tubulin blot below was reprobed with anti-CNX antibodies)					anti-CNX marker image
	anti-tubulin				anti-REEP5				anti-tubulin and anti-REEP5 marker image

## Sheet: Figure 1f
	Vesicle diameter (nm)		Number of values	186
	47.475
	49.692		Minimum	19.66
	48.815		Maximum	61.55
	38.992		Range	41.88
	22.712
	21.353		Mean	31.39
	25.774		Std. Deviation	7.104
	36.054
	30.379
	28.676
	25.621
	28.323
	29.758
	24.459
	24.809
	35.593
	32.734
	31.901
	27.876
	28.814
	31.419
	31.161
	27.953
	32.248
	32.304
	25.774
	35.593
	38.145
	28.826
	31.539
	26.949
	27.148
	32.027
	54.403
	34.162
	29.673
	37.757
	35.411
	25.197
	31.539
	28.789
	34.59
	31.459
	33.051
	27.76
	22.05
	26.271
	27.604
	40.757
	29.854
	22.944
	38.983
	26.973
	38.37
	35.764
	37.375
	37.442
	29.012
	28.826
	27.876
	30.52
	33.835
	25.83
	33.094
	33.525
	31.356
	29.418
	29.222
	29.962
	32.381
	37.519
	28.017
	30.626
	30.058
	29.77
	28.056
	26.975
	26.67
	23.381
	33.066
	34.945
	26.94
	31.497
	29.755
	52.532
	30.533
	28.961
	49.958
	33.777
	36.132
	23.226
	52.652
	34.162
	27.132
	29.16
	33.354
	40.288
	32.381
	29.515
	30.379
	32.602
	34.52
	33.485
	27.542
	61.546
	54.052
	27.879
	32.481
	43.749
	37.298
	31.359
	25.48
	54.534
	30.935
	27.669
	39.471
	26.708
	28.097
	30.334
	29.222
	33.922
	31.85
	36.315
	25.229
	27.979
	33.558
	24.598
	26.949
	21.891
	26.489
	33.525
	37.643
	30.848
	22.374
	20.931
	29.381
	21.606
	25.816
	24.444
	34.787
	27.382
	23.459
	30.52
	24.682
	37.066
	24.924
	26.107
	35.845
	29.661
	31.034
	24.755
	26.138
	32.726
	21.577
	25.086
	49.649
	30.585
	28.695
	30.034
	33.007
	30.696
	28.817
	39.258
	32.215
	49.269
	37.018
	25.927
	33.579
	27.172
	27.356
	27.302
	22.979
	19.663
	28.029
	22.562
	25.653
	24.948
	32.673
	22.688
	26.346
	31.182
	24.711
	33.264
	28.483
	30.319
	28.739

## Sheet: Figure 1g
	Cell 1									Cell 2

## Sheet: Figure 1i
Vesicle diameter (um)		Statistics
47.475		n= 186 vesicle structures
49.692		mean = 31.39 um
48.815		standard deviation = 7.104
38.992
22.712
21.353
25.774
36.054
30.379
28.676
25.621
28.323
29.758
24.459
24.809
35.593
32.734
31.901
27.876
28.814
31.419
31.161
27.953
32.248
32.304
25.774
35.593
38.145
28.826
31.539
26.949
27.148
32.027
54.403
34.162
29.673
37.757
35.411
25.197
31.539
28.789
34.59
31.459
33.051
27.76
22.05
26.271
27.604
40.757
29.854
22.944
38.983
26.973
38.37
35.764
37.375
37.442
29.012
28.826
27.876
30.52
33.835
25.83
33.094
33.525
31.356
29.418
29.222
29.962
32.381
37.519
28.017
30.626
30.058
29.77
28.056
26.975
26.67
23.381
33.066
34.945
26.94
31.497
29.755
52.532
30.533
28.961
49.958
33.777
36.132
23.226
52.652
34.162
27.132
29.16
33.354
40.288
32.381
29.515
30.379
32.602
34.52
33.485
27.542
61.546
54.052
27.879
32.481
43.749
37.298
31.359
25.48
54.534
30.935
27.669
39.471
26.708
28.097
30.334
29.222
33.922
31.85
36.315
25.229
27.979
33.558
24.598
26.949
21.891
26.489
33.525
37.643
30.848
22.374
20.931
29.381
21.606
25.816
24.444
34.787
27.382
23.459
30.52
24.682
37.066
24.924
26.107
35.845
29.661
31.034
24.755
26.138
32.726
21.577
25.086
49.649
30.585
28.695
30.034
33.007
30.696
28.817
39.258
32.215
49.269
37.018
25.927
33.579
27.172
27.356
27.302
22.979
19.663
28.029
22.562
25.653
24.948
32.673
22.688
26.346
31.182
24.711
33.264
28.483
30.319
28.739

## Sheet: Figure 2d
	REEP1	REEP1	REEP1	REEP1	REEP1	REEP1	REEP1	REEP2	REEP2			REEP1	REEP1	REEP1	REEP1	REEP1	REEP1	REEP1	REEP2	REEP2
	WT	Δ102-139	Δ113-201	Δ150-201	L107P	L118R	N127D	WT	Δ111-252			WT	Δ102-139	Δ113-201	Δ150-201	L107P	L118R	N127D	WT	Δ111-252
	0.325	0.825	0.794	0.342	0.661	0.858	0.316	0.297	0.822		Number of values	153	164	166	166	168	171	163	106	102
	0.18	0.831	0.754	0.432	0.552	0.942	0.328	0.269	0.857		Mean	0.2878	0.8463	0.8255	0.5361	0.825	0.866	0.3181	0.3445	0.8173
	0.334	0.597	0.644	0.339	0.645	0.879	0.38	0.402	0.779		Std. Deviation	0.1176	0.07695	0.08259	0.146	0.08638	0.06111	0.1308	0.112	0.08389
	0.274	0.786	0.689	0.546	0.762	0.807	0.408	0.516	0.872
	0.357	0.877	0.911	0.581	0.852	0.785	0.452	0.488	0.86
	0.222	0.895	0.904	0.612	0.801	0.777	0.059	0.246	0.834
	0.3	0.785	0.809	0.433	0.846	0.863	0.345	0.316	0.782
	0.144	0.877	0.716	0.882	0.848	0.9	0.048	0.27	0.847
	0.121	0.912	0.719	0.451	0.883	0.882	0.362	0.31	0.762
	0.536	0.876	0.795	0.402	0.819	0.911	0.077	0.198	0.823
	0.13	0.819	0.865	0.877	0.884	0.849	0.362	0.432	0.92
	0.168	0.868	0.719	0.435	0.901	0.924	0.236	0.626	0.887
	0.311	0.841	0.675	0.459	0.829	0.899	0.246	0.222	0.773
	0.266	0.883	0.85	0.401	0.834	0.883	0.346	0.448	0.789
	0.442	0.854	0.766	0.487	0.838	0.879	0.33	0.217	0.72
	0.244	0.884	0.738	0.533	0.889	0.897	0.086	0.36	0.731
	0.253	0.759	0.828	0.375	0.813	0.876	0.425	0.419	0.78
	0.338	0.747	0.85	0.384	0.914	0.897	0.478	0.422	0.785
	0.296	0.827	0.76	0.684	0.93	0.852	0.123	0.494	0.894
	0.784	0.82	0.78	0.347	0.86	0.949	0.487	0.517	0.841
	0.366	0.797	0.843	0.274	0.858	0.76	0.362	0.402	0.797
	0.333	0.87	0.792	0.537	0.772	0.829	0.386	0.286	0.815
	0.167	0.827	0.83	0.671	0.784	0.755	0.377	0.308	0.856
	0.48	0.867	0.819	0.167	0.803	0.803	0.461	0.251	0.9
	0.509	0.91	0.797	0.611	0.797	0.913	0.316	0.559	0.818
	0.239	0.938	0.918	0.53	0.935	0.859	0.378	0.532	0.81
	0.238	0.886	0.875	0.724	0.843	0.897	0.317	0.457	0.755
	0.239	0.831	0.902	0.387	0.824	0.931	0.263	0.368	0.863
	0.112	0.91	0.899	0.76	0.885	0.764	0.311	0.196	0.74
	0.317	0.938	0.877	0.776	0.867	0.84	0.07	0.297	0.823
	0.336	0.907	0.714	0.591	0.866	0.723	0.307	0.605	0.867
	0.395	0.859	0.891	0.763	0.909	0.904	0.31	0.278	0.632
	0.174	0.675	0.846	0.799	0.745	0.846	0.268	0.476	0.892
	0.236	0.904	0.816	0.813	0.893	0.873	0.378	0.5	0.854
	0.326	0.821	0.716	0.433	0.875	0.83	0.373	0.217	0.731
	0.344	0.879	0.881	0.209	0.701	0.914	0.06	0.493	0.801
	0.252	0.851	0.89	0.456	0.881	0.804	0.251	0.267	0.822
	0.232	0.823	0.802	0.525	0.799	0.921	0.388	0.263	0.762
	0.331	0.665	0.732	0.424	0.891	0.877	0.201	0.267	0.888
	0.234	0.782	0.875	0.324	0.786	0.911	0.108	0.227	0.794
	0.105	0.823	0.839	0.412	0.79	0.918	0.215	0.387	0.858
	0.393	0.772	0.748	0.335	0.888	0.907	0.133	0.308	0.888
	0.253	0.914	0.757	0.34	0.879	0.884	0.374	0.349	0.804
	0.257	0.929	0.882	0.302	0.871	0.896	0.348	0.288	0.9
	0.407	0.92	0.743	0.47	0.869	0.911	0.276	0.293	0.907
	0.373	0.908	0.768	0.407	0.806	0.735	0.247	0.172	0.83
	0.317	0.885	0.819	0.49	0.87	0.884	0.408	0.231	0.877
	0.115	0.906	0.769	0.641	0.783	0.878	0.321	0.157	0.87
	0.25	0.861	0.596	0.359	0.791	0.857	0.239	0.321	0.734
	0.261	0.887	0.819	0.282	0.768	0.696	0.276	0.123	0.655
	0.388	0.617	0.751	0.45	0.808	0.838	0.29	0.42	0.852
	0.374	0.859	0.872	0.547	0.783	0.827	0.325	0.364	0.811
	0.379	0.581	0.893	0.447	0.779	0.895	0.26	0.414	0.829
	0.359	0.851	0.827	0.539	0.78	0.924	0.297	0.41	0.83
	0.358	0.91	0.828	0.68	0.827	0.923	0.335	0.374	0.829
	0.219	0.849	0.767	0.303	0.577	0.834	0.173	0.349	0.754
	0.445	0.872	0.794	0.526	0.737	0.831	0.375	0.52	0.87
	0.262	0.89	0.863	0.524	0.879	0.827	0.298	0.327	0.834
	0.326	0.925	0.492	0.311	0.84	0.882	0.412	0.511	0.815
	0.362	0.905	0.868	0.601	0.873	0.748	0.39	0.357	0.213
	0.38	0.887	0.8	0.653	0.423	0.917	0.346	0.385	0.898
	0.22	0.873	0.763	0.644	0.911	0.937	0.2	0.438	0.898
	0.055	0.743	0.597	0.538	0.899	0.943	0.397	0.327	0.782
	0.238	0.817	0.86	0.588	0.794	0.879	0.305	0.447	0.916
	0.263	0.809	0.876	0.546	0.892	0.922	0.249	0.351	0.875
	0.087	0.878	0.748	0.473	0.919	0.805	0.148	0.318	0.781
	0.489	0.894	0.833	0.41	0.827	0.817	0.249	0.265	0.842
	0.107	0.876	0.903	0.304	0.871	0.935	0.52	0.376	0.78
	0.122	0.917	0.761	0.704	0.855	0.815	0.344	0.308	0.817
	0.14	0.828	0.836	0.718	0.911	0.913	0.143	0.289	0.751
	0.074	0.832	0.807	0.548	0.771	0.848	0.262	0.2	0.855
	0.184	0.898	0.848	0.739	0.871	0.889	0.166	0.167	0.865
	0.281	0.882	0.848	0.256	0.832	0.827	0.56	0.263	0.874
	0.447	0.83	0.821	0.784	0.803	0.907	0.453	0.381	0.849
	0.306	0.871	0.858	0.807	0.879	0.851	0.497	0.335	0.889
	0.22	0.869	0.855	0.527	0.503	0.934	0.46	0.331	0.841
	0.345	0.866	0.828	0.514	0.685	0.862	0.406	0.383	0.701
	0.336	0.891	0.503	0.409	0.906	0.847	0.277	0.249	0.859
	0.218	0.852	0.876	0.498	0.846	0.874	0.338	0.357	0.881
	0.361	0.891	0.889	0.514	0.793	0.933	0.182	0.485	0.71
	0.35	0.771	0.806	0.363	0.832	0.913	0.351	0.294	0.734
	0.503	0.853	0.887	0.608	0.782	0.94	0.259	0.254	0.884
	0.264	0.856	0.772	0.636	0.824	0.711	0.309	0.193	0.756
	0.211	0.761	0.658	0.72	0.788	0.876	0.144	0.163	0.828
	0.254	0.845	0.715	0.611	0.805	0.724	0.04	0.284	0.853
	0.146	0.92	0.665	0.6	0.714	0.936	0.2	0.183	0.843
	0.172	0.897	0.832	0.587	0.878	0.83	0.399	0.217	0.776
	0.171	0.884	0.979	0.62	0.841	0.87	0.315	0.309	0.815
	0.235	0.883	0.765	0.778	0.512	0.915	0.224	0.151	0.751
	0.259	0.848	0.73	0.77	0.799	0.886	-0.035	0.448	0.81
	0.184	0.897	0.841	0.709	0.906	0.957	0.082	0.407	0.812
	0.276	0.907	0.763	0.725	0.891	0.901	0.347	0.339	0.87
	0.32	0.742	0.879	0.379	0.784	0.808	0.439	0.375	0.841
	0.383	0.934	0.83	0.729	0.85	0.834	0.33	0.481	0.812
	0.41	0.893	0.894	0.736	0.876	0.884	0.517	0.283	0.805
	0.274	0.907	0.874	0.519	0.846	0.858	0.437	0.5	0.919
	0.165	0.782	0.903	0.652	0.772	0.82	0.206	0.443	0.908
	0.182	0.938	0.834	0.663	0.895	0.709	0.332	0.455	0.812
	0.202	0.865	0.854	0.639	0.867	0.863	0.418	0.236	0.894
	-0.037	0.805	0.792	0.525	0.836	0.926	0.134	0.431	0.877
	0.392	0.886	0.869	0.518	0.857	0.895	0.333	0.202	0.79
	0.363	0.833	0.882	0.666	0.885	0.824	0.496	0.181	0.773
	0.256	0.86	0.898	0.301	0.855	0.827	0.516	0.333
	0.098	0.911	0.766	0.467	0.87	0.933	0.319	0.334
	0.331	0.861	0.936	0.501	0.798	0.946	0.432	0.601
	0.255	0.915	0.794	0.503	0.836	0.874	0.344	0.368
	0.38	0.866	0.856	0.526	0.726	0.884	-0.084
	0.338	0.845	0.848	0.363	0.923	0.909	0.159
	0.271	0.812	0.741	0.294	0.797	0.814	0.484
	0.348	0.922	0.861	0.65	0.875	0.851	0.275
	0.185	0.893	0.908	0.584	0.725	0.911	0.407
	0.271	0.904	0.779	0.403	0.588	0.644	0.334
	0.371	0.763	0.78	0.727	0.842	0.908	0.304
	0.468	0.701	0.88	0.531	0.904	0.847	0.235
	0.473	0.827	0.587	0.677	0.865	0.889	0.299
	0.369	0.69	0.84	0.418	0.93	0.906	0.354
	0.225	0.865	0.66	0.711	0.922	0.902	0.183
	0.365	0.904	0.83	0.578	0.798	0.854	0.134
	0.299	0.765	0.843	0.47	0.857	0.909	0.212
	0.169	0.803	0.907	0.639	0.766	0.867	0.154
	0.365	0.749	0.92	0.571	0.903	0.897	0.385
	0.138	0.824	0.923	0.469	0.892	0.821	0.188
	0.105	0.708	0.924	0.422	0.826	0.828	0.183
	0.17	0.644	0.942	0.705	0.914	0.569	0.3
	0.252	0.844	0.883	0.446	0.915	0.857	0.332
	0.26	0.741	0.828	0.591	0.85	0.853	0.526
	0.219	0.889	0.879	0.501	0.879	0.893	0.547
	0.211	0.86	0.866	0.671	0.911	0.883	0.237
	0.359	0.833	0.886	0.531	0.89	0.827	0.513
	0.307	0.839	0.922	0.592	0.891	0.886	0.638
	0.289	0.87	0.895	0.556	0.85	0.872	0.39
	0.348	0.833	0.813	0.278	0.865	0.826	0.39
	0.247	0.679	0.846	0.526	0.888	0.908	0.361
	0.234	0.91	0.819	0.543	0.913	0.923	0.391
	0.448	0.829	0.863	0.524	0.659	0.898	0.45
	0.55	0.924	0.875	0.519	0.701	0.909	0.417
	0.464	0.911	0.808	0.526	0.707	0.748	0.474
	0.379	0.879	0.86	0.573	0.905	0.914	0.382
	0.646	0.915	0.852	0.693	0.812	0.901	0.306
	0.334	0.933	0.798	0.495	0.651	0.885	0.357
	0.214	0.917	0.862	0.729	0.91	0.909	0.422
	0.274	0.954	0.808	0.55	0.856	0.88	0.44
	0.183	0.9	0.922	0.679	0.85	0.88	0.322
	0.199	0.938	0.935	0.865	0.779	0.95	0.351
	0.334	0.881	0.978	0.677	0.882	0.907	0.582
	0.356	0.908	0.941	0.516	0.903	0.807	0.665
	0.112	0.882	0.949	0.361	0.851	0.905	0.578
	0.361	0.895	0.884	0.521	0.775	0.914	0.276
	0.365	0.83	0.753	0.593	0.746	0.882	0.346
	0.299	0.793	0.791	0.602	0.628	0.889	0.427
	0.133	0.943	0.911	0.435	0.758	0.832	0.498
	0.374	0.621	0.91	0.485	0.856	0.926	0.156
	0.391	0.863	0.834	0.488	0.82	0.825	0.317
		0.739	0.796	0.445	0.917	0.91	0.358
		0.511	0.864	0.495	0.899	0.86	0.45
		0.892	0.898	0.532	0.836	0.895	0.11
		0.817	0.911	0.681	0.82	0.875	0.396
		0.916	0.79	0.758	0.836	0.879	0.314
		0.914	0.891	0.511	0.821	0.9	0.443
		0.92	0.884	0.476	0.837	0.867	0.382
		0.798	0.898	0.685	0.769	0.924	0.222
		0.911	0.902	0.383	0.875	0.899	0.173
		0.859	0.811	0.499	0.74	0.88	0.24
		0.799	0.924	0.531	0.873	0.731
			0.864	0.503	0.92	0.805
			0.888	0.253	0.92	0.917
					0.903	0.847
					0.818	0.835
						0.944
						0.813
						0.939

## Sheet: Figure 2d statistics
REEP1 statistics
							Dunnett's multiple comparisons test	Mean Diff.	99.00% CI of diff.	Adjusted P Value
ANOVA summary							WT vs. Δ102-139	-0.558551	-0.594928587426172 to -0.522172640056691	<0.000000000000001
F	998.621						WT vs. Δ113-201	-0.537661	-0.573933007007393 to -0.501388908104033	<0.000000000000001
P value	<0.000000000000001						WT vs. Δ150-201	-0.248336	-0.284607705802574 to -0.212063606899214	<0.000000000000001
R squared	0.83968						WT vs. L107P	-0.537215	-0.573383450709892 to -0.501046754705608	<0.000000000000001
							WT vs. L118R	-0.578244	-0.614261048249081 to -0.542227427843110	<0.000000000000001
Brown-Forsythe test							WT vs. N127D	-0.0302828	-0.0667145621867082 to 0.00614902226930977	0.0469441
F (DFn, DFd)	25.2806578010993 (6, 1144)
P value	<0.000000000000001
Bartlett's test
Bartlett's statistic (corrected)	191.921
P value	<0.000000000000001
ANOVA table	SS	DF	MS	F (DFn, DFd)	P value
Treatment (between columns)	64.7419	6	10.7903	F (6, 1144) = 998.620800536543	P<0.000000000000001
Residual (within columns)	12.3612	1144	0.0108052
Total	77.103	1150
Data summary
Number of treatments (columns)	7
Number of values (total)	1151
REEP2 statistics
Unpaired t test
P value	<0.000000000000001
One- or two-tailed P value?	Two-tailed
t, df	t=34.3574633811680, df=206

## Sheet: Figure 2f
	anti-HA							anti-tubulin
	anti-HA marker image
								anti-tubulin marker image

## Sheet: Figure 3d
REEP1wt-HA	REEP5-HA	REEP5(V156P)-HA	REEP5Δ2-51-HA	REEP5Δ2-51;V156P-HA	REEP5N+REEP1-HA			REEP1wt-HA	REEP5-HA	REEP5(V156P)-HA	REEP5Δ2-51-HA	REEP5Δ2-51;V156P-HA	REEP5N+REEP1-HA
0.277	0.681	0.694	0.537	0.622	0.829		Number of values	103	111	101	108	103	107
0.527	0.798	0.794	0.21	0.69	0.847		Mean	0.3281	0.7539	0.7556	0.3693	0.6666	0.8196
0.317	0.77	0.799	0.621	0.553	0.888		Std. Deviation	0.1237	0.1014	0.09238	0.1605	0.125	0.06123
0.209	0.774	0.924	0.268	0.699	0.87
0.305	0.774	0.764	0.455	0.652	0.771
0.429	0.752	0.868	0.643	0.68	0.824
0.249	0.811	0.803	0.393	0.772	0.853
0.174	0.851	0.822	0.6	0.445	0.783
0.372	0.775	0.771	0.73	0.596	0.77
0.182	0.755	0.83	0.596	0.592	0.897
0.27	0.588	0.637	0.278	0.571	0.797
0.152	0.822	0.911	0.455	0.663	0.9
0.401	0.805	0.895	0	0.758	0.788
0.493	0.521	0.737	0.144	0.872	0.861
0.222	0.738	0.828	0.353	0.491	0.884
0.366	0.811	0.761	0.324	0.809	0.838
0.598	0.819	0.771	0.585	0.595	0.806
0.272	0.782	0.732	0.559	0.799	0.861
0.255	0.841	0.664	0.093	0.5	0.819
0.442	0.882	0.721	0.461	0.655	0.828
0.232	0.714	0.735	0.345	0.731	0.782
0.209	0.821	0.624	0.139	0.766	0.803
0.52	0.747	0.691	0.297	0.835	0.859
0.365	0.594	0.821	0.292	0.601	0.884
0.342	0.769	0.774	0.436	0.822	0.873
0.368	0.819	0.781	0.102	0.617	0.698
0.562	0.477	0.813	0.384	0.736	0.784
0.28	0.833	0.755	0.183	0.746	0.915
0.452	0.853	0.591	0.648	0.797	0.768
0.262	0.845	0.665	0.466	0.61	0.614
0.215	0.493	0.754	0.333	0.559	0.832
0.558	0.743	0.804	0.345	0.829	0.842
0.236	0.755	0.629	0.35	0.397	0.874
0.25	0.78	0.579	0.398	0.827	0.615
0.143	0.782	0.748	0.611	0.786	0.822
0.338	0.755	0.648	0.224	0.749	0.814
0.521	0.893	0.75	0.185	0.621	0.817
0.306	0.768	0.606	0.229	0.755	0.829
0.293	0.793	0.844	0.329	0.67	0.72
0.365	0.67	0.744	0.124	0.643	0.85
0.481	0.705	0.816	0.337	0.662	0.845
0.36	0.825	0.856	0.246	0.754	0.882
0.148	0.826	0.63	0.329	0.541	0.805
0.446	0.764	0.696	0.22	0.721	0.912
0.392	0.848	0.854	0.505	0.601	0.867
0.128	0.803	0.771	0.324	0.623	0.812
0.57	0.702	0.827	0.394	0.626	0.81
0.339	0.729	0.779	0.372	0.664	0.774
0.282	0.79	0.802	0.406	0.499	0.839
0.257	0.899	0.835	0.617	0.456	0.898
0.342	0.734	0.814	0.034	0.537	0.845
0.223	0.866	0.878	0.507	0.484	0.735
0.628	0.442	0.841	0.267	0.61	0.853
0.388	0.869	0.683	0.481	0.735	0.74
0.338	0.763	0.745	0.181	0.569	0.867
0.267	0.783	0.451	0.156	0.653	0.877
0.562	0.834	0.744	0.402	0.754	0.867
0.433	0.783	0.73	0.29	0.659	0.846
0.49	0.723	0.884	0.483	0.724	0.735
0.232	0.794	0.826	0.113	0.551	0.832
0.153	0.535	0.784	0.553	0.764	0.858
0.344	0.773	0.849	0.383	0.762	0.851
0.454	0.827	0.922	0.463	0.695	0.836
0.225	0.701	0.875	0.482	0.637	0.836
0.288	0.682	0.671	0.445	0.796	0.815
0.331	0.817	0.86	0.308	0.592	0.772
0.28	0.874	0.772	0.623	0.562	0.757
0.506	0.768	0.823	0.474	0.844	0.772
0.216	0.776	0.774	0.601	0.812	0.836
0.42	0.785	0.795	0.316	0.21	0.778
0.429	0.842	0.942	0.303	0.346	0.79
0.259	0.815	0.808	0.345	0.716	0.855
0.434	0.792	0.87	0.452	0.786	0.876
0.332	0.711	0.777	0.305	0.384	0.793
0.189	0.788	0.857	0.489	0.517	0.814
0.37	0.768	0.737	0.226	0.761	0.812
0.219	0.673	0.758	0.227	0.696	0.851
0.272	0.556	0.636	0.436	0.597	0.856
0.095	0.813	0.78	0.416	0.682	0.926
0.491	0.671	0.729	0.466	0.551	0.875
0.154	0.393	0.733	0.326	0.76	0.795
0.4	0.671	0.652	0.505	0.651	0.858
0.419	0.695	0.623	0.26	0.779	0.787
0.382	0.743	0.695	0.334	0.705	0.65
0.284	0.681	0.587	0.277	0.684	0.916
0.323	0.769	0.64	0.19	0.796	0.797
0.13	0.474	0.511	0.042	0.78	0.871
0.237	0.783	0.615	0.735	0.574	0.805
0.305	0.668	0.725	0.254	0.884	0.824
0.137	0.774	0.685	0.554	0.574	0.863
0.516	0.623	0.824	0.351	0.743	0.753
0.314	0.697	0.731	0.496	0.803	0.843
0.187	0.867	0.765	0.022	0.716	0.836
0.331	0.846	0.781	0.603	0.873	0.854
0.236	0.718	0.659	0.396	0.695	0.83
0.465	0.861	0.821	0.239	0.754	0.865
0.235	0.881	0.777	0.405	0.595	0.818
0.4	0.746	0.663	0.367	0.705	0.759
0.328	0.667	0.781	0.505	0.716	0.833
0.025	0.702	0.653	0.214	0.487	0.815
0.354	0.762	0.83	0.446	0.508	0.648
0.375	0.815		0.39	0.788	0.794
0.319	0.796		0.125	0.849	0.635
	0.88		0.484		0.808
	0.817		0.238		0.891
	0.785		0.512		0.862
	0.813		0.409		0.782
	0.878		0.498
	0.537
	0.819
	0.819

## Sheet: Figure 3d statistics
ANOVA summary							Dunnett's multiple comparisons test	Mean Diff.	99.00% CI of diff.	Adjusted P Value
F	361.162						REEP5-HA vs. REEP5(V156P)-HA	-0.00168326	-0.0503236195224867 to 0.0469571044926058	0.99999
P value	<0.000000000000001						REEP5-HA vs. REEP5Δ2-51-HA	0.384651	0.336842993498215 to 0.432458808303587	1.45e-13
R squared	0.742273						REEP5-HA vs. REEP5Δ2-51;V156P-HA	0.0872698	0.0388773585072902 to 0.135662307372182	2.15446e-07
							REEP5-HA vs. REEP1wt-HA	0.425765	0.377372504138358 to 0.474157453003250	1.45e-13
Brown-Forsythe test							REEP5-HA vs. REEP5N+REEP1-HA	-0.0657346	-0.113655617611094 to -0.0178136086244871	0.000138399
F (DFn, DFd)	18.6174131500980 (5, 627)
P value	<0.000000000000001
Bartlett's test
Bartlett's statistic (corrected)	101.603
P value	<0.000000000000001
ANOVA table	SS	DF	MS	F (DFn, DFd)
Treatment (between columns)	23.8906	5	4.77811	F (5, 627) = 361.161903111651
Residual (within columns)	8.2951	627	0.0132298
Total	32.1857	632
Data summary
Number of treatments (columns)	6
Number of values (total)	633

## Sheet: Figure 4f
	REEP1wt-HA: REEP1mEm	P19R-HA: REEP1mEm	REEP1L107P-HA:REEP1mEm	REEP1(Δ102-139) HA:REEP1mEm	REEP1wt-HA: KDEL	REEP1P19R-HA: KDEL	REEP1L107P-HA:KDEL	REEP1(Δ102-139)-HA: KDEL	REEP1-mEm(REEP1-HA expressing): KDEL	REEP1-mEm(REEP1P19R-HA expressing): KDEL	REEP1mEm(REEP1 L107Pexpressing): KDEL	REEP1-mEm (REEP1(Δ102-139)-HA expressing) :KDEL			REEP1wt-HA: REEP1mEm	P19R-HA: REEP1mEm	REEP1L107P-HA:REEP1mEm	REEP1(Δ102-139)-HA:REEP1mEm	REEP1wt-HA: KDEL	REEP1P19R-HA: KDEL	REEP1L107P-HA:KDEL	REEP1(Δ102-139)-HA: KDEL	REEP1-mEm(REEP1-HA expressing): KDEL	REEP1-mEm(REEP1P19R-HA expressing): KDEL	REEP1mEm(REEP1 L107Pexpressing): KDEL	REEP1-mEm (REEP1(Δ102-139)-HA expressing) :KDEL
	0.84	0.06	0.86	0.85	0.12	-0.02	0.89	0.74	0.18	0.43	0.74	0.64		Number of values	104	119	119	128	104	119	119	128	104	119	119	128
	0.92	0.07	0.92	0.87	0.25	0.04	0.89	0.85	0.3	0.38	0.9	0.8		Mean	0.8134	0.1821	0.7263	0.7638	0.126	0.03756	0.7507	0.7309	0.205	0.2601	0.6253	0.6069
	0.66	0.35	0.85	0.82	0.17	0.07	0.85	0.85	0.24	0.07	0.8	0.79		Std. Deviation	0.09736	0.1114	0.1165	0.09804	0.1295	0.1129	0.09401	0.1104	0.1537	0.1842	0.1415	0.1718
	0.75	0.28	0.89	0.8	0.15	0.02	0.81	0.59	0.23	-0.23	0.79	0.52
	0.95	0.17	0.89	0.77	0.38	-0.02	0.89	0.76	0.42	0.22	0.83	0.7
	0.96	0.53	0.77	0.79	0.05	0.43	0.72	0.85	0.07	0.4	0.62	0.64
	0.91	0.3	0.62	0.81	0.07	0.12	0.83	0.8	0.15	0.29	0.55	0.67
	0.92	-0.01	0.55	0.72	0.07	-0.19	0.74	0.78	0.14	0.58	0.56	0.42
	0.86	0.52	0.47	0.74	0.09	-0.19	0.61	0.81	0.86	-0.35	0.51	0.54
	0.74	0.19	0.71	0.78	0.18	-0.02	0.68	0.82	0.27	0.45	0.67	0.59
	0.59	0.17	0.47	0.87	0.06	0.1	0.67	0.82	0.26	0.13	0.53	0.72
	0.79	0.17	0.82	0.87	0.34	0.14	0.8	0.83	0.5	0.4	0.71	0.72
	0.74	0.19	0.78	0.91	0.27	0.29	0.87	0.79	0.39	0.26	0.72	0.81
	0.86	0.16	0.66	0.68	0.18	-0.04	0.75	0.74	0.2	0.45	0.67	0.7
	0.81	-0.02	0.55	0.91	0.14	-0.09	0.69	0.86	0.22	0.21	0.58	0.85
	0.82	0.19	0.79	0.83	0.18	-0.03	0.66	0.79	0.24	0.19	0.58	0.76
	0.85	0.25	0.7	0.72	-0.02	-0.07	0.82	0.59	0.01	0.03	0.6	0.4
	0.72	0.24	0.76	0.72	0.11	-0.08	0.8	0.7	0.19	0.2	0.71	0.33
	0.76	0.21	0.87	0.72	0.05	0.03	0.87	0.74	0.14	0.13	0.79	0.68
	0.86	0.16	0.88	0.84	0.04	0.04	0.68	0.63	0.12	0.11	0.72	0.62
	0.68	0.09	0.97	0.38	0.1	0.04	0.92	0.57	0.17	0.28	0.9	0.47
	0.83	0.34	0.82	0.76	0.17	0.31	0.72	0.61	0.2	0.22	0.62	0.45
	0.88	0.31	0.72	0.51	0.07	0.05	0.83	0.67	0.12	0.1	0.51	0.56
	0.77	0.35	0.73	0.81	0.3	0.27	0.77	0.52	0.35	0.27	0.65	0.33
	0.81	0.05	0.75	0.79	0.29	0.02	0.82	0.56	0.37	0.23	0.6	0.39
	0.91	0.21	0.83	0.72	0.27	-0.03	0.85	0.71	0.28	0.19	0.62	0.57
	0.79	0.33	0.84	0.64	0.12	0.04	0.57	0.68	0.2	0.04	0.24	0.63
	0.74	0.18	0.63	0.53	0.11	0.06	0.68	0.65	0.14	0.15	0.63	0.55
	0.7	0.23	0.73	0.64	0.47	0.24	0.39	0.72	0.53	0.34	0.1	0.61
	0.83	0.34	0.59	0.55	0.1	0.09	0.73	0.61	0.07	0.39	0.55	0.55
	0.92	0.3	0.53	0.84	0.2	0.08	0.68	0.78	0.24	0.43	0.42	0.73
	0.92	0.11	0.67	0.68	0.25	0.05	0.72	0.44	0.27	0.35	0.62	0.51
	0.82	0.41	0.55	0.93	0.37	0.17	0.72	0.82	0.45	0.2	0.59	0.85
	0.9	0.19	0.51	0.84	0.11	0.05	0.67	0.79	0.09	0.29	0.61	0.68
	0.85	0.39	0.74	0.73	0.1	0.16	0.8	0.77	0.19	0.52	0.68	0.68
	0.9	0.38	0.54	0.75	0.1	-0.08	0.88	0.62	0.26	0.02	0.39	0.58
	0.81	0.08	0.84	0.69	0.19	0.08	0.85	0.74	0.27	0.15	0.81	0.64
	0.78	0.08	0.79	0.61	0.06	0.01	0.8	0.73	0.07	0.26	0.75	0.59
	0.84	0.29	0.72	0.7	0.17	-0.04	0.84	0.71	0.26	-0.01	0.71	0.65
	0.74	0.04	0.8	0.77	0.16	0.03	0.69	0.69	0.24	0.19	0.67	0.59
	0.81	0.36	0.69	0.72	0.07	-0.02	0.64	0.71	0.12	-0.23	0.64	0.63
	0.72	0.24	0.72	0.8	0.16	0.51	0.8	0.83	0.23	0.13	0.68	0.56
	0.74	0.15	0.79	0.66	0.08	0.09	0.78	0.78	0.1	0.3	0.67	0.41
	0.68	0.16	0.92	0.71	0.17	0.1	0.89	0.76	0.31	0.29	0.86	0.6
	0.87	0.09	0.83	0.74	0.15	0.06	0.84	0.59	0.12	0.4	0.78	0.42
	0.84	0.25	0.87	0.78	-0.12	-0.03	0.75	0.63	0.04	0.08	0.72	0.61
	0.79	0.09	0.79	0.81	0.24	0.07	0.85	0.82	0.33	0.29	0.77	0.74
	0.92	0.22	0.57	0.84	0	0.01	0.72	0.86	0.08	0.22	0.67	0.82
	0.87	0.08	0.58	0.87	0.3	-0.03	0.74	0.82	0.3	0.42	0.53	0.74
	0.92	0.12	0.86	0.73	0.11	0	0.8	0.53	0.2	0.3	0.73	0.31
	0.96	0	0.72	0.74	-0.05	-0.01	0.85	0.59	-0.01	0.26	0.72	0.65
	0.89	0.2	0.86	0.75	-0.31	-0.08	0.86	0.34	-0.32	0.49	0.83	0.05
	0.58	0.19	0.76	0.78	0.25	0.1	0.81	0.72	0.42	0.33	0.7	0.64
	0.76	0.12	0.69	0.82	0.16	-0.02	0.77	0.84	0.32	0.04	0.51	0.76
	0.88	0.17	0.44	0.78	0.04	0.09	0.51	0.76	0.16	0.4	0.43	0.56
	0.81	0.21	0.76	0.8	0.03	0.11	0.69	0.79	0.1	0.13	0.43	0.72
	0.9	0.1	0.73	0.62	0.02	-0.02	0.83	0.5	0.05	0.31	0.53	-0.08
	0.85	0.05	0.67	0.85	0.04	0	0.85	0.87	0.08	0.07	0.55	0.74
	0.8	0.23	0.72	0.94	0.12	-0.03	0.81	0.89	0.16	-0.1	0.65	0.85
	0.84	0.18	0.67	0.86	0.18	-0.21	0.75	0.68	0.23	-0.15	0.52	0.49
	0.92	0.11	0.74	0.8	0.03	0.16	0.79	0.66	0.07	0.19	0.58	0.42
	0.75	-0.07	0.68	0.66	0.11	-0.2	0.63	0.61	0.12	0.48	0.45	0.47
	0.89	0.2	0.79	0.67	0.21	0.06	0.8	0.68	0.24	0.55	0.72	0.63
	0.91	0.29	0.84	0.57	0.26	-0.01	0.8	0.63	0.29	-0.14	0.81	0.55
	0.85	0.32	0.84	0.8	0.19	-0.06	0.75	0.68	0.32	0.14	0.72	0.66
	0.64	0.14	0.84	0.82	0.21	0.12	0.87	0.79	0.32	0.25	0.81	0.71
	0.76	0.02	0.76	0.89	0.47	0.02	0.76	0.75	0.6	0.35	0.67	0.75
	0.73	0.23	0.62	0.77	0.13	0.12	0.78	0.84	0.28	0.5	0.57	0.72
	0.6	0.17	0.74	0.89	0.15	-0.03	0.7	0.58	0.27	0.27	0.63	0.61
	0.95	0.17	0.84	0.94	-0.01	-0.16	0.8	0.91	0.07	0.18	0.78	0.9
	0.76	0.17	0.66	0.65	0.12	0.08	0.71	0.67	0.22	0.21	0.58	0.25
	0.87	0.13	0.64	0.82	0.18	0.12	0.72	0.53	0.38	0.32	0.56	0.23
	0.85	0.13	0.82	0.76	0.35	0.04	0.81	0.77	0.49	0.24	0.74	0.56
	0.88	0.19	0.79	0.7	0.13	-0.07	0.79	0.81	0.18	0.19	0.69	0.56
	0.85	0.1	0.69	0.82	0.07	0.08	0.69	0.52	0.13	0.45	0.65	0.49
	0.87	0.05	0.73	0.94	0.06	0.05	0.81	0.91	0.11	0.28	0.74	0.88
	0.84	0.09	0.73	0.77	0.05	0	0.72	0.8	0.16	0.26	0.51	0.6
	0.9	0.27	0.81	0.76	0.18	0.18	0.69	0.8	0.21	0.35	0.67	0.57
	0.9	0.37	0.65	0.76	0.04	0.14	0.75	0.46	0.09	0.48	0.37	0.36
	0.85	0.32	0.64	0.88	0.16	0.25	0.74	0.73	0.21	0.68	0.39	0.63
	0.9	0.21	0.83	0.75	0.13	0.07	0.82	0.7	0.15	0.25	0.8	0.71
	0.77	0.39	0.59	0.83	0.2	0.03	0.67	0.67	0.32	0.11	0.56	0.7
	0.85	0.31	0.72	0.63	0.1	-0.1	0.83	0.63	0.11	0.07	0.71	0.63
	0.92	0.17	0.74	0.86	0.11	0.1	0.74	0.75	0.15	0.42	0.67	0.73
	0.69	0.24	0.82	0.72	0.24	0.01	0.83	0.71	0.38	0.57	0.68	0.63
	0.92	0.12	0.91	0.85	-0.05	0	0.87	0.76	0.05	0.19	0.86	0.72
	0.9	0.17	0.82	0.75	-0.18	0.02	0.79	0.81	-0.06	0.34	0.75	0.72
	0.83	-0.09	0.88	0.85	0.17	-0.23	0.7	0.82	0.28	0.55	0.63	0.8
	0.64	0.17	0.9	0.61	0.17	0.18	0.71	0.71	0.31	0.47	0.74	0.51
	0.78	0.19	0.79	0.83	0.11	0.01	0.79	0.76	0.15	0.49	0.67	0.76
	0.83	0.2	0.57	0.94	0.05	0.12	0.77	0.9	0.18	0.56	0.41	0.91
	0.56	0.26	0.68	0.81	0.13	0.01	0.73	0.87	0.14	0.43	0.62	0.7
	0.73	0.14	0.61	0.56	0.23	-0.02	0.6	0.7	0.34	0.24	0.33	0.29
	0.8	0.17	0.61	0.63	0.16	-0.1	0.75	0.82	0.21	0.4	0.61	0.54
	0.47	0.27	0.7	0.65	0.3	-0.06	0.77	0.77	0.23	0.17	0.5	0.7
	0.56	0.15	0.89	0.81	0.02	0.15	0.54	0.87	0.13	0.11	0.53	0.78
	0.76	0.11	0.74	0.82	0.09	-0.05	0.7	0.85	0.19	0.2	0.47	0.72
	0.84	0.17	0.61	0.86	0.1	0.03	0.49	0.87	0.19	0.42	0.19	0.8
	0.81	0.24	0.48	0.87	-0.12	0.01	0.51	0.85	-0.12	0.35	0.34	0.77
	0.85	0.26	0.79	0.76	-0.02	-0.02	0.78	0.77	0.03	0.3	0.68	0.67
	0.92	0.1	0.58	0.69	-0.2	0.05	0.71	0.84	-0.1	0.33	0.58	0.43
	0.89	-0.01	0.48	0.84	0.09	-0.01	0.65	0.79	0.15	0.54	0.57	0.74
	0.85	0.03	0.51	0.9	0.21	0.03	0.51	0.81	0.29	0.21	0.44	0.8
	0.79	0.15	0.72	0.82	-0.26	-0.08	0.73	0.76	-0.06	-0.01	0.66	0.7
		0.24	0.69	0.85		-0.03	0.75	0.78		-0.01	0.65	0.56
		0.11	0.78	0.73		-0.05	0.84	0.47		0.42	0.74	0.13
		0.13	0.61	0.91		0.09	0.68	0.85		0.53	0.64	0.85
		0.13	0.72	0.74		-0.03	0.78	0.58		0.05	0.66	0.27
		0.17	0.85	0.82		0.08	0.82	0.8		0.39	0.78	0.75
		0.19	0.78	0.64		0.21	0.78	0.6		0.49	0.74	0.29
		0.09	0.74	0.67		0.04	0.75	0.73		0.28	0.68	0.69
		0.27	0.85	0.71		0.16	0.65	0.72		0.43	0.61	0.73
		0.21	0.57	0.7		0.08	0.82	0.8		0.31	0.49	0.74
		0.14	0.73	0.67		-0.01	0.76	0.64		0.21	0.5	0.63
		0.11	0.77	0.68		0.03	0.73	0.62		0.31	0.56	0.32
		0.01	0.69	0.71		-0.04	0.75	0.76		0.12	0.66	0.66
		0.13	0.65	0.79		0.03	0.73	0.8		0.23	0.62	0.62
		0.09	0.6	0.74		0.02	0.59	0.68		0.08	0.5	0.62
		0.04	0.83	0.8		0.03	0.81	0.84		0.23	0.77	0.57
				0.78				0.78				0.54
				0.79				0.82				0.61
				0.73				0.65				0.58
				0.79				0.79				0.66
				0.72				0.65				0.58
				0.91				0.84				0.76
				0.69				0.78				0.43
				0.72				0.84				0.74
				0.67				0.77				0.61

[truncated: 33 more sheets: Figure 4f statistics, Figure 4h, Figure 4h statistics, Figure 4i, Figure 4i statistics, Figure 4j, Figure 4j statistics, Figure 5e, Figure 5e statistics, Figure 6a, Figure 6e, Figure 6e statistics, Figure S1c, Figure S2c, Figure S2c statistics, Figure S3a, Figure S3e, Figure S4b, Figure S4g, Figure S4i …]
